# Supplementary material for: ABIN1 is a negative regulator of effector functions in cytotoxic T cells
Source: EMBO Rep. 2024 Jun 14;25(8):17. doi: 10.1038/s44319-024-00179-6 (PMC11315980; doi:10.1038/s44319-024-00179-6)
Supplement: Supplementary file 3 — Dataset EV1 [file 44319_2024_179_MOESM3_ESM.xlsx]

## Sheet: Legends
Normalized counts generated by DESeq2 for bulk RNAseq data (Figure EV4B) of Abin1GTKO/GTKO and WT OT-I T cells activated or not with anti-CD3/CD28 beads. The last 3 columns denote log2-fold changes, p-values, and adjusted p-values for contrast between the cells of Abin1GTKO/GTKO vs. WT OT-I T cells (irrespective of activation).

## Sheet: Dataset EV1
	GTKO_1ku1_B26.6	GTKO_1ku1_B26.7	GTKO_1ku1_B26.8	GTKO_4ku1_B26.6	GTKO_4ku1_B26.7	GTKO_4ku1_B26.8	GTKO_non.act_B26.7	GTKO_non.act_B26.8	GTKO_non.act_B26.9	WT_1ku1_B26.6	WT_1ku1_B26.7	WT_1ku1_B26.8	WT_4ku1_B26.6	WT_4ku1_B26.7	WT_4ku1_B26.8	WT_non.act_B26.7	WT_non.act_B26.8	WT_non.act_B26.9	log2FoldChange.GTKO.vs.WT	pvalue.GTKO.vs.WT	padj.GTKO.vs.WT
Gnai3	3737.71	2755.44	3027.9	3833.93	2491.42	2745.92	1639.2	2111.88	5255.26	4844.46	2648.68	2807.6	4218.03	2806.5	2892.67	1827.59	1945.66	5504.1	-0.0566699	0.10968	0.30092
Cdc45	3721.94	4374.5	4411.67	3888.61	4908.87	4849.46	146.898	111.09	56.4386	2444.26	3031.8	3431.41	2850.32	3613.79	3734.6	82.439	121.536	70.6143	0.399261	4.08473e-11	2.48534e-09
Scml2	12.0571	40.6844	24.965	22.2418	15.1742	40.7138	0	0	4.62611	43.1754	34.1895	22.5134	14.1105	8.84215	48.7768	9.2889	3.25543	9.54248	-0.0747565	0.148802	0.370774
Apoh	0.927471	0.924645	0.891607	0	1.89678	2.26188	0	0	0.925222	0.881131	1.00557	0	2.01578	0	0	0	1.08514	0	0.0193619	0.566557	NA
Narf	340.382	356.913	277.29	379.037	332.885	247.676	1599.56	1409.09	1387.83	211.472	240.332	235.452	223.752	208.675	218.435	1752.12	1862.11	1376.98	0.133837	0.0135525	0.0655422
Klf6	2990.17	2589.93	2598.14	3594.83	2712.4	2579.67	1647.36	2034.71	3168.89	2201.07	1406.8	1477.44	2455.22	1545.61	1556.62	1471.13	1811.11	3712.98	0.446781	1.52166e-06	3.48453e-05
Scmh1	394.175	478.041	488.601	475.418	520.666	554.16	472.173	410.449	350.659	407.964	453.513	543.135	421.299	556.171	459.138	499.279	571.871	422.732	-0.0382667	0.333372	0.601956
Cox5a	4548.32	4847.91	5020.64	4441.87	4609.17	4691.13	2634.84	2605.36	1612.66	4240.89	5035.91	4867.58	4286.56	4933.92	5148.07	2798.28	2267.95	1516.3	0.00761048	0.812274	0.93041
Tbx2	0.927471	0	0	0	0	0	0	1.16937	2.77567	0	0	0	0	0	0	1.16111	2.17029	2.86274	-0.0015473	0.956248	NA
Wnt3	5.56482	8.3218	11.5909	5.56045	1.89678	3.39282	10.4927	7.01623	3.70089	11.4547	11.0613	13.1328	4.03157	12.379	16.9658	2.32223	4.34058	0	-0.021302	0.58149	0.8043
Fer	1.85494	0	1.78321	0	1.89678	1.13094	2.33172	2.33874	3.70089	0	0	0	0	0	1.06036	0	0	3.81699	0.0991863	0.0511724	NA
Xpo6	6601.74	7104.05	6878.75	6828.23	7808.09	7456.28	7323.93	6001.21	5164.59	6858.73	7931.96	8126.38	7439.25	8155.12	7823.37	7471.76	7717.55	5152.94	-0.0995638	0.00147206	0.0112747
Tfe3	1111.11	1222.38	1357.92	1141.74	1481.39	1486.05	1347.73	1043.08	751.281	1221.25	1586.79	1455.86	1293.12	1535.88	1481.33	1159.95	1050.42	689.921	-0.036847	0.326803	0.596251
Axin2	217.028	211.744	205.961	185.348	257.014	234.104	1523.78	1082.84	1168.56	218.521	231.282	259.842	235.847	255.538	246.005	1603.5	1703.68	1151.78	-0.101519	0.0205467	0.0904035
Brat1	619.55	672.217	584.894	594.041	698.015	565.469	1467.82	1233.69	888.213	628.247	766.246	705.419	652.106	768.383	648.943	1439.78	1485.56	850.235	-0.0927229	0.00875195	0.046517
Gna12	1023.93	1062.42	1039.61	1009.22	1111.51	1086.83	1112.23	1047.76	618.974	877.607	1061.88	1018.73	937.339	1011.54	1003.11	1039.2	1052.59	608.81	0.0682168	0.0197208	0.0874707
Pih1d2	25.9692	41.609	25.8566	23.1685	27.5033	32.7972	2.33172	4.67749	11.1027	29.9585	25.1393	24.3895	16.1263	28.2949	22.2677	4.64445	4.34058	7.63398	0.0457099	0.269815	0.533815
Dlat	2418.84	2326.41	2643.61	2630.09	2349.16	2631.69	817.268	796.342	947.428	2562.33	2255.5	2369.53	2520.74	2476.69	2733.62	840.646	788.9	964.744	0.000672378	0.98256	0.993465
Sdhd	3768.31	3820.63	4071.08	3597.61	3737.6	3873.46	2084.56	1963.37	1363.78	3500.73	3779.95	3984.86	3472.19	4056.78	4168.29	2099.29	1849.09	1352.17	0.00516563	0.864241	0.951567
Ccnd2	37861.2	33127.3	35483.3	37248.5	31302.6	34458.6	14384.4	12920.4	23509	52352.4	39035.3	43811	49596.3	39109.7	39787	13110.1	13502.5	21976.3	-0.139172	0.00120513	0.00963987
Gpr107	792.06	858.071	880.016	802.558	1006.24	935.286	2239.62	1892.04	1345.27	842.362	1070.93	1018.73	833.526	1042.49	959.63	2051.69	2259.27	1271.06	-0.0642928	0.0691087	0.220223
Slfn4	318.122	309.756	398.548	373.477	340.472	411.662	252.992	242.06	177.643	313.683	401.223	380.851	351.754	310.359	361.584	260.089	232.221	196.575	0.000894494	0.981931	0.993274
Drp2	12.0571	8.3218	8.02446	12.0476	11.3807	7.91657	0	0	0	7.04905	4.02229	4.69028	5.03946	6.18951	6.36219	0	0	0	0.126259	0.0601266	0.200034
Tspan32	227.23	239.483	189.021	173.301	187.781	189.998	1336.08	1093.36	791.99	166.534	247.371	189.487	151.184	191.875	195.107	1956.48	1587.57	1011.5	-0.0551862	0.187136	0.429757
Lhx2	40.8087	41.609	52.6048	63.0184	65.4389	54.2851	1.16586	3.50811	0	23.7905	15.0836	32.832	28.221	34.4844	42.4146	1.16111	2.17029	0	0.715517	4.29352e-05	0.000613766
Gmpr	5.56482	7.39716	3.56643	2.78022	3.79356	14.7022	2.33172	0	0	2.64339	5.02786	2.81417	4.03157	0.884215	5.30182	0	0	0	0.0821029	0.123897	NA
Mid2	9.27471	0.924645	2.67482	10.1942	11.3807	3.39282	0	0	0	6.16792	0	1.87611	3.02367	0.884215	0	0	0	0	0.111532	0.0583302	NA
Trim25	3254.49	3544.16	3453.19	3400.21	3582.07	3546.62	7962.83	7093.41	7361.07	3196.74	3257.05	3636.85	3186.95	3116.86	3336.97	6488.3	6895.01	6662.56	0.0859224	0.00505236	0.0301318
Dgke	595.436	447.528	516.24	559.752	456.176	502.137	545.623	548.435	858.606	615.911	431.391	499.984	523.096	398.781	436.87	485.345	615.277	897.947	0.0338612	0.334381	0.602745
Scpep1	836.578	900.604	863.967	932.301	927.525	936.417	419.71	404.603	207.25	507.532	475.636	589.1	515.032	520.803	607.589	304.212	306.011	210.889	0.596339	1.39939e-15	1.66093e-13
Mnt	922.833	1109.57	949.561	981.419	1169.36	1000.88	2120.7	1729.5	1411.89	949.86	1073.95	1044.06	966.568	1067.25	915.095	1992.47	2207.18	1328.31	-0.00353302	0.921598	0.973394
Itgb2	5407.15	6147.96	5342.51	4676.33	5514.89	5025.89	25137.1	21866.1	15100.6	4477.03	5797.13	5221.22	4114.21	5102.8	4653.94	23705.3	20597.1	13109.5	0.116453	3.16399e-06	6.51905e-05
Hddc2	437.766	451.227	523.373	426.301	422.034	493.089	510.647	597.549	362.687	422.062	487.703	500.922	427.346	465.097	512.156	523.662	502.422	427.503	-0.0155207	0.665898	0.853787
Pemt	100.167	65.6498	114.126	75.9928	102.426	85.9513	94.4347	87.7029	59.2142	83.7075	133.741	101.31	80.6313	109.643	101.795	117.272	104.174	57.2549	-0.0557947	0.187012	0.429532
Cdh1	0.927471	0	0	0.926741	0	1.13094	57.1272	39.7586	33.308	0	0	0	0	0	0	60.3779	35.8098	38.1699	0.00901973	0.806029	0.927022
Bcl6b	136.338	133.149	134.633	103.795	126.136	149.284	3.49758	0	0	83.7075	67.3734	119.133	69.5445	69.853	115.58	0	3.25543	0	0.512467	4.03337e-05	0.000584007
Clec10a	0.927471	0	0	0	0	0	5.8293	3.50811	3.70089	0	1.00557	0	0	0	0	3.48334	3.25543	0.954248	0.0151702	0.664626	NA
Comt	1589.68	1543.23	1517.52	1459.62	1607.52	1439.68	928.025	765.938	599.544	1354.3	1596.85	1589.07	1356.62	1580.09	1505.72	819.746	794.326	573.503	0.0314285	0.334103	0.602626
Rtca	1081.43	1082.76	1217.04	1124.14	1120.05	1142.25	711.175	668.88	503.321	1063.53	1167.47	1131.3	1091.55	1203.42	1260.77	708.279	597.915	533.424	-0.00976248	0.771169	0.909765
Dbt	511.036	448.453	567.954	519.902	452.382	525.886	219.182	292.343	655.983	769.228	404.24	454.957	710.563	504.003	537.605	181.134	202.922	652.705	-0.00422527	0.915773	0.97114
Dazap2	5801.33	5879.82	6144.96	5643.85	5785.18	5820.94	12365.1	11918.2	8287.22	5722.95	6097.79	5833.77	5473.86	5802.22	5860.64	12716.5	12311	8725.64	-0.00985335	0.63276	0.834813
Mcts1	1216.84	1102.18	1108.27	1193.64	984.429	1048.38	564.276	674.727	939.101	1296.14	979.428	1067.51	1140.93	1040.72	1145.19	597.973	625.044	949.476	-0.000470389	0.988337	0.995552
Rnf17	9.27471	4.62322	7.13286	8.34067	4.74195	4.52375	0	1.16937	1.85044	7.04905	5.02786	9.38057	5.03946	14.1474	8.48292	2.32223	1.08514	8.58823	-0.0755303	0.146368	0.367092
Trappc10	2257.46	2313.46	2465.29	2259.39	2502.8	2590.98	3581.52	3092.99	2497.18	2147.32	2624.54	2577.78	2232.48	2546.54	2560.78	3730.66	3913.03	2713.88	-0.0593991	0.065718	0.212512
Ccm2	1536.82	1829.87	1802.83	1577.31	1928.08	1818.55	5880.6	4889.14	3439.05	1368.4	1833.16	1810.45	1380.81	1703	1645.69	6503.39	6755.03	3705.34	-0.00521122	0.890849	0.961167
Tbrg4	3869.41	4283.88	4264.56	3982.21	4769.45	4483.04	1846.72	1690.91	1187.99	3890.19	5076.13	4693.1	4162.59	5042.68	4733.47	2071.43	1984.73	1263.42	-0.105569	5.97534e-05	0.000814134
Mx1	6.49229	7.39716	5.34964	0.926741	1.89678	4.52375	678.531	728.518	882.662	0.881131	2.01115	1.87611	0	0	0	558.495	238.732	587.817	0.702796	0.000895468	0.00765325
Fap	4.63735	3.69858	5.34964	2.78022	5.69034	0	1.16586	2.33874	7.40178	2.64339	1.00557	0	2.01578	2.65265	2.12073	0	2.17029	14.3137	0.0499153	0.264872	NA
Ndufa9	2705.43	2827.56	3051.97	2641.21	2963.72	3058.06	2668.65	2591.33	1564.55	2644.28	3304.31	3079.64	2652.77	3246.84	3155.65	2761.13	2377.55	1580.23	-0.0305101	0.310967	0.579981
Lck	13022.6	14553	13510.5	12088.4	14355.8	13248.9	37124.5	34118.8	18913.4	10712.8	14222.8	14055.8	10537.5	13005	13675.5	39807.6	35961.7	18985.7	0.0310726	0.340225	0.607946
Cttnbp2	0.927471	1.84929	1.78321	0	0	1.13094	2.33172	0	0	0.881131	1.00557	0	0	0	1.06036	1.16111	1.08514	0.954248	0.00712777	0.834368	NA
Galnt1	3780.37	3024.51	3361.36	3854.32	2929.58	3360.02	2384.18	2895.36	4759.34	4140.44	2647.67	3105.91	4150.5	2863.09	3224.57	2425.56	2891.91	4722.57	0.0130199	0.655696	0.846828
Mkrn2	620.478	657.423	691.887	721.004	719.828	628.802	922.196	1029.05	821.597	566.567	605.355	661.33	643.035	692.34	763.463	1084.48	1086.23	856.914	-0.0086762	0.810651	0.929689
Pparg	8.34723	2.77393	1.78321	5.56045	4.74195	3.39282	0	2.33874	3.70089	1.76226	6.03344	0.938057	2.01578	2.65265	1.06036	2.32223	0	0.954248	0.0850773	0.117731	NA
Raf1	2980.89	3284.34	3389	3128.68	3582.07	3561.33	4382.47	3827.35	3245.68	3038.14	3694.47	3438.92	3185.94	3640.31	3629.63	4716.44	4469.71	3316.01	-0.0623922	0.0212381	0.0926605
Septin1	4556.66	5074.45	4631.01	3761.64	4566.5	4526.02	21461.2	18132.3	11126.7	4217.09	5486.4	5261.56	3680.82	4793.33	4787.55	22563.9	20338.9	11725.8	-0.0555358	0.0722092	0.227111
Pdgfb	338.527	348.591	518.915	364.209	431.517	588.088	111.923	76.0091	42.5602	512.818	468.597	702.604	515.032	530.529	665.909	38.3167	54.2572	20.0392	0.00335066	0.926395	0.974697
Acvrl1	40.8087	36.0612	20.507	16.6813	32.2453	20.3569	760.141	576.5	522.751	5.28679	11.0613	15.947	10.0789	2.65265	8.48292	838.323	1034.14	524.836	0.234365	0.017375	0.0792956
Tamalin	187.349	164.587	184.563	139.938	179.246	182.081	331.104	293.512	188.745	168.296	219.215	189.487	157.231	201.601	181.322	303.05	309.266	181.307	-0.0294823	0.456597	0.709124
Acvr1b	468.373	490.986	458.286	399.425	482.73	409.4	1823.41	1638.29	1336.95	478.454	553.065	527.188	461.614	443.876	493.07	2041.24	2292.91	1541.11	-0.138899	0.000555622	0.00520979
Tom1l2	229.085	252.428	197.045	223.345	284.517	288.389	774.131	654.848	780.888	209.709	250.388	227.01	231.815	235.201	244.944	714.084	922.373	742.405	0.00171658	0.965643	0.988266
Zfp385a	3.70988	5.54787	0.891607	1.85348	5.69034	4.52375	25.6489	16.3712	11.1027	1.76226	5.02786	4.69028	6.04735	3.53686	3.18109	20.9	16.2772	25.7647	-0.025294	0.513213	0.756243
Itga5	192.914	268.147	186.346	215.004	274.085	203.569	237.836	148.51	181.344	204.422	218.209	295.488	184.444	218.401	265.091	292.6	359.183	178.444	-0.0659008	0.132852	0.343998
Wdr77	2901.13	3115.13	3235.64	2892.36	3237.8	3129.31	997.976	885.214	953.904	3228.47	3556.71	3649.04	3176.87	3648.27	3552.22	1105.38	941.906	833.058	-0.0958666	0.004517	0.0274935
Atp5pb	6806.71	6350.46	6958.99	6674.39	6131.34	6386.41	4303.19	4578.09	4028.42	6675.45	6508.07	6244.64	6369.87	6744.79	6902.97	4220.65	3732.9	4004.98	0.0244609	0.449637	0.703501
Hnrnpd	11061.9	10916.4	10558.4	11225.6	10379.2	11011.9	4916.43	4946.44	4976.77	12354.3	11162.9	11924.6	13159	11331.2	11713.8	5011.36	5487.58	5317.07	-0.109707	4.86187e-06	9.35411e-05
Dynlt1c	896.864	858.995	1020.89	847.041	965.461	1046.12	2182.49	2306	1719.99	715.479	945.238	781.401	796.234	948.763	893.887	2669.4	2348.25	1921.85	0.0263093	0.497144	0.743598
C1d	1003.52	801.667	1029.81	1147.31	790.957	908.144	355.587	440.853	634.703	1198.34	787.363	882.711	1179.23	900.131	910.853	408.712	377.63	656.522	-0.0201902	0.585922	0.807267
Gm2a	1503.43	1643.09	1320.47	1576.39	1809.53	1408.02	7539.62	6056.17	3884.08	828.263	1014.62	985.897	882.913	977.942	1065.67	7465.96	7017.63	3825.58	0.377129	2.79075e-05	0.000426817
Krit1	603.783	511.329	533.181	670.034	478.937	525.886	364.914	466.579	2283.45	1037.09	430.385	473.719	882.913	545.561	507.915	319.306	378.716	2061.17	-0.01457	0.715971	0.882218
Clcn4	866.257	804.441	890.715	980.492	805.183	887.787	1254.47	1446.51	2489.77	1051.19	737.085	853.631	1117.75	832.931	890.706	1233.1	1433.48	2482	-0.0249121	0.452713	0.706084
Grm6	0	0	0	0	0	0	6.99516	11.6937	11.1027	0	1.00557	0	0	0	0	15.0945	28.2138	14.3137	-0.0615968	0.196501	0.442874
Sema4f	87.1822	95.2384	74.895	81.5532	69.2325	78.0348	1706.82	1585.67	951.129	40.532	68.3789	48.7789	56.4419	58.3582	34.992	1638.33	1832.81	1081.16	0.15415	0.013071	0.06391
Hk2	6504.35	7284.35	5629.61	8544.55	7905.78	6332.13	171.381	125.123	114.728	5669.2	6178.24	6422.87	6448.49	6680.24	6290.08	149.784	144.324	100.196	0.0826202	0.0407318	0.151066
Myo18a	802.262	960.706	896.065	717.297	1066.94	949.988	2942.63	2666.17	1638.57	852.935	1121.21	1084.39	1007.89	1258.24	1133.53	3255.76	3567.96	1833.11	-0.231078	1.71996e-08	6.06447e-07
Haao	52.8658	51.7801	22.2902	34.2894	34.142	26.0116	1524.95	1516.67	1141.72	17.6226	44.2452	21.5753	17.1342	14.1474	21.2073	1349.21	1466.03	1059.21	0.15165	0.0268682	0.110367
Cd52	9278.42	9181.72	9515.23	6850.47	7340.54	8001.39	23621.5	22049.7	12497.9	8693.24	11985.4	10914.3	8130.66	9959.8	10506.1	27102.7	20495.1	12446.3	-0.121478	0.00464666	0.0280698
Abhd15	74.1976	65.6498	57.0628	68.5788	65.4389	61.0707	429.037	384.723	353.435	45.8188	66.3678	53.4692	44.3472	57.474	45.5957	532.951	515.444	417.006	0.0127045	0.746666	0.897277
Loxl3	2.78241	0	3.56643	1.85348	1.89678	4.52375	4.66344	3.50811	0.925222	1.76226	4.02229	1.87611	6.04735	1.76843	1.06036	1.16111	1.08514	2.86274	0.00456263	0.902752	NA
Kat2b	204.971	169.21	149.79	175.154	147.949	116.487	630.73	694.607	1502.56	160.366	104.58	106	112.884	104.337	91.1914	646.74	706.429	1402.74	0.207549	0.000819038	0.00711917
Rab5b	1282.69	1303.75	1291.94	1385.48	1374.22	1299.45	3183.96	2829.88	2307.5	1268.83	1440.99	1348.93	1258.86	1338.7	1351.97	3238.34	3293.42	2370.35	-0.0335974	0.264719	0.528561
Icosl	14.8395	18.4929	21.3986	23.1685	22.7614	15.8331	654.048	599.888	388.593	13.217	23.1282	19.6992	18.142	22.1054	13.7847	380.845	350.502	250.967	0.288347	0.00203646	0.0145991
Spg7	692.82	755.435	674.947	633.891	770.093	761.122	2212.8	2104.87	1419.29	632.652	777.308	682.905	597.68	725.941	670.151	2380.28	2186.57	1483.86	0.0108721	0.734957	0.89119
Rpl13	32796.3	33126.3	33426.3	31209.9	33869.8	32344.8	72170.3	75680.6	39882.6	30718	39868.9	37032.6	30638.9	37249.3	36711.9	67449	61787.1	38411.3	-0.0131447	0.711171	0.879691
Chmp1a	1761.27	1933.43	1970.45	1582.87	2031.45	1884.14	4438.43	4304.46	2079.9	1609.83	2154.94	2131.26	1642.86	1965.61	2217.22	4371.59	3812.11	2011.55	-0.010848	0.747877	0.898269
Rpa1	8976.99	9814.18	9891.49	9279.46	10166.7	10541.5	7180.53	6504.04	5065.59	6732.72	7421.13	8360.9	7470.49	7972.08	8775.58	7654.06	7624.23	5486.92	0.108325	0.0109701	0.0558579
Serpinf1	16.6945	19.4175	19.6154	15.7546	13.2775	28.2735	3.49758	1.16937	0	12.3358	23.1282	29.0798	19.1499	22.1054	25.4488	1.16111	0	0	-0.0149441	0.684384	0.864404
Tubgcp3	1266.92	1329.64	1295.5	1331.73	1298.35	1366.17	1278.95	1344.78	1719.99	1279.4	1232.83	1310.47	1312.27	1265.31	1237.45	1541.96	1490.99	1772.99	-0.0154907	0.631228	0.834136
Oprm1	3.70988	3.69858	2.67482	4.6337	3.79356	1.13094	1.16586	7.01623	1.85044	1.76226	4.02229	0.938057	2.01578	2.65265	3.18109	4.64445	2.17029	2.86274	0.0237314	0.546381	NA
Polr3d	1483.95	1464.64	1697.62	1534.68	1618.9	1793.67	647.052	561.298	450.583	1668.86	1910.59	1933.33	1751.72	1839.17	1893.81	747.757	638.065	464.719	-0.144038	0.000135392	0.00161951
Tcf7	5701.16	5954.71	5811.49	5498.35	6269.81	6033.56	55506.6	54703.2	38329.2	5644.53	6666.95	6164.91	5781.26	6137.34	5981.52	64855.1	61119.7	43037.5	-0.0798907	0.0033035	0.0214143
Ddx3x	13738.6	11884.5	13604.1	16180	12544.4	13673	3090.7	4001.59	12051.9	21475.8	12059.8	11985.5	20622.5	14930.9	13842	3095.53	3357.44	12873.8	-0.0573513	0.159101	0.387388
Il12rb1	2329.81	2675	2376.13	1992.49	2591.95	2571.75	670.37	606.904	313.65	2416.06	3103.2	2637.82	2370.56	3144.27	2439.9	548.045	490.486	319.673	-0.0291964	0.44468	0.699191
Slc5a5	0.927471	0	0	0.926741	1.89678	1.13094	0	1.16937	0.925222	0.881131	2.01115	0	2.01578	0	2.12073	1.16111	0	0	-0.00721342	0.831796	NA
Usp32	443.331	398.522	381.608	466.151	414.446	387.912	610.911	574.161	1787.53	651.156	351.95	338.638	588.609	388.17	337.196	438.901	538.232	1779.67	0.0138366	0.729885	0.88885
Txnrd3	550.918	576.978	608.968	590.334	650.595	583.564	107.259	111.09	85.1205	621.198	774.291	779.525	659.161	706.488	746.497	105.661	115.025	79.2026	-0.155107	0.0005099	0.00486078
Fasl	108.514	69.3484	141.766	194.616	152.691	159.462	23.3172	18.7099	9.25222	126.883	81.4514	125.7	229.799	146.78	154.813	11.6111	3.25543	10.4967	0.0232185	0.541291	0.777409
Zfp512b	1010.94	1173.37	1022.67	970.298	1223.42	1043.86	2433.15	2065.11	1913.36	952.503	1054.85	1111.6	987.734	1041.61	973.415	2269.98	2540.32	1961.93	0.0127164	0.722359	0.885285
Dnajc5	3386.19	3357.39	3387.22	3094.39	3228.32	3198.29	5778	5513.59	5654.96	3575.63	3558.72	3802.88	3205.09	3273.36	3504.51	6234.01	6864.63	5988.86	-0.101195	0.000200322	0.00224036
Tpd52l2	1918.94	1945.45	2328.88	1992.49	2464.87	2515.21	1276.62	1109.73	854.905	1991.36	2474.71	2407.99	2181.08	2589.87	2589.41	1301.61	1285.9	804.431	-0.0712167	0.0363389	0.138942
Fmr1	1818.77	1525.66	1530	1984.15	1534.49	1368.44	321.777	417.466	1769.95	2475.98	1066.91	1139.74	2251.63	1437.73	1335	315.823	332.054	1800.67	0.0379081	0.351126	0.618831
Bcl11a	0	0.924645	0.891607	0.926741	0	1.13094	5.8293	4.67749	6.47656	0	0	0	1.00789	0	1.06036	3.48334	1.08514	1.9085	0.0648493	0.161438	NA
Pxmp4	69.5603	93.3891	85.5943	68.5788	73.026	90.4751	652.882	714.486	446.882	43.1754	87.4848	48.7789	59.4656	59.2424	57.2597	745.434	745.495	390.287	0.101679	0.0371543	0.141226
Dlg3	195.696	208.045	237.167	281.729	355.646	452.375	166.718	181.253	304.398	268.745	225.248	303.93	368.888	345.728	396.576	279.828	274.542	363.568	-0.18634	0.00153204	0.0116216
Gnb1l	452.606	486.363	460.069	403.132	503.595	504.399	230.84	242.06	145.26	378.005	600.327	502.798	439.441	496.045	502.613	314.662	303.841	158.405	-0.0709095	0.0791668	0.241574
Mmp11	10.2022	12.945	4.45804	4.6337	10.4323	9.04751	41.971	21.0487	20.3549	4.40566	11.0613	7.50445	3.02367	6.18951	8.48292	62.7001	32.5543	22.9019	-0.00468915	0.896491	0.963408
Smarcb1	2308.47	2613.05	2402.88	2238.08	2713.34	2511.81	2028.6	1868.66	1091.76	2195.78	2891.02	2755.07	2310.09	2687.13	2640.31	2043.56	1993.41	1128.87	-0.0507168	0.0626773	0.205839
Hip1r	762.381	973.651	702.586	642.231	793.802	678.563	3095.36	2458.02	1514.59	504.888	626.472	559.082	480.764	537.603	519.579	2106.26	2066.12	1241.48	0.436131	3.00942e-18	4.56943e-16
Nsun5	1256.72	1500.7	1423.9	1353.04	1628.39	1619.5	564.276	512.185	440.406	1380.73	1727.57	1579.69	1407.02	1661.44	1605.39	708.279	623.958	453.268	-0.101402	0.00197495	0.0142308
Top1mt	1066.59	1126.22	1048.53	1093.55	1183.59	1178.44	289.133	243.229	184.119	974.531	1132.27	1116.29	1039.14	1121.18	1198.21	306.534	295.159	200.392	-0.00885656	0.792154	0.919769
Hoxa10	0	0	0	0	0	0	0	0	0	0	0	0	1.00789	0	0	0	0	16.2222	-0.00445219	0.804419	NA
Hoxa4	0.927471	0	0.891607	1.85348	3.79356	1.13094	0	0	0.925222	0.881131	1.00557	0	0	1.76843	2.12073	2.32223	3.25543	1.9085	-0.0208861	0.57298	NA
Mmp14	3.70988	1.84929	0.891607	3.70696	10.4323	5.65469	17.4879	14.0325	18.5044	7.04905	10.0557	13.1328	10.0789	8.84215	10.6036	17.4167	28.2138	22.9019	-0.378602	0.00502448	0.030008
Slc7a7	25.0417	19.4175	23.1818	35.2162	24.6581	24.8806	16.322	12.8631	13.8783	16.7415	14.078	13.1328	8.06313	15.9159	12.7244	11.6111	19.5326	5.72549	0.409728	0.002444	0.0168609
Oxa1l	1613.8	1642.17	1533.56	1430.89	1644.51	1530.16	2494.94	2260.39	1555.3	1386.02	1773.83	1575	1420.12	1767.55	1608.57	2240.95	2015.11	1342.63	0.036958	0.270486	0.534691
Heatr6	1057.32	1164.13	1129.67	1060.19	1156.09	1145.64	1304.6	1144.81	1080.66	1111.99	1200.65	1260.75	1205.44	1200.76	1186.55	1249.36	1454.09	1126.97	-0.0802012	0.0133697	0.0650122
Ccl3	9358.18	8393.93	14853.3	15505.3	14452.5	19689.6	17.4879	11.6937	3.70089	10004.4	9865.67	11267	12761.9	13922.8	14688.2	51.089	28.2138	1.9085	-0.0152755	0.67871	0.860915
Wfdc18	6.49229	2.77393	8.02446	5.56045	4.74195	6.78563	0	1.16937	0.925222	7.93018	8.04458	8.44251	5.03946	3.53686	11.664	0	1.08514	0.954248	-0.0310708	0.44186	0.696048
Icam4	5.56482	15.719	8.02446	13.9011	12.3291	12.4403	3.49758	4.67749	0.925222	6.16792	8.04458	5.62834	6.04735	4.42108	6.36219	4.64445	4.34058	4.77124	0.0681223	0.167767	0.400501
Ilf2	4636.43	4734.18	5162.4	4877.44	5191.49	5437.55	2036.76	1844.1	1675.58	5056.81	5432.1	5357.24	5156.37	5775.69	5920.02	2339.64	2108.44	1741.5	-0.111608	0.000101359	0.00127485
Chtop	5051	5134.55	5290.8	4819.98	5112.77	5253.21	5894.59	5736.94	5957.51	5293.84	5733.77	5603.95	5147.3	5654.56	5679.31	6998.03	6547.76	6107.18	-0.112999	5.83082e-06	0.000110667
Snapin	491.559	450.302	474.335	455.957	444.795	459.161	1299.93	1328.41	1023.3	482.86	524.909	531.878	434.401	463.329	511.096	1224.97	1204.51	956.156	-0.00755138	0.828185	0.936983
S100a4	0.927471	1.84929	0	0.926741	0	0	37.3075	18.7099	4.62611	0	0	0.938057	0	0	0	11.6111	5.42572	2.86274	0.186284	0.0249164	0.104385
S100a6	13.9121	12.945	1.78321	8.34067	18.0194	1.13094	613.243	371.86	90.6718	18.5038	18.1003	5.62834	4.03157	7.07372	4.24146	405.228	144.324	93.5163	0.0502352	0.245211	0.504297
Scn4a	0	0	1.78321	0	0	0	3.49758	0	3.70089	0	0	0	1.00789	0	0	3.48334	2.17029	1.9085	0.00574707	0.854433	NA
Icam2	640.882	728.62	768.565	539.363	686.634	668.385	1978.46	1805.51	1293.46	592.12	865.798	781.401	579.538	737.435	657.426	2417.44	2263.61	1327.36	-0.0856787	0.0175727	0.080003
Mapk7	473.01	588.074	514.457	504.147	627.834	598.267	795.117	783.479	477.415	447.615	525.914	506.551	466.654	561.477	538.665	747.757	890.904	485.712	0.0421115	0.241117	0.499053
Epn2	7.41976	11.0957	19.6154	14.8279	13.2775	21.4878	3.49758	4.67749	1.85044	7.93018	6.03344	6.5664	7.05524	10.6106	5.30182	6.96668	3.25543	11.451	0.0514713	0.2515	0.511867
B9d1	39.8812	50.8555	46.3636	25.9487	53.1098	45.2375	18.6538	9.35497	7.40178	29.9585	46.2563	40.3364	29.2288	57.474	48.7768	2.32223	6.51087	1.9085	0.0647263	0.15168	0.375722
Sec24b	2403.08	2349.52	2305.7	2428.99	2240.1	2315.03	2205.81	2127.09	2445.36	2547.35	2181.09	2514.93	2475.38	2167.21	2108.01	2275.78	2352.59	2354.13	-0.00786936	0.792357	0.919839
N4bp3	317.195	356.913	297.797	227.052	321.504	279.342	395.227	313.392	234.081	190.324	232.287	265.47	182.428	261.728	262.97	449.351	412.355	230.928	0.0789718	0.0751512	0.233474
Rmnd5b	710.442	762.832	688.321	589.407	676.202	607.314	2169.67	1889.7	1258.3	604.456	753.174	667.896	553.332	640.172	663.788	2502.2	2269.04	1326.4	-0.0217242	0.546493	0.781154
Nhp2	7101.64	7351.85	8152.85	7460.26	8255.73	8592.87	1964.47	1662.85	966.857	6498.34	8519.21	8010.07	7209.45	8730.74	8660	2170.12	1647.25	931.346	-0.0141274	0.690832	0.868253
Vps9d1	141.903	143.32	130.175	119.55	126.136	136.844	446.525	364.844	311.8	170.058	205.137	192.302	138.081	162.696	141.029	515.534	504.592	333.032	-0.255736	1.49448e-05	0.000248892
Zfp276	263.402	288.489	254.108	271.535	296.846	257.854	928.025	857.149	762.383	291.654	413.29	339.576	269.107	320.97	277.816	939.34	1074.29	842.601	-0.133962	0.00246136	0.0169396
Mfsd10	445.186	548.314	449.37	506.001	689.479	540.589	685.526	558.96	343.257	320.732	401.223	393.984	381.991	420.886	409.301	505.084	536.062	333.987	0.333811	7.72652e-08	2.4432e-06
Luzp1	851.418	725.846	778.373	871.136	714.138	808.621	276.309	313.392	556.059	733.982	451.502	590.976	818.408	505.771	645.762	193.906	225.71	405.555	0.382408	2.4225e-11	1.53492e-09
Kctd10	2426.26	2603.8	2640.05	2389.14	2730.41	2676.93	5998.35	4843.54	3740.67	2397.56	2873.93	2719.43	2357.46	2726.92	2543.81	5199.46	5893.42	3543.12	-0.00600586	0.85599	0.949211
Poldip2	2139.67	2221	2437.65	2157.45	2527.46	2497.11	1170.52	1190.42	622.675	1981.66	2605.44	2525.25	2277.83	2767.59	2661.52	1274.9	1192.57	625.986	-0.0571347	0.0567025	0.192403
Ift20	490.632	466.946	513.566	466.151	429.621	473.863	543.291	506.338	482.041	571.854	507.814	531.878	519.064	547.329	524.881	506.245	483.975	408.418	-0.0464889	0.223755	0.478736
Pcbp3	179.002	220.066	140.874	210.37	237.097	150.415	128.245	64.3154	52.7377	101.33	112.624	64.7259	130.018	115.832	55.139	134.689	39.0652	29.5817	0.780846	1.48717e-09	6.82963e-08
Lgals9	902.429	1111.42	955.803	760.854	876.312	869.692	6443.71	5984.84	3477.91	650.275	964.344	744.817	628.924	786.951	637.279	6886.56	5359.53	3619.46	0.146012	0.000736126	0.0065463
Araf	1533.11	1614.43	1620.05	1443.86	1705.21	1581.05	2218.63	2082.65	2033.64	1472.37	1816.06	1587.19	1502.77	1741.02	1575.7	2452.27	2225.63	1911.36	-0.029511	0.298009	0.564849
Cfp	16.6945	10.1711	15.1573	5.56045	18.0194	4.52375	46.6344	36.2505	63.8403	14.0981	7.03901	10.3186	11.0868	11.4948	10.6036	44.1223	36.8949	60.1176	0.0132965	0.716634	0.882454
Timp1	0.927471	0.924645	2.67482	1.85348	0.94839	0	1.16586	2.33874	0	0.881131	3.01672	2.81417	0	1.76843	3.18109	0	1.08514	0	-0.00292726	0.935558	NA
Uxt	504.544	495.61	566.17	531.949	588.95	612.969	401.056	358.997	197.072	452.02	632.505	584.409	508.985	580.045	613.951	414.517	324.458	189.895	-0.00328625	0.931253	0.976382
Cnnm3	1253.94	1401.76	1169.79	1250.17	1419.74	1299.45	1386.21	1044.25	948.353	1106.7	1454.06	1317.03	1229.63	1398.83	1271.38	1395.66	1573.46	917.986	-0.0356398	0.354207	0.621422
Lman2l	422.927	500.233	505.541	493.026	525.408	530.41	514.144	551.943	445.957	459.069	531.948	513.117	494.875	557.94	543.967	762.851	626.129	461.856	-0.0863599	0.0256878	0.106715
Mcm3ap	2977.18	3295.43	3134	2899.77	3617.16	3136.09	3980.25	3861.26	3220.7	2969.41	3406.88	3352.61	3137.57	3487.34	3217.15	4020.93	4631.4	3137.57	-0.0423549	0.18437	0.42561
Pcnt	1779.82	1920.49	1694.94	1880.36	2066.54	2060.57	2962.45	2896.53	3143.91	1571.94	1492.27	1614.4	1809.16	1591.59	1566.16	2715.84	3664.53	3488.73	0.0655776	0.106702	0.295005
Mxd1	156.743	170.135	120.367	135.304	162.175	170.772	1105.24	881.706	800.317	124.24	136.758	112.567	97.7655	100.801	99.6743	1128.6	847.498	662.248	0.203044	0.00104374	0.00862312
Gmcl1	701.168	567.732	646.415	613.503	592.744	580.171	770.634	899.247	1181.51	644.107	470.608	594.728	649.082	512.845	500.492	790.718	861.605	1163.23	0.0683142	0.0581018	0.195342
Snrnp27	982.191	930.193	1027.13	1024.05	1019.52	1021.24	558.447	585.855	516.274	1033.57	1013.62	1044.06	1103.64	1134.45	1082.63	668.801	566.446	526.745	-0.0724281	0.0224454	0.0966904
Oas1c	51.0109	63.8005	46.3636	32.4359	32.2453	42.9757	704.18	678.235	539.405	34.3641	48.2675	45.9648	26.2052	31.8317	28.6298	703.634	679.301	517.202	0.0597301	0.151301	0.37506
Ocrl	289.371	270.921	304.038	297.484	321.504	335.889	160.889	195.285	364.538	342.76	279.549	306.744	352.762	323.623	324.472	217.128	286.478	415.098	-0.107141	0.0129779	0.0636582
Calm1	12789.8	11772.6	13341.1	12636.1	10789.8	12225.4	10544	11803.6	14359.5	12713.8	10763.6	11260.4	11831.6	11101.3	11735.1	11505.5	11071.7	14282.2	0.0430269	0.141151	0.357953
Agpat3	3981.63	4204.36	3546.81	2943.33	3272.89	3183.59	6160.41	5644.56	4166.28	3137.71	3942.85	3537.41	2914.82	3337.03	3203.36	6463.92	6198.35	4069.87	0.0207598	0.534623	0.771861
Sema6b	30.6065	37.9104	32.0979	29.6557	36.0388	28.2735	24.4831	5.84686	9.25222	17.6226	25.1393	33.77	16.1263	16.8001	28.6298	9.2889	11.9366	4.77124	0.192075	0.0174618	0.0796053
Uhrf1	17768.5	20440.2	18754.1	18669.2	21772.2	20449.6	760.141	528.556	458.91	12729.7	15206.3	16493.8	15794.7	17782.4	17850.2	629.323	553.424	408.418	0.216086	3.94239e-06	7.84475e-05
Dpp9	2604.34	2932.97	2670.36	2676.43	3061.4	2748.18	2323.56	2158.66	1617.29	2648.68	2965.43	2757.89	2599.35	3052.31	2613.8	2548.64	2511.03	1718.6	-0.0367364	0.198663	0.446078
Ramp2	19.4769	15.719	22.2902	20.3883	28.4517	27.1425	1.16586	1.16937	0.925222	14.0981	20.1115	21.5753	12.0947	26.5265	18.0262	1.16111	1.08514	0	0.0408085	0.318875	0.588402
Lsr	9.27471	12.945	6.24125	15.7546	16.1226	10.1784	18.6538	14.0325	13.8783	10.5736	16.0892	9.38057	7.05524	6.18951	11.664	15.0945	17.3623	4.77124	0.038842	0.340423	0.608236
Gramd1a	2243.55	2333.8	2371.67	2185.26	2622.3	2426.99	13704.7	11159.3	11734.6	2307.68	2828.68	2657.51	2157.9	2397.11	2392.18	17291.3	16029.8	12427.2	-0.092981	0.0187318	0.0842332
Hpn	0.927471	0.924645	2.67482	1.85348	0	0	5.8293	1.16937	0.925222	0.881131	2.01115	0	0	0	0	1.16111	1.08514	0	0.061149	0.154868	NA
Ckb	155.815	188.628	197.937	124.183	155.536	157.2	101.43	84.1947	40.7098	170.058	207.148	186.673	161.263	200.717	194.047	179.972	102.004	59.1634	-0.180762	0.00300492	0.0197986
Sp1	3899.09	3448	3504.02	3810.76	3449.29	3483.29	3758.73	3972.35	6745.8	4492.89	3291.24	3890.12	4288.58	3163.72	3499.2	3758.52	4915.71	7337.21	-0.06531	0.0552567	0.189067
Itgb7	672.416	970.877	523.373	375.33	459.969	359.638	27415.2	21475.5	12870.8	470.524	899.987	514.993	264.068	383.749	276.755	31539.3	24766.3	14143.9	0.0573886	0.168674	0.402016
Myg1	2020.03	2243.19	2082.79	1862.75	2369.08	2226.82	1255.63	1071.14	706.87	1536.69	2052.37	2043.09	1695.27	2067.29	2096.34	1148.34	1153.51	641.254	0.10061	0.00304516	0.0200247
Rarg	115.006	128.526	168.514	173.301	199.162	176.426	2105.54	1787.97	1448.9	192.968	207.148	151.027	219.72	181.264	176.021	2240.95	2069.37	1323.54	-0.0813197	0.0614713	0.203065
Pfdn5	2341.86	2500.24	2656.1	2296.46	2528.41	2554.79	7072.11	6827.96	3365.96	2232.79	3172.58	2824.49	2327.22	2809.15	2838.6	6214.28	5343.25	3250.17	-0.00624904	0.868421	0.953355
Efnb2	6.49229	6.47251	5.34964	8.34067	5.69034	5.65469	5.8293	11.6937	10.1774	15.8604	7.03901	7.50445	10.0789	3.53686	1.06036	10.45	16.2772	8.58823	-0.0239815	0.531221	0.769756
Rrp15	1919.86	2035.14	2208.51	1978.59	1947.04	2142	603.916	597.549	604.17	2201.07	2250.47	2219.44	2164.95	2306.03	2417.63	715.246	577.297	648.888	-0.108513	0.00122012	0.00972749
Rnd2	9.27471	18.4929	12.4825	13.9011	16.1226	18.095	9.32688	3.50811	5.55133	7.93018	8.04458	11.2567	8.06313	6.18951	9.54328	11.6111	10.8514	5.72549	0.0612473	0.18832	0.431301
Srr	30.6065	42.5337	34.7727	30.5825	41.7292	30.5353	180.708	216.334	179.493	46.7	45.2508	48.7789	33.2604	33.6002	36.0524	202.034	146.495	191.804	-0.0194631	0.620539	0.827745
Acp5	248.562	315.304	230.035	205.736	284.517	209.224	13359.6	13329.7	7342.56	191.205	327.817	212.939	153.199	213.98	187.685	14798.4	13061.9	7616.8	0.0612566	0.133714	0.345223
Fbxo9	537.005	563.109	592.027	524.535	576.621	574.517	1143.71	1099.21	1041.8	585.952	614.405	665.082	532.167	592.424	600.166	1301.61	1219.7	975.241	-0.0672317	0.0437032	0.159019
Vps50	584.306	482.665	531.398	664.473	456.176	513.446	198.196	277.141	656.908	820.333	430.385	476.533	787.163	528.761	507.915	168.361	192.071	629.803	0.00257014	0.948736	0.983455
Hars	5909.84	6123	6616.62	5927.44	6327.66	6494.98	2104.38	2096.68	1582.13	5458.61	6067.63	6627.37	5785.3	6269.97	6803.3	2382.6	2130.14	1542.06	-0.00426653	0.883744	0.959614
Zmat2	2439.25	2413.32	2601.71	2395.63	2429.77	2671.28	2564.89	2546.89	1652.45	2394.91	2750.24	2679.09	2478.4	2639.38	2796.18	2480.14	2260.36	1750.09	-0.0271773	0.38381	0.646006
Ube2c	566.684	559.41	563.496	568.092	645.854	644.635	18.6538	19.8793	17.5792	148.911	142.791	208.249	192.507	205.138	231.16	13.9334	17.3623	15.268	1.37569	5.43181e-21	1.11644e-18
Smg5	3612.5	3832.65	3963.19	3392.8	4065.75	4012.57	4162.12	3509.28	2775.67	3768.6	4905.18	4535.5	3913.64	4553.71	4406.88	4568.98	4491.42	2925.72	-0.162136	3.77554e-07	1.02469e-05
Cct3	21277.1	21810.5	24086.8	22196.4	23842.5	24863.7	6510.16	6088.92	4441.07	22186.9	24839.7	25963.5	24062.4	26348.7	28100.7	7951.3	6418.63	4629.06	-0.108604	0.00116725	0.00942634
Glmp	681.691	775.777	699.02	606.089	777.68	683.087	3104.69	2745.68	1630.24	577.141	756.191	726.994	542.246	601.266	642.581	2963.16	2858.27	1546.84	0.072624	0.0333372	0.130234
Mef2d	2621.96	2883.04	2517.01	2400.26	2842.32	2589.85	8263.62	7499.18	5937.15	2763.23	3386.77	2925.8	2630.6	2856.01	2659.39	7946.66	9216.14	5984.09	-0.0817707	0.0171639	0.0785662
Tmem79	37.0988	33.2872	24.965	31.5092	30.3485	24.8806	41.971	50.283	32.3828	28.1962	34.1895	25.3275	16.1263	33.6002	31.8109	41.8001	28.2138	28.6274	0.0454466	0.268019	0.531873
Snd1	10670.5	12917.3	11203	10903.1	13662.5	11759.5	8328.91	7272.32	4254.17	10271.3	13578.2	12116.9	10947.7	13330.4	11976.8	7232.57	7341.01	4110.9	0.00946941	0.731366	0.889445
Slc19a1	4153.21	4358.78	4460.71	4174.04	4995.17	4511.31	737.99	654.848	416.35	4052.32	5221.94	4890.09	4212.99	5037.37	4722.86	812.779	669.534	399.83	-0.05314	0.0919419	0.268129
Kpnb1	34596.5	31167	34137	35110.5	31020.9	34187.1	8639.03	8985.45	11074	36835.7	30168.2	34371.3	37871.5	32380	33665.5	10200.4	10224.2	11918.6	-0.0683084	0.0154919	0.0725885
Npepps	1810.42	1782.72	1857.22	2224.18	2021.97	2188.37	1291.77	1286.31	1929.09	1990.48	1595.84	1968.04	2274.81	1889.57	2168.45	1272.58	1439.99	1935.21	-0.0108929	0.718388	0.883452
Tbx21	1534.04	1966.72	1599.54	1175.11	1669.17	1401.23	1754.62	1641.8	798.467	1274.12	1955.84	1517.78	1239.71	1614.58	1355.15	610.745	399.333	237.608	0.243711	0.0106538	0.0545772
Mrpl10	1490.45	1671.76	1617.38	1394.75	1622.7	1582.18	1917.84	1802	1062.16	1343.73	1684.33	1613.46	1328.4	1589.82	1592.67	2004.08	1779.64	1122.2	0.0105349	0.699903	0.873402
Cyp51	11078.6	10092.5	11062.2	11215.4	10136.4	10941.8	567.774	541.419	442.256	8116.1	7504.59	9430.28	8434.03	7653.77	9339.69	542.24	561.02	528.653	0.162238	0.000641601	0.00584515
Tcf25	6464.47	7074.46	6752.14	6326.86	7299.76	6986.94	8454.82	7440.71	5818.72	6154.7	7349.73	7152.68	6320.49	7134.73	7091.72	8594.56	8532.5	6020.35	-0.0316732	0.201374	0.450485
Tubb6	268.966	286.64	240.734	263.194	306.33	269.163	2.33172	0	5.55133	103.092	101.563	120.071	100.789	104.337	113.459	5.80556	2.17029	1.9085	1.1563	2.80155e-11	1.76184e-09
Def8	1082.36	1173.37	1204.56	1087.07	1270.84	1289.27	912.869	991.627	533.853	1002.73	1380.65	1210.09	980.678	1296.26	1306.37	933.535	970.12	500.98	0.00250085	0.940029	0.980092
Col1a1	0	7.39716	1.78321	0	1.89678	0	20.9855	19.8793	20.3549	0	0	0	0	0.884215	1.06036	20.9	28.2138	11.451	0.0542567	0.239059	0.496316
Itga3	140.048	118.355	118.584	142.718	147	123.272	62.9565	58.4686	36.0837	253.766	232.287	249.523	232.823	225.475	207.831	67.3445	85.7265	43.8954	-0.689782	2.95395e-13	2.51444e-11
Foxm1	1218.7	1324.09	1248.25	1256.66	1543.98	1448.73	157.391	162.543	132.307	510.175	577.199	699.79	673.271	709.14	719.988	152.106	202.922	108.784	0.690388	2.42505e-08	8.35823e-07
Itfg2	843.998	845.126	840.785	779.389	902.867	890.049	601.584	644.324	413.574	798.305	1011.61	911.791	818.408	957.605	892.827	767.496	755.261	493.346	-0.103275	0.00414348	0.0256555
Tulp3	419.217	478.966	423.513	430.935	438.156	469.34	547.954	526.217	421.901	391.222	436.419	436.196	366.872	448.297	395.516	607.262	670.62	393.15	0.0140524	0.712817	0.880253
Gtf2h4	1285.47	1386.97	1496.12	1296.51	1526.91	1521.11	536.296	505.168	265.539	1198.34	1667.24	1481.19	1282.04	1711.84	1618.12	548.045	475.294	275.778	-0.0361753	0.281471	0.547354
Tubb5	69471.3	77192.1	71270.6	69725.2	81977.9	74095.7	47877.2	41463.6	27889.9	52618.5	66350.7	64245.6	58089.8	67856.4	66463.7	55789.2	48804.4	27674.1	0.0721215	0.0646437	0.210207
Ell2	475.792	253.353	374.475	481.905	285.465	316.663	11.6586	26.8955	33.308	318.088	129.719	151.027	295.312	172.422	168.598	5.80556	7.59601	26.7189	0.820827	2.29894e-13	1.99723e-11
Jup	0.927471	2.77393	0	2.78022	2.84517	0	139.903	56.1298	103.625	0.881131	3.01672	5.62834	3.02367	1.76843	5.30182	107.983	317.947	131.686	-0.204515	0.0232469	0.0989404
Fkbp10	5.56482	4.62322	6.24125	3.70696	2.84517	2.26188	2.33172	1.16937	1.85044	7.93018	4.02229	0	2.01578	1.76843	3.18109	0	11.9366	0.954248	0.00403895	0.913791	NA
Klhl10	10.2022	6.47251	6.24125	5.56045	8.53551	7.91657	8.16102	7.01623	15.7288	7.04905	2.01115	1.87611	3.02367	6.18951	8.48292	9.2889	19.5326	23.8562	0.010218	0.781614	0.915656
Nom1	2340.94	2240.41	2420.71	2366.9	2170.86	2511.81	1253.3	1342.44	1488.68	2618.72	2349.02	2466.15	2581.21	2257.4	2497.16	1363.15	1387.9	1462.86	-0.0556459	0.0343964	0.133374
Ergic1	3164.53	3535.84	3679.66	3634.68	4371.13	4169.77	1062.1	983.441	704.094	2964.13	3615.03	3571.18	3549.79	4116.02	4147.09	1403.79	1187.15	773.895	-0.0385313	0.286352	0.552889
Acap1	2797.25	2992.15	2615.08	2260.32	2599.54	2447.35	9267.42	8056.97	6212.87	2293.58	2791.47	2744.75	2047.03	2532.39	2451.56	10323.5	9141.26	6321.89	0.00903327	0.792732	0.919839
Ifrd1	3118.16	3144.72	3388.11	3726.43	3420.84	3600.91	905.873	978.764	901.167	3282.21	3116.27	3489.57	3474.2	3539.51	3612.66	1175.05	1194.74	1129.83	-0.0770657	0.0314141	0.124607
Stk38l	703.023	641.704	688.321	985.126	797.596	916.06	254.158	246.737	388.593	676.709	549.043	652.887	853.684	713.562	893.887	238.028	327.714	396.967	0.0429031	0.241982	0.49986
Brpf1	1819.7	1975.04	1912.5	1859.04	2116.81	2019.86	2701.3	2270.92	2159.47	2018.67	2148.91	2204.43	2006.71	2229.11	2138.76	2934.13	2986.32	2213.85	-0.119714	0.000127134	0.00154041
Akr1b3	5716	5884.44	6367.86	5793.06	6130.39	6368.32	7595.58	6830.3	3984.01	5252.42	6338.12	6314.06	5389.2	6292.07	6794.82	8263.64	6715.96	4121.4	-0.0128592	0.701535	0.874388
Gstt1	58.4306	67.4991	28.5314	42.6301	30.3485	20.3569	5.8293	9.35497	5.55133	22.0283	18.1003	21.5753	13.1026	15.0317	21.2073	2.32223	1.08514	0	1.07185	3.76885e-06	7.57997e-05
Gstt3	135.411	136.847	128.391	126.037	128.981	140.236	2.33172	4.67749	0.925222	102.211	83.4625	97.5579	102.805	73.3898	109.218	6.96668	1.08514	1.9085	0.303677	0.00146518	0.0112348
Ddt	718.79	696.258	701.695	721.004	717.931	652.552	245.997	274.802	152.662	602.694	680.773	774.835	560.388	660.509	722.108	243.834	228.966	132.64	0.0626405	0.106226	0.29427
Ddx18	7412.34	7065.21	7876.46	7714.19	7094.9	8237.76	2610.36	2654.47	2575.82	8156.63	7150.63	8451.89	8214.31	7746.61	8432.02	2917.88	2729.14	2657.58	-0.0714384	0.0116117	0.0583321
Ubl3	1003.52	895.981	951.345	1009.22	789.06	911.536	1107.57	1293.32	1742.19	1164.86	870.826	889.278	1029.06	921.352	885.405	1252.84	1340.15	1775.85	-0.0474842	0.146558	0.36741
Gramd3	1721.39	1692.1	1721.69	1506.88	1419.74	1383.14	6982.34	7623.13	7460.07	1328.75	1352.5	1544.98	1150	1137.1	1293.64	5266.81	5521.22	5770.34	0.321336	8.5453e-17	1.15218e-14
Eef1e1	3915.78	3418.41	4414.35	4541.03	3931.08	4489.83	602.75	596.379	669.861	4424.16	4082.62	4098.37	4489.15	4570.51	4724.99	674.607	609.851	696.601	-0.0697936	0.0449143	0.16213
Akt1	5889.44	6360.63	6346.46	5911.68	7106.29	6593.37	5585.64	4375.79	3062.49	5062.98	6631.75	6315.93	5762.11	6880.08	6840.41	5897.29	5092.59	3010.65	-0.00554199	0.868931	0.953441
Cldn15	1.85494	3.69858	0	0.926741	0.94839	1.13094	2.33172	0	0	2.64339	2.01115	1.87611	1.00789	3.53686	1.06036	0	0	0	-0.00768675	0.831459	NA
Il16	1567.43	1955.62	1272.32	1043.51	1124.79	707.968	13157.9	11898.4	8885.84	976.294	1392.72	1182.89	574.498	606.572	715.746	14467.5	15151.9	9075.85	0.124765	0.0196767	0.0874026
Tcirg1	457.243	540.917	435.996	453.176	591.795	493.089	1232.31	1003.32	805.869	372.719	487.703	404.302	393.078	480.129	352.041	1071.71	961.438	732.862	0.170534	1.15235e-05	0.000197978
Naglu	287.516	364.31	267.482	253.927	380.304	270.294	837.088	921.465	425.602	237.905	359.995	293.612	218.712	325.391	257.669	969.529	958.183	454.222	0.0149154	0.707074	0.877664
Coasy	703.023	797.044	681.188	630.184	839.325	733.979	1035.28	974.086	499.62	598.288	834.625	755.136	583.569	717.098	719.988	888.251	846.413	493.346	0.0667913	0.0616728	0.203611
Smo	641.81	809.064	720.418	613.503	822.254	683.087	310.119	225.689	140.634	709.311	956.3	962.446	796.234	954.068	1003.11	377.362	320.118	182.261	-0.323689	1.25977e-09	5.86524e-08
Tspan33	14.8395	11.0957	10.6993	12.9744	13.2775	12.4403	2.33172	2.33874	0	8.81131	10.0557	12.1947	16.1263	11.4948	10.6036	1.16111	2.17029	0	0.0177573	0.633512	0.835267
Crnkl1	998.886	808.14	860.401	1062.97	707.499	870.823	493.159	684.082	1348.05	1309.36	744.124	832.994	1239.71	799.33	896.008	469.09	521.955	1466.68	-0.024998	0.520091	0.761631
Chordc1	3454.83	2589.01	2736.34	3630.97	2453.48	2480.15	607.413	772.955	2590.62	4598.62	2310.81	2617.18	4190.81	2672.98	2712.41	640.934	734.643	2550.7	-0.0479113	0.201328	0.450443
Rtcb	6979.22	7178.94	7484.15	6564.11	7248.54	7598.78	7645.71	7133.17	4291.18	6659.59	8065.7	7704.26	6959.49	7802.31	7826.55	6988.74	6682.32	4043.15	-0.00624746	0.832511	0.938998
Pwp1	4233.9	4139.64	4690.74	4288.96	4318.97	4692.26	1431.68	1312.03	1151.9	4672.64	4765.41	4900.41	4655.45	4845.5	5247.75	1492.03	1428.05	1263.42	-0.113458	5.46636e-05	0.000758271
Fbxo7	568.539	694.408	607.184	530.096	624.041	626.54	1204.33	1046.59	730.926	582.428	705.912	737.312	547.285	655.203	714.686	1208.72	1219.7	810.156	-0.0880096	0.00897901	0.0474714
Capns1	1987.57	2112.81	2101.52	1983.23	2186.04	2146.52	6854.09	6037.46	3186.47	1644.19	2186.11	2050.59	1600.53	1913.44	2056.05	6582.35	5785.99	3157.61	0.0796702	0.0186859	0.0840939
Lrp3	4.63735	3.69858	3.56643	6.48719	5.69034	1.13094	0	4.67749	0	0.881131	1.00557	1.87611	0	1.76843	1.06036	0	0	0.954248	0.214677	0.01385	NA
Clpb	1519.2	1787.34	1646.8	1513.37	1750.73	1790.28	946.679	798.681	793.841	1286.45	1735.62	1594.7	1442.29	1681.78	1708.25	1018.3	856.179	686.104	0.0453407	0.184774	0.426134
Septin7	4450	4902.47	4843.21	4862.61	4171.97	4205.96	1290.61	1787.97	7118.66	8136.37	4655.8	4025.2	6445.47	5243.4	4662.42	1141.37	1245.75	7072.88	-0.0298796	0.458398	0.711011
Zdhhc4	492.487	544.616	534.073	484.686	574.724	504.399	1148.37	1031.39	581.965	507.532	670.717	605.985	534.182	653.435	607.589	1087.96	1046.08	650.797	-0.0992023	0.0047091	0.028386
Rac1	6101.83	5998.17	6210.93	5705.94	5523.42	5568.74	7490.65	7431.36	7326.84	5914.15	5860.48	5759.67	5487.97	5602.39	5845.79	8670.03	8000.77	7478.44	-0.0183287	0.521519	0.762635
Nup214	4654.05	5495.17	4682.72	4667.99	5816.48	4996.49	4429.1	4110.34	3038.43	4349.26	5746.85	5229.67	4664.52	5704.96	4723.92	4029.06	4606.44	2963.89	-0.00249934	0.941106	0.980355
Aif1l	58.4306	60.1019	73.1118	70.4323	88.2003	75.7729	2.33172	0	1.85044	32.6019	29.1616	49.717	37.292	34.4844	57.2597	1.16111	2.17029	0.954248	0.732046	3.75793e-06	7.56704e-05
Ugp2	758.671	619.512	803.338	865.576	624.041	795.05	354.422	454.885	965.007	831.788	511.836	607.861	783.132	547.329	633.038	399.423	429.717	921.803	0.0907262	0.0205807	0.0904806
Kcnh6	0	0	0	1.85348	0.94839	3.39282	0	0	0	1.76226	2.01115	0	0	0	0	1.16111	0	0	-0.0127878	0.629619	NA
Trmt1	2873.3	3106.81	3049.3	2707.01	3337.38	3199.43	3221.27	3067.26	1750.52	2931.52	3884.53	3362.93	3020.65	3635.01	3344.39	2859.82	2580.47	1677.57	-0.028478	0.427115	0.683549
Nacc1	7120.19	7579.32	7220.23	6945	8425.5	7750.32	4679.76	3648.44	2525.86	6823.48	8568.48	8200.49	7021.98	8209.94	7867.91	4313.53	4188.66	2460.05	-0.0296897	0.345484	0.613248
Nfix	632.535	781.325	589.352	675.594	721.725	600.528	259.987	189.438	197.072	513.7	587.254	556.268	525.111	542.908	517.458	241.511	237.647	209.934	0.119035	0.00688792	0.0386191
Slc1a5	8951.02	10162.8	8207.24	8331.4	9771.26	8382.52	5153.1	4810.79	3931.27	8754.92	10215.6	9197.64	8080.26	9242.7	8015.3	5338.8	5291.17	3942.95	-0.0126004	0.665562	0.853487
Uba1	20271.7	24014	22398.1	20832.2	26919.1	23498.6	21231.5	18472.6	10596.6	20674	27170.6	25894.1	22050.6	27038.4	25384.1	21210	20287.9	11014.9	-0.079931	0.00102733	0.00850005
Siae	117.789	148.868	108.776	115.843	138.465	111.963	595.755	623.275	757.757	123.358	127.708	128.514	106.836	130.864	109.218	558.495	697.748	609.764	0.0232977	0.562002	0.791508
Esam	0	1.84929	1.78321	0	1.89678	0	0	1.16937	1.85044	0.881131	2.01115	0	3.02367	0	4.24146	2.32223	1.08514	1.9085	-0.0397016	0.314489	NA
Spa17	3.70988	2.77393	2.67482	1.85348	1.89678	3.39282	4.66344	4.67749	0.925222	1.76226	1.00557	3.75223	3.02367	2.65265	5.30182	3.48334	5.42572	4.77124	-0.0173421	0.650843	NA
Fam50a	906.139	980.124	1011.08	904.499	917.093	938.679	1115.73	1112.07	908.568	790.375	937.194	934.304	858.723	963.794	996.743	1255.16	1125.3	921.803	0.00705799	0.830359	0.938062
Emd	7532.92	8000.03	8477.4	7834.67	8611.38	8534.06	4672.77	4574.58	3395.57	7313.39	8717.31	8344.95	7463.44	8973.01	8741.65	5404.98	4698.68	3150.93	-0.020671	0.476003	0.724974
Taco1	357.076	371.707	378.933	338.26	389.788	384.519	377.739	398.756	299.772	304.871	358.989	353.647	316.478	348.381	362.645	441.223	393.908	309.176	0.0364002	0.319635	0.589108
Gria3	3.70988	1.84929	0	1.85348	1.89678	4.52375	40.8051	33.9118	167.465	5.28679	10.0557	2.81417	3.02367	2.65265	0	67.3445	86.8116	270.052	-0.447452	0.00280975	0.0188068
Sipa1l2	155.815	204.347	188.129	129.744	172.607	145.891	763.639	750.736	598.619	146.268	182.009	199.806	106.836	136.169	144.21	708.279	991.823	549.647	0.0250372	0.532445	0.770153
Ap4e1	416.434	386.502	359.318	454.103	342.369	367.555	245.997	308.714	928.923	533.966	314.744	349.895	532.167	350.149	326.592	226.417	288.649	987.646	-0.00475426	0.903772	0.966385
Blvra	1083.29	1130.84	1269.65	1099.11	1153.24	1153.56	540.959	541.419	356.211	976.294	1057.86	1099.4	967.576	1092.89	1184.43	557.334	502.422	362.614	0.0683287	0.0363878	0.139034
Pdzd4	47.301	77.6702	68.6537	48.1905	67.3357	63.3326	152.728	123.953	86.9709	58.1547	89.496	85.3631	90.7102	94.611	78.467	166.039	199.667	117.372	-0.346303	9.73378e-05	0.00122978
Idh3g	2969.76	3295.43	3443.39	2965.57	3511.89	3474.24	3731.92	3347.91	1975.35	2902.45	3839.28	3536.47	3020.65	3791.51	3752.63	3794.52	3438.82	1996.29	-0.0527928	0.0540704	0.18617
Pnck	0	0	0	0	0.94839	1.13094	19.8196	8.1856	1.85044	0.881131	0	2.81417	0	0	0	10.45	10.8514	10.4967	-0.0261316	0.499697	0.745432
Ssr4	2810.24	2936.67	3152.72	2734.81	3283.33	3175.68	2679.15	2552.74	1394.31	2550.88	3423.97	3216.6	2609.43	3436.94	3250.02	2564.9	1997.75	1344.53	0.0240202	0.501402	0.746709
Bcap31	2780.56	2994.93	3217.81	2676.43	2970.36	3163.24	3806.53	3505.78	2352.84	2483.03	3159.51	3176.26	2540.89	3104.48	3112.17	4085.96	3628.72	2197.63	0.00724272	0.814676	0.931426
Fam98a	2653.49	2596.4	2955.68	2808.03	2734.21	3075.02	704.18	771.785	962.231	3156.21	2621.53	3218.47	3168.81	2826.84	3305.16	783.751	806.263	868.365	-0.0726819	0.0224859	0.0967606
Kmt2a	2792.61	2788.73	2421.6	2735.74	2793.96	2497.11	6165.07	6466.62	14504.7	3562.41	3087.11	2743.82	3210.13	2717.19	2278.72	6266.53	8610.63	14403.4	-0.0783906	0.0562116	0.191276
Ift46	241.142	273.695	257.674	200.176	258.91	258.985	805.609	723.841	482.041	217.639	261.449	237.328	219.72	259.075	255.548	712.923	846.413	459.947	0.0146247	0.697861	0.87216
Tmem25	12.0571	5.54787	3.56643	8.34067	6.63873	6.78563	2.33172	4.67749	0.925222	5.28679	11.0613	2.81417	7.05524	8.84215	7.42255	2.32223	5.42572	0	0.00233482	0.949345	0.983783
Cd3g	3775.73	3791.97	3718.89	2979.47	3065.2	3076.15	16422.3	15747.9	13252	3465.49	4229.44	3646.23	2911.8	3348.52	3283.95	18003.1	16654.8	13547.5	-0.0420396	0.13623	0.349524
Trappc6a	214.246	288.489	213.094	275.242	300.64	257.854	657.545	540.25	320.127	214.996	283.571	268.284	188.476	211.327	231.16	657.19	574.042	333.987	0.0376938	0.35212	0.619547
Supt6	6801.14	7001.41	7310.29	7344.42	7760.67	7941.45	6505.5	6047.99	5596.67	7911.68	7994.3	8523.18	8348.36	8174.57	8048.17	6589.32	7217.3	5988.86	-0.124506	8.1815e-06	0.00014896
Spag5	703.023	777.626	756.974	749.733	979.687	893.441	33.8099	22.2181	22.2053	318.97	303.683	378.975	420.291	422.655	408.24	11.6111	27.1286	18.1307	1.00565	1.63608e-23	4.52041e-21
Unc119	195.696	202.497	172.08	126.964	148.897	153.808	406.885	346.134	220.203	105.736	154.858	136.018	89.7023	114.948	98.6139	406.39	384.141	175.582	0.258538	0.000321009	0.00330017
Rab34	63.9955	82.2934	99.86	80.6265	135.62	98.3917	1.16586	1.16937	0.925222	57.2735	74.4124	90.0534	62.4893	100.801	128.304	2.32223	0	0	0.0410915	0.310009	0.57898
Sdf2	573.177	677.765	670.488	525.462	623.092	677.432	1441	1374.01	1059.38	579.784	731.051	665.082	547.285	687.919	721.048	1287.67	1275.05	998.143	0.000309345	0.992663	0.997268
Ccne1	2630.31	3099.41	3190.17	2675.5	3345.92	3426.74	796.283	608.073	535.704	1429.2	1683.33	1831.09	1622.71	1898.41	2054.99	640.934	538.232	372.157	0.645787	7.10659e-18	1.01504e-15
Hsf2bp	12.9846	22.1915	9.80768	10.1942	4.74195	5.65469	0	0	0.925222	12.3358	9.05015	9.38057	5.03946	7.07372	6.36219	0	0	0.954248	0.0348073	0.395223	0.655231
Bbc3	52.8658	79.5195	49.0384	88.0404	76.8196	52.0232	926.859	928.481	733.701	53.749	56.3121	45.9648	52.4104	40.6739	50.8975	723.373	676.045	712.823	0.236654	0.00100256	0.0083649
Psmc3	7082.17	7565.45	7932.63	6849.54	7850.77	8132.58	4655.28	3872.96	2492.55	6522.13	8399.55	7982.86	6951.43	7996.84	8403.39	5090.32	4352.52	2655.67	-0.0435515	0.18804	0.430952
Acp2	191.986	172.909	213.986	216.857	220.975	214.878	317.114	307.545	277.567	200.017	202.12	212.001	227.783	229.896	217.375	332.078	335.31	289.137	-0.0461613	0.225816	0.480581
Rapsn	24.1142	36.9858	49.93	21.315	36.9872	26.0116	0	2.33874	0	20.266	29.1616	30.9559	34.2683	22.9896	20.1469	1.16111	2.17029	0	0.0371243	0.355231	0.622437
Slc39a13	113.151	114.656	123.042	119.55	118.549	109.701	146.898	133.308	119.354	98.6867	128.713	110.691	96.7576	109.643	123.002	145.139	206.178	137.412	-0.0205687	0.60863	0.819972
Celf2	4575.21	4332.89	4209.28	5838.47	4850.07	4212.75	2728.11	3580.62	8530.55	5460.37	2890.02	2965.2	5576.66	3754.38	3626.45	2532.39	2861.53	8509.03	0.129416	0.00619906	0.0354887
Nr1h3	4.63735	1.84929	0.891607	2.78022	6.63873	1.13094	33.8099	25.7262	17.5792	2.64339	1.00557	1.87611	0	1.76843	4.24146	39.4778	31.4692	14.3137	0.0187087	0.621273	0.828331
Ddb2	407.16	423.487	367.342	361.429	343.317	313.27	967.664	930.82	1210.19	373.6	353.962	318.939	317.486	320.086	314.928	953.274	1059.1	1189.95	0.0472202	0.202217	0.451705
Spi1	0	0	0	0	0	0	16.322	12.8631	7.40178	0.881131	0	0	0	0	0	6.96668	14.1069	5.72549	0.00886152	0.811575	NA
Sf3a1	7730.47	8929.3	8447.98	7808.72	9610.03	8981.91	5354.8	4744.14	3277.14	7946.92	9627.35	9443.42	8435.04	9843.08	9254.86	5201.79	5297.68	3378.99	-0.0669642	0.00331144	0.0214493
Stat6	5915.41	6192.35	6185.08	6177.66	6605.54	6119.51	9312.89	8451.05	5721.58	6063.06	7160.68	7138.61	6079.6	6804.92	6691.96	10360.6	9983.33	6343.84	-0.109634	0.000102298	0.00128269
Napsa	10.2022	8.3218	6.24125	11.1209	5.69034	3.39282	24.4831	10.5243	4.62611	1.76226	0	0.938057	3.02367	0.884215	2.12073	8.12779	8.68116	2.86274	1.14263	7.48921e-05	0.000979994
Vrk3	266.184	309.756	264.807	253.927	311.072	299.699	3244.59	2870.81	1893.93	241.43	343.906	295.488	283.217	310.359	286.298	3309.17	3099.17	1822.61	-0.0277661	0.408342	0.666919
Smg9	811.537	862.694	809.579	759.928	905.712	909.275	1744.13	1653.49	995.539	828.263	1029.71	932.428	818.408	959.373	957.509	1870.55	1793.74	1080.21	-0.101438	0.000701115	0.00629882
Paxip1	2741.6	2900.61	2914.66	2851.58	3002.6	2948.36	1222.99	1154.17	1013.12	2231.02	2261.53	2547.76	2453.21	2481.99	2584.11	1207.56	1293.49	1098.34	0.105568	0.00554526	0.0324176
Rmnd5a	2654.42	2269.08	2461.73	2939.62	2311.23	2267.53	2588.21	2910.57	6225.82	2928	2062.43	2291.67	2947.07	2166.33	2236.31	2373.31	3046	5850.49	0.0303928	0.349897	0.617569
Mov10	232.795	333.797	162.272	116.769	140.362	116.487	2929.81	2336.4	1864.32	146.268	271.505	195.116	123.971	133.516	86.9499	2996.83	2593.5	1903.72	0.0345593	0.395189	0.655231
Ppm1j	42.6636	50.8555	39.2307	25.9487	37.9356	30.5353	480.334	335.61	238.707	30.8396	30.1672	12.1947	9.07102	15.9159	14.8451	260.089	161.687	119.281	0.955221	1.32324e-16	1.75697e-14
Rhoc	3.70988	12.0204	2.67482	11.1209	0.94839	6.78563	67.6199	52.6217	24.981	6.16792	4.02229	3.75223	4.03157	4.42108	1.06036	45.2834	23.8732	9.54248	0.252388	0.0139629	0.0669696
Tead3	1.85494	1.84929	2.67482	3.70696	2.84517	5.65469	0	0	0	0.881131	2.01115	4.69028	2.01578	2.65265	6.36219	1.16111	2.17029	0	-0.0157521	0.679917	NA
Ppard	540.715	577.903	489.492	521.755	532.995	491.958	689.023	563.637	436.705	571.854	597.31	642.569	517.048	573.856	556.691	733.823	748.75	498.117	-0.122436	0.00127339	0.010071
Def6	1289.18	1447.07	1384.67	1161.21	1310.67	1270.04	6032.16	5197.86	3301.19	1111.99	1480.2	1401.46	1116.74	1324.55	1337.12	6317.62	5916.21	3605.15	-0.0257113	0.419675	0.675741
Metrn	624.188	678.689	649.982	588.481	724.57	642.373	448.856	431.498	223.904	479.335	655.633	632.25	486.812	609.224	673.332	580.556	443.824	244.287	0.0272676	0.488558	0.735982
Lmf1	299.573	336.571	294.23	287.29	374.614	304.222	585.262	487.628	342.332	275.794	364.017	315.187	275.154	326.275	312.808	575.912	515.444	318.719	0.0130147	0.716912	0.882491
Ciao3	433.129	486.363	483.251	388.304	503.595	515.708	849.912	755.414	433.929	451.139	588.26	478.409	401.141	571.203	543.967	883.607	819.284	485.712	-0.0790327	0.0268986	0.110465
Angptl4	427.564	443.83	382.499	298.411	322.453	314.401	211.021	197.624	96.2231	301.347	436.419	378.975	242.902	326.275	361.584	171.845	214.859	79.2026	0.0563128	0.171018	0.405163
Dbf4	1059.17	948.686	1001.27	1217.74	917.093	1008.8	229.674	287.665	778.112	1178.07	663.678	787.029	1157.06	823.204	931	228.739	266.946	830.195	0.0755166	0.0579125	0.1949
Daxx	1754.77	1877.95	1834.93	1592.14	1820.91	1809.5	3854.33	3388.84	2901.5	1633.62	1994.05	1893.94	1745.67	1878.07	1804.74	4755.92	3953.18	3145.2	-0.0735308	0.0298513	0.119875
Cd320	1120.38	1190.02	1264.3	1144.53	1303.09	1332.25	409.217	387.062	193.371	1142.83	1498.3	1472.75	1179.23	1425.35	1562.98	508.567	414.525	206.117	-0.128761	0.00055022	0.00517403
Ipo4	1684.29	1901.07	1861.68	1815.49	2242.94	1985.93	770.634	594.041	408.023	1865.36	2629.57	2293.55	2055.09	2397.11	2126.03	924.246	714.025	438	-0.174857	1.53422e-05	0.000254506
Tm9sf1	1121.31	1177.07	1160.87	1079.65	1270.84	1248.56	1568.08	1431.31	1033.47	1019.47	1225.79	1160.38	1112.71	1279.46	1162.16	1656.91	1539.82	1025.82	-0.00496619	0.862662	0.951211
Rec8	0	0.924645	1.78321	1.85348	2.84517	1.13094	24.4831	10.5243	18.5044	0	0	0	2.01578	0	1.06036	26.7056	9.7663	12.4052	0.0487955	0.275584	0.54084
Irf9	615.84	731.394	535.856	627.404	704.654	543.981	5571.65	5009.59	3725.87	678.471	880.882	713.861	596.672	648.13	623.494	5669.71	4880.98	3747.33	-0.0573258	0.122463	0.325552
Gmpr2	775.365	749.887	834.544	761.781	849.757	851.597	662.209	570.653	482.041	833.55	852.726	850.817	802.282	823.204	908.733	702.473	613.107	457.085	-0.0453778	0.192202	0.437353
Mdp1	516.601	568.657	625.017	495.806	560.498	575.648	1997.12	1944.66	1371.18	555.113	790.38	715.737	544.261	680.846	705.143	2062.14	1877.3	1390.34	-0.114468	0.00291219	0.0193748
Dhrs1	217.028	204.347	205.07	162.18	205.801	194.521	873.229	768.277	509.798	155.079	226.254	215.753	148.16	206.022	208.892	707.118	684.726	456.13	0.0672893	0.0939971	0.271768
Tmem161a	796.697	836.804	793.53	821.092	958.822	845.942	771.8	699.284	469.088	753.367	927.138	844.251	827.479	971.752	883.284	809.296	778.049	405.555	-0.0261682	0.415675	0.672535
Armc6	793.915	904.303	926.38	823.873	984.429	930.762	320.612	305.206	182.269	869.677	1058.87	908.039	885.936	1027.46	954.328	433.095	341.821	221.385	-0.103618	0.00373843	0.023687
Borcs8	256.909	295.886	291.555	254.854	238.046	249.937	831.258	742.551	549.582	296.941	324.8	308.621	250.965	307.707	327.653	851.096	650.002	491.438	-0.0465313	0.244714	0.503668
Slc25a42	127.991	152.566	113.234	135.304	149.846	152.677	192.367	175.406	180.418	121.596	121.674	127.576	149.168	108.758	113.459	210.161	219.199	199.438	0.0143791	0.71988	0.884165
Snx9	2044.15	2026.82	2281.62	1872.94	1749.78	1923.73	388.231	533.233	489.443	2452.19	2230.36	2876.08	1916	2026.62	2333.86	322.789	415.611	308.222	-0.00618007	0.877304	0.956657
Ranbp3	2705.43	2984.75	3139.35	2745.93	3233.06	3222.04	3394.99	2983.07	2040.12	2811.69	3388.78	3415.46	2866.44	3429.87	3209.72	3739.94	3536.49	2080.26	-0.0860086	0.00271056	0.0182589
Ndufa11	712.297	810.914	843.46	695.982	842.17	781.479	896.547	866.504	430.228	748.962	1017.64	838.623	722.658	881.562	950.087	1007.85	820.37	438.954	-0.0762604	0.0325568	0.127964
Bmp8b	1.85494	0	0	0.926741	1.89678	3.39282	1.16586	2.33874	0	0	1.00557	0.938057	0	0	1.06036	1.16111	0	0	0.0449027	0.239803	NA
Nr2f6	261.547	321.776	294.23	263.194	330.988	306.484	199.362	178.914	83.27	180.632	229.271	271.098	182.428	236.97	256.608	137.011	125.877	67.7516	0.396942	2.41969e-09	1.05652e-07
Use1	1176.96	1437.82	1444.4	1290.02	1605.62	1527.9	4853.48	4580.43	2168.72	1183.36	1794.95	1575.94	1226.6	1714.49	1695.52	4303.08	3666.7	2034.46	-0.0011766	0.974709	0.991595
Ocel1	124.281	147.019	127.5	116.769	130.878	145.891	427.871	464.24	338.631	110.141	136.758	99.434	98.7734	108.758	111.338	519.017	538.232	278.64	0.0541748	0.192731	0.437979
Dyrk1b	17.6219	26.8147	18.7237	17.6081	10.4323	15.8331	441.861	349.642	231.306	20.266	32.1783	26.2656	15.1184	26.5265	18.0262	315.823	337.48	197.529	-0.00685222	0.856452	0.949211
Braf	882.024	777.626	713.286	986.979	890.538	733.979	378.905	412.788	1620.99	1200.1	675.745	655.702	1123.8	765.73	759.221	276.345	342.906	1626.04	0.026035	0.516055	0.758765
Ndufb2	562.975	537.219	596.485	494.88	522.563	569.993	375.407	390.57	307.174	506.651	649.6	615.365	485.804	589.771	603.348	452.834	361.353	289.137	-0.0361211	0.334803	0.603258
Hltf	523.093	523.349	513.566	571.799	477.04	471.601	438.363	585.855	2385.22	794.78	402.229	371.47	680.327	477.476	403.999	402.906	436.228	2353.17	0.0339176	0.403702	0.662447
Prpf6	3461.32	3684.71	3726.92	3348.32	3719.59	3866.68	3529.06	3394.69	2685.92	3550.08	3939.83	4126.51	3972.1	3984.27	3975.31	3436.89	3626.55	2762.55	-0.0748101	0.00432956	0.0266008
Rgs19	1894.82	1938.98	1990.96	1884.99	1962.22	1897.71	2724.62	2419.43	1959.62	1856.54	2072.49	2135.02	1989.58	2082.33	2153.6	3155.9	2972.21	2099.34	-0.102622	0.000998515	0.00834559
Snrpd1	4828.41	4610.28	5379.07	4679.12	4815.92	5161.6	1045.78	921.465	828.074	4897.33	5341.6	5393.83	5106.99	5382.22	5587.06	1099.57	960.353	851.189	-0.0719554	0.0261465	0.108122
Tchp	204.044	179.381	162.272	179.788	183.988	182.081	382.402	330.932	315.501	186.8	198.098	213.877	167.31	196.296	152.693	361.106	378.716	319.673	-0.0206551	0.599351	0.814239
Tiam1	885.734	881.187	988.792	1062.97	1073.58	1085.7	229.674	140.325	244.259	788.613	670.717	869.578	912.142	813.478	936.302	261.25	370.034	342.575	-0.00745628	0.847206	0.946215
Tsc2	1800.22	2220.07	2005.22	1935.96	2435.47	2138.6	2567.22	2228.82	1605.26	1738.47	2321.87	2162.22	1839.4	2252.1	2042.26	2475.49	2675.97	1502.94	0.000172665	0.995774	0.997964
Slc9a3r2	16.6945	12.945	7.13286	14.8279	18.0194	12.4403	3.49758	7.01623	0.925222	8.81131	7.03901	11.2567	10.0789	14.1474	9.54328	3.48334	6.51087	3.81699	0.0329242	0.407809	0.666525
Puf60	4164.34	4546.48	4601.58	4011.86	4759.02	4732.98	5319.82	4866.92	2848.76	4182.73	5215.91	5093.65	4257.33	5176.19	5037.79	6020.37	5652.52	3086.99	-0.115218	4.42957e-06	8.6608e-05
Golga2	986.829	1116.97	1109.16	1024.98	1203.51	1161.47	1917.84	1683.89	1265.7	1135.78	1278.08	1326.41	1165.12	1290.07	1278.8	1851.98	1963.03	1276.78	-0.114633	0.000283347	0.00298845
Uck1	1137.08	1269.54	1287.48	968.444	1268	1311.89	1760.45	1554.09	1038.1	1074.1	1514.39	1351.74	1170.16	1389.1	1410.29	2041.24	1839.32	1013.41	-0.0997421	0.00441953	0.0269977
Scin	2.78241	11.0957	6.24125	12.0476	8.53551	11.3094	0	1.16937	0.925222	8.81131	6.03344	6.5664	10.0789	7.07372	2.12073	0	2.17029	0.954248	0.0202754	0.599402	0.814243
Ikzf4	166.945	142.395	99.86	82.4799	98.6325	57.6779	104.927	88.8722	113.802	90.7565	96.535	88.1773	56.4419	58.3582	55.139	96.3724	88.9819	107.83	0.24442	0.00133098	0.010418
Mien1	970.134	923.72	992.359	825.726	1023.31	964.691	1505.13	1312.03	725.374	833.55	1130.26	1024.36	765.997	1006.24	959.63	1536.15	1348.84	725.228	-0.00363791	0.917845	0.971998
Axl	309.775	269.072	389.632	365.136	430.569	553.029	235.504	194.116	132.307	303.99	259.438	380.851	368.888	385.518	441.112	232.223	188.815	139.32	0.0313118	0.439357	0.6938
Tgfb1	5777.21	6551.11	6172.6	5398.27	6738.31	6212.25	5315.16	4493.89	2985.69	5008.35	6581.47	6012.94	5391.21	6500.75	5618.87	5450.26	5650.35	3137.57	-3.0233e-05	0.999287	0.999504
Ccdc97	915.413	1060.57	900.523	904.499	1068.84	986.178	2113.7	1875.67	1221.29	1019.47	1239.87	1119.1	984.71	1139.75	998.864	2163.15	2376.47	1309.23	-0.12531	0.000328878	0.00336955
Zfp40	35.2439	55.4787	25.8566	33.3627	45.5227	36.19	17.4879	40.928	224.829	63.4415	30.1672	20.6372	69.5445	31.8317	21.2073	27.8667	20.6178	228.065	0.0192039	0.605518	0.818333
Akap8l	293.081	273.695	279.965	273.389	330.988	284.997	1716.15	1349.45	1764.4	318.088	365.023	359.276	295.312	320.086	301.144	1949.51	1929.39	1797.8	-0.137364	0.00160701	0.0120913
Pdcd2l	557.41	537.219	622.342	514.341	533.944	582.433	426.705	362.505	270.165	506.651	653.622	649.135	521.08	652.551	659.547	501.601	429.717	299.634	-0.0951383	0.0162496	0.0754157
Gtf2f1	3148.76	3308.38	3667.18	3110.14	3505.25	3830.49	2037.92	1842.93	1263.85	3291.03	3782.96	3933.27	3408.69	3772.95	4094.07	2132.96	1702.59	1293.01	-0.0569508	0.103621	0.289817
Clpp	1689.85	1748.5	1836.71	1773.78	1978.34	1972.36	761.307	661.864	333.08	1551.67	2050.36	1892.06	1685.19	2121.23	2084.68	866.19	631.554	351.163	-0.0351161	0.328302	0.597879
Alkbh7	207.753	208.045	205.961	191.835	213.388	197.914	250.66	210.487	123.055	174.464	277.538	226.072	160.255	233.433	226.918	297.245	250.668	118.327	-0.0508799	0.210911	0.461888
Dennd1c	306.993	365.235	312.062	240.026	232.356	188.867	3453.28	2952.66	3224.4	309.277	358.989	338.638	188.476	214.864	211.013	3210.48	3403.01	2737.74	0.0236436	0.533032	0.770804
Med6	288.443	298.66	320.979	341.041	318.659	352.853	221.513	209.317	290.52	355.977	312.733	337.7	357.801	343.96	350.981	210.161	219.199	271.961	-0.0412013	0.268959	0.532909
Lcp2	10946	9562.68	10060	7703.07	6973.51	7608.95	7058.12	6518.08	6388.66	9710.07	9441.32	9852.41	6996.78	7346.06	7668.56	7796.87	7740.34	6725.54	-0.0153089	0.646567	0.841681
Cse1l	7177.69	5874.27	6868.05	7802.23	5901.83	6541.35	1056.27	1241.87	2514.75	8436.83	5074.12	6010.13	8297.97	6101.08	6502.16	1133.25	1253.34	2734.87	-0.0150357	0.659402	0.849856
Naa20	2498.61	2567.74	2930.71	2639.36	2720.93	2987.94	711.175	688.76	725.374	2572.02	2606.44	2722.24	2585.24	2693.32	2957.36	630.484	581.638	695.647	0.0426973	0.165622	0.397182
Prkra	34.3164	50.8555	35.6643	38.9231	29.4001	50.8922	94.4347	88.8722	83.27	47.5811	32.1783	33.77	33.2604	43.3265	53.0182	101.017	102.004	76.3398	-0.00975525	0.799075	0.923356
Fkbp7	7.41976	7.39716	16.9405	14.8279	9.4839	7.91657	27.9806	28.0649	23.1306	7.93018	7.03901	6.5664	9.07102	2.65265	7.42255	26.7056	26.0435	24.8104	0.0688852	0.151219	0.37506
Plekha3	1151.92	1047.62	1235.77	1269.64	1066.94	1138.86	865.068	878.198	1103.79	1194.81	1011.61	1031.86	1160.08	1105.27	1135.65	928.89	890.904	1113.61	0.0195317	0.549691	0.783041
Ykt6	2850.12	2969.04	3122.41	2727.4	2942.85	3046.75	3077.87	2677.86	1930.01	2976.46	3543.64	3490.51	2898.7	3482.92	3621.15	3217.44	3099.17	1885.59	-0.118757	0.00023877	0.00257469
Baz1b	7830.63	7248.29	7379.83	8257.26	7571	8218.53	3510.41	3689.37	5699.37	8619.23	6530.19	7501.64	8904.72	6731.53	7261.38	3757.36	3998.76	5874.35	-0.00198864	0.950272	0.983962
Pex6	1010.94	1273.24	1017.32	1046.29	1311.62	1067.61	1418.85	1407.92	895.615	965.72	1290.15	1121.92	937.339	1182.2	1085.81	1499	1515.95	871.228	0.00353597	0.917835	0.971998
Mrpl2	1812.28	2007.4	2085.47	1761.73	2268.55	2203.07	996.811	954.207	482.966	1595.73	2222.32	2183.8	1788	2252.98	2257.52	989.268	831.221	509.568	0.00325518	0.920079	0.972531
Mea1	1317.94	1438.75	1379.32	1271.49	1441.55	1417.07	1259.13	1193.93	609.722	1287.33	1714.5	1587.19	1336.46	1657.9	1468.61	1372.44	1144.83	635.529	-0.0801896	0.011589	0.0582526
Gnmt	0.927471	0.924645	1.78321	0.926741	2.84517	0	0	1.16937	2.77567	0.881131	1.00557	0	1.00789	4.42108	2.12073	1.16111	6.51087	1.9085	-0.0291852	0.456071	NA
Grin2d	1.85494	2.77393	3.56643	1.85348	6.63873	7.91657	12.8245	10.5243	11.1027	4.40566	4.02229	0.938057	2.01578	0.884215	7.42255	17.4167	10.8514	12.4052	0.00194115	0.957873	0.986295
Kdelr1	996.103	1106.8	1110.05	951.763	1352.4	1166	2346.88	2109.55	1255.53	985.986	1222.78	1189.46	1030.06	1287.42	1170.64	2429.05	2326.55	1311.14	-0.048153	0.109094	0.299798
Tmem143	152.105	184.929	160.489	133.451	195.368	167.379	272.811	326.255	143.409	109.26	157.875	159.47	103.813	181.264	167.538	296.084	327.714	161.268	0.042656	0.295273	0.562256
Pdxk.ps	0	0	0	0.926741	0	0	3.49758	7.01623	4.62611	0.881131	0	0	1.00789	0.884215	0	4.64445	6.51087	3.81699	-0.0156176	0.675291	NA
Ggct	302.355	257.051	318.304	288.216	263.652	265.771	446.525	413.957	569.012	261.696	300.666	279.541	271.123	283.833	291.6	341.367	336.395	518.156	0.0584288	0.141874	0.359246
Jag2	114.079	158.114	111.451	136.231	174.504	125.534	81.6102	74.8398	77.7187	44.9377	55.3065	79.7348	50.3946	65.4319	65.7426	119.595	115.025	82.0653	0.395659	0.00201981	0.0144983
Btbd6	437.766	488.213	452.045	449.469	517.821	462.554	1242.81	1120.26	644.88	346.285	453.513	443.701	345.707	417.349	425.206	1229.62	1198	633.62	0.0871805	0.0209414	0.0916415
Nudt14	85.3273	130.375	80.2446	86.1869	110.962	96.1298	542.125	430.329	291.445	75.7773	120.669	90.9915	74.584	87.5373	88.0103	498.117	521.955	307.268	0.0170223	0.671477	0.856689
Flii	3116.3	3797.52	3410.4	3343.68	4009.79	3703.82	6978.84	6077.22	3905.36	3262.83	4311.9	3831.02	3509.48	4135.47	3650.84	7088.59	7336.67	4222.55	-0.087051	0.00271928	0.0183103
Top3a	693.748	776.702	723.985	642.231	791.906	769.038	1023.63	884.045	690.216	627.366	804.458	785.153	675.287	728.593	773.006	1000.88	1065.61	679.424	-0.0167462	0.620752	0.827898
Atg4d	708.587	728.62	750.733	751.587	900.97	891.18	1167.03	1073.48	734.627	675.828	928.144	767.33	673.271	855.036	847.231	1497.84	1254.43	716.64	-0.040128	0.294816	0.561707
Qtrt1	710.442	752.661	765.89	705.25	795.699	836.895	753.146	657.187	446.882	750.724	873.843	883.649	773.053	908.089	869.499	887.09	741.154	534.379	-0.137234	9.6112e-05	0.00121795
Hdgfl2	2313.11	2650.96	2478.67	2383.58	2738.95	2640.74	2163.84	2006.64	1342.5	2138.51	2572.25	2539.32	2212.32	2519.13	2433.54	2424.4	2275.55	1566.87	-0.00667328	0.841002	0.943273
Chaf1a	4565.94	5055.03	5036.69	4995.13	5556.62	5774.57	242.499	201.132	136.008	3706.92	4267.65	4867.58	4531.48	4818.97	5245.62	184.617	174.708	107.83	0.163996	1.28418e-05	0.000218294
Adprh	1400.48	1672.68	1518.41	1367.87	1720.38	1490.58	2149.85	1971.56	1101.94	1147.23	1498.3	1469.93	1267.93	1464.26	1495.11	2303.65	2099.76	1153.69	0.0473441	0.162773	0.392816
Tmem39a	906.139	925.57	1033.37	974.005	1079.27	1013.32	647.052	631.461	483.891	877.607	969.372	1047.81	927.26	1128.26	1047.64	752.401	680.386	462.81	-0.0272749	0.417315	0.674262
Timmdc1	812.464	893.207	904.981	798.851	841.222	801.835	601.584	575.331	407.098	742.794	868.815	891.154	806.313	922.236	886.465	649.062	631.554	389.333	-0.0225511	0.493457	0.740252
Pla1a	21.3318	29.5886	18.7237	17.6081	38.884	30.5353	4.66344	2.33874	0.925222	12.3358	19.1059	17.8231	14.1105	17.6843	20.1469	3.48334	2.17029	1.9085	0.171237	0.0250609	0.104782
Mcm2	14821	16091.6	15782.3	14279.2	16612.9	15957.5	3221.27	2942.14	1758.85	13913.1	17238.5	16580.1	14800.9	17701.1	17019.9	3187.25	3085.07	1807.34	-0.041743	0.0679225	0.217264
Tpra1	216.101	275.544	214.877	208.517	240.891	216.009	1072.59	933.158	699.468	265.221	335.861	278.603	231.815	267.917	230.099	1114.67	1200.17	759.581	-0.155677	0.000307381	0.0031853
Nab1	980.336	908.001	932.621	1151.01	898.125	788.264	1113.4	1095.7	2742.36	1115.51	638.539	693.224	1134.89	760.425	724.229	976.496	914.777	2702.43	0.11435	0.00671977	0.0378829
Adgre5	1209.42	1345.36	1038.72	786.803	927.525	857.251	17709.4	14452.3	10760.3	846.767	1125.24	740.127	618.845	707.372	540.786	15115.4	15011.9	9907	0.277522	4.21041e-06	8.30681e-05
Il17ra	1520.12	1593.16	1426.57	1342.85	1500.35	1296.06	10197.8	7883.9	7394.38	1489.11	1765.79	1532.78	1393.91	1438.62	1272.44	10058.7	10307.8	7659.75	-0.0536347	0.112562	0.306334
Kcnn1	0	0	0.891607	0.926741	0.94839	0	0	0	0	1.76226	1.00557	1.87611	2.01578	0.884215	0	0	0	0.954248	-0.0345857	0.324083	NA
Arrdc2	102.949	136.847	118.584	101.015	118.549	100.654	375.407	376.538	261.838	93.3999	117.652	89.1154	73.5761	99.0321	82.7084	435.417	489.4	227.111	0.0485151	0.241565	0.499428
Cd36	76.9801	53.6294	47.2552	58.3847	21.813	32.7972	0	0	0.925222	162.128	67.3734	26.2656	111.876	66.3161	16.9658	1.16111	1.08514	5.72549	-0.124559	0.0538214	0.18554
Map2k7	907.066	1023.58	1008.41	926.741	1071.68	1028.02	1973.8	1641.8	1296.24	1001.85	1213.73	1107.84	955.481	1144.17	1113.38	1932.09	2008.6	1351.21	-0.0998716	0.00136948	0.0106414
Timm44	1841.03	1838.19	1933	1984.15	1971.7	2031.17	993.313	1005.66	1008.49	1938.49	1840.2	2086.24	2070.21	1948.81	2077.25	1111.19	976.63	1022	-0.037629	0.194574	0.440477
Ap2a2	3472.45	3864.09	3657.37	3430.8	3993.67	3704.95	3102.35	2690.72	2131.71	3218.77	3727.66	3678.12	3415.74	3673.03	3733.54	3162.87	3357.44	2089.8	-0.00340383	0.914038	0.97059
Pnkp	894.082	1043	1021.78	874.843	1081.16	1017.84	2023.93	1927.12	1029.77	810.641	1182.55	1051.56	923.228	1134.45	1026.43	2124.84	1955.43	1105.97	-0.0411086	0.162006	0.391854
Med25	1430.16	1581.14	1475.61	1454.98	1688.13	1593.49	1510.95	1435.99	949.278	1467.08	1694.39	1587.19	1445.32	1748.98	1622.36	1597.69	1532.22	940.888	-0.0471701	0.0624399	0.205219
Bcam	14.8395	15.719	15.1573	26.8755	21.813	36.19	11.6586	15.2018	5.55133	10.5736	12.0669	29.0798	29.2288	26.5265	32.8713	10.45	8.68116	6.67973	-0.00273314	0.93978	0.980018
Clptm1	3479.87	3924.19	3814.29	3495.67	4350.26	4027.27	4025.72	3660.13	2016.98	3483.11	4506.98	4149.96	3629.42	4441.41	3915.93	4585.23	4095.34	2203.36	-0.0805644	0.00302277	0.0199085
Relb	1764.05	1992.61	1947.27	1799.73	2214.49	2027.77	1450.33	1450.02	857.681	1694.42	2304.77	2110.63	1792.03	2336.1	2077.25	1606.98	1270.7	806.339	-0.0240795	0.454055	0.707007
Tomm40	6223.33	6489.16	6553.31	6514.99	6975.41	6752.83	1536.6	1417.28	871.559	5954.69	7181.8	6989.46	6465.62	7300.08	7098.08	1789.27	1532.22	992.418	-0.0710779	0.0150129	0.0708366
Apoe	41.7362	48.0815	24.965	29.6557	42.6775	41.8447	88.6054	54.9605	66.616	72.2528	71.3957	55.3453	51.4025	57.474	37.1128	71.989	108.514	62.9803	-0.236773	0.00565146	0.0328787
Hbp1	89.9646	116.505	103.426	118.623	91.9938	85.9513	2027.43	2175.03	2590.62	103.973	126.702	106.938	79.6234	70.7372	80.5877	1965.76	2019.45	2344.59	0.0546701	0.179209	0.417296
Prkar2b	59.3581	77.6702	57.0628	42.6301	52.1614	58.8088	34.9758	63.1461	100.849	40.532	29.1616	28.1417	47.3709	28.2949	42.4146	19.7389	37.9801	107.83	0.414065	0.00101348	0.00841434
Cdkn1b	354.294	388.351	323.653	399.425	380.304	341.543	2550.9	2780.77	5807.62	346.285	315.75	343.329	276.162	270.57	329.773	2341.96	3076.39	4758.83	0.099501	0.0207458	0.0910575
Klf4	10.2022	18.4929	10.6993	21.315	10.4323	16.9641	8.16102	9.35497	13.8783	14.0981	4.02229	12.1947	10.0789	16.8001	7.42255	10.45	18.4475	13.3595	0.0190177	0.610678	0.821156
Ap1m1	2803.74	3022.66	2927.15	2753.35	3256.77	3125.91	5127.45	4539.5	2604.5	2549.99	3433.02	3111.53	2576.17	3392.73	3204.42	5531.54	4819.13	2688.12	-0.0347448	0.243429	0.501744
Rab8a	4019.66	4184.02	4234.24	3690.28	4094.2	4099.65	10278.2	9273.12	6082.41	3645.24	4378.26	4183.73	3581.04	4137.24	4291.3	10072.7	9307.29	6384.87	0.000781014	0.976657	0.992019
Hmgn2	9596.54	9675.49	10286.5	9097.82	9022.98	9453.52	3590.85	3639.08	2635.03	7882.6	8653.96	8754.88	7440.25	8717.48	9153.07	3397.42	3527.81	2649.95	0.111308	0.000279406	0.00295057
Fam32a	1695.42	1761.45	1878.62	1563.41	1719.43	1791.41	3724.92	3547.87	2630.41	1709.39	1859.3	1990.56	1619.68	1759.59	2021.06	3719.04	3527.81	2477.23	-0.0292834	0.329961	0.599249
Stard3nl	552.772	551.088	548.338	527.316	524.46	531.541	549.12	499.322	363.612	433.517	408.262	414.621	389.046	434.15	417.784	599.134	468.783	398.876	0.155001	0.00140541	0.0108366
Stk11	2087.74	2372.64	2064.96	2024	2448.74	2104.68	3010.25	2323.54	1811.59	1928.8	2528.01	2193.18	1949.26	2269.78	2030.6	3237.18	3112.2	1985.79	-0.0404096	0.253572	0.513975
Efna2	3.70988	10.1711	7.13286	5.56045	8.53551	6.78563	2.33172	3.50811	4.62611	4.40566	3.01672	3.75223	3.02367	11.4948	6.36219	10.45	8.68116	7.63398	-0.0125971	0.73501	0.89119
Atp5d	5362.63	5725.4	5632.28	5490.94	6231.87	5862.79	4589.99	4173.49	2197.4	4923.76	6610.63	6128.32	5147.3	6499.86	6258.27	4739.66	3844.67	2220.53	-0.0193088	0.542421	0.778351
Ppp5c	5790.2	6404.09	6686.16	5966.36	7267.51	6880.63	2191.82	1941.16	1552.52	5402.22	6829.85	6772.77	5921.36	7023.32	7121.41	2549.8	2229.97	1502.94	-0.030424	0.338495	0.607093
Cdk12	2362.27	1988.91	2164.82	2340.95	2224.92	2260.75	1971.47	1885.03	3489.94	2985.27	2283.66	2547.76	2908.77	2337.86	2298.87	1779.99	2233.23	3301.7	-0.0953687	0.0111119	0.0563252
Lipe	86.2548	104.485	94.5103	86.1869	106.22	84.8204	340.431	288.835	176.717	59.0358	115.641	98.4959	85.6708	85.7689	81.6481	378.523	337.48	213.751	-0.0120285	0.764001	0.906474
Pafah1b2	3497.49	3135.47	3500.45	3520.69	3093.65	3327.22	1943.49	2020.67	2515.68	3651.41	3029.79	3335.73	3611.27	3312.27	3470.57	1950.67	2122.54	2559.29	-0.0236678	0.318919	0.588402
Tbc1d8	4.63735	8.3218	5.34964	7.41393	10.4323	6.78563	26.8148	21.0487	19.4297	10.5736	8.04458	8.44251	2.01578	2.65265	6.36219	17.4167	11.9366	13.3595	0.0578049	0.206251	0.455812
Cnot11	1487.66	1491.45	1616.48	1430.89	1449.14	1460.04	1275.45	1232.52	1079.73	1550.79	1558.64	1556.24	1491.68	1512.89	1431.49	1295.8	1225.13	973.333	-0.00385304	0.891643	0.961529
Slc2a3	1462.62	1828.95	1269.65	1590.29	1709	1326.59	3059.22	2827.54	2209.43	1163.97	1443	1393.95	1162.1	1418.28	1330.76	2591.6	3320.54	2016.33	0.0857848	0.04297	0.157199
Foxj2	525.876	576.978	464.527	487.466	573.776	523.625	2175.5	1873.33	1692.23	527.798	603.344	608.799	503.946	610.108	571.537	2041.24	2426.38	1616.5	-0.0679994	0.0748751	0.232853
Sri	1658.32	1720.76	1665.52	1679.25	1626.49	1522.24	4338.17	4326.67	4141.3	1458.27	1691.37	1598.45	1364.68	1620.77	1473.91	4355.33	4095.34	3820.81	0.0741523	0.0113493	0.0573039
Dgcr2	1435.72	1637.55	1604.89	1433.67	1754.52	1618.37	2441.31	2040.55	1502.56	1484.71	1931.7	1856.41	1511.84	1848.01	1733.7	2512.65	2656.43	1683.29	-0.123156	0.000118583	0.00145141
Irf3	1490.45	1650.49	1498.79	1397.53	1639.77	1489.45	2650	2384.35	1737.57	1435.36	1787.91	1672.55	1375.77	1703	1599.03	3303.37	2883.23	1824.52	-0.0914849	0.00519177	0.0308215
Bcl2l12	281.024	313.455	282.639	212.224	295.898	254.461	480.334	423.312	323.828	242.311	290.61	258.904	237.862	276.759	253.427	472.573	520.87	362.614	-0.00567771	0.882768	0.959318
Zfp959	111.296	114.656	129.283	139.011	127.084	102.915	82.7761	126.292	436.705	174.464	120.669	95.6818	167.31	109.643	120.882	91.7279	82.471	423.686	-0.00333997	0.932633	0.977317
Mpnd	727.137	797.044	736.467	710.81	808.028	828.978	2750.26	2306	1185.21	615.03	793.397	817.985	646.058	762.193	768.764	2866.79	2364.53	1405.61	0.00283918	0.938626	0.979564
Sh3gl1	1299.39	1388.82	1241.12	1132.48	1423.53	1404.63	3368.17	2870.81	2379.67	1193.93	1565.68	1397.7	1179.23	1365.23	1347.72	3931.53	3756.77	2397.07	-0.0616567	0.0920893	0.268402
Ebi3	12.0571	22.1915	18.7237	27.8022	55.0066	30.5353	0	0	0.925222	11.4547	17.0947	22.5134	14.1105	21.2212	19.0866	1.16111	1.08514	0	0.108098	0.0706494	0.223863
Yju2	398.812	405.919	459.178	353.088	395.479	488.565	617.906	547.266	330.304	405.32	493.736	506.551	402.149	411.16	471.862	671.123	630.469	377.882	-0.0860589	0.0252743	0.105465
Ranbp2	4599.33	5027.29	4682.72	4894.12	4906.97	4026.14	1660.19	2100.19	9254.07	7690.51	4245.53	3616.21	6664.18	5163.82	4287.05	1379.4	1395.5	9218.03	0.00496969	0.900139	0.964817
Grk5	167.872	184.929	214.877	227.052	207.697	189.998	136.406	175.406	176.717	150.673	150.836	160.408	171.342	140.59	162.236	140.495	175.793	156.497	0.159327	0.00270636	0.0182452
Dvl3	467.445	490.062	492.167	473.565	554.808	502.137	889.551	722.672	767.009	538.371	586.249	590.038	537.206	582.698	537.605	826.712	959.268	734.771	-0.100467	0.00929048	0.0487642
Abcf3	1525.69	1631.07	1678.9	1456.84	1741.24	1793.67	2224.46	1837.08	1234.25	1519.07	1983.99	1885.49	1641.86	1930.24	1846.09	2249.08	2110.61	1361.71	-0.1046	0.00100498	0.0083727
Eif2b5	5001.85	5587.63	5840.03	5037.76	6156	5903.5	2794.57	2424.11	1427.62	4952.84	6556.33	6252.15	5259.18	6483.06	6667.57	3157.07	2869.12	1626.04	-0.113601	0.000146484	0.00172804
Cyth2	930.253	924.645	995.033	990.686	1100.13	1178.44	1535.44	1302.68	936.325	788.613	970.378	1036.55	820.424	978.826	1020.07	1746.31	1665.7	968.561	0.0106717	0.783053	0.916265
Sult2b1	107.587	124.827	128.391	90.8206	109.065	119.879	20.9855	19.8793	11.1027	126.002	195.081	186.673	142.113	162.696	161.175	29.0278	19.5326	17.1765	-0.458148	1.3209e-06	3.11363e-05
Car11	0	0	1.78321	0.926741	2.84517	4.52375	16.322	24.5568	10.1774	0	1.00557	0.938057	1.00789	0	0	3.48334	6.51087	5.72549	0.376788	0.00537448	0.0316535
Plag1	10.2022	7.39716	13.3741	9.26741	13.2775	19.226	8.16102	19.8793	44.4107	17.6226	9.05015	5.62834	17.1342	9.72637	8.48292	8.12779	19.5326	59.1634	-0.000985081	0.978151	0.992281
Hck	0.927471	0	0	0.926741	1.89678	1.13094	12.8245	9.35497	9.25222	2.64339	0	0	0	0	0	8.12779	8.68116	5.72549	0.0367701	0.376238	NA
Mrpl4	1419.96	1531.21	1475.61	1215.88	1514.58	1418.2	1563.42	1464.05	806.794	1187.77	1661.21	1494.32	1158.07	1598.66	1549.19	1575.63	1346.66	713.777	0.0204607	0.547287	0.781634
Keap1	1463.55	1615.35	1443.51	1463.32	1565.79	1510.93	2993.93	2710.6	1819.91	1349.01	1683.33	1563.74	1399.96	1580.09	1551.31	3512.37	2946.17	1788.26	-0.0344381	0.277773	0.543289
Ap1m2	7.41976	18.4929	11.5909	16.6813	21.813	9.04751	157.391	140.325	86.0457	9.69244	14.078	8.44251	8.06313	10.6106	10.6036	120.756	102.004	78.2483	0.139863	0.0263457	0.108724
Glg1	3536.45	3555.26	3490.64	3681.02	3703.46	3695.91	5746.53	5674.96	6237.85	3551.84	3301.29	3564.61	3517.54	3322	3312.58	5248.23	6842.92	6573.81	0.0175052	0.609344	0.820213
Btbd2	220.738	283.866	232.709	193.689	265.549	199.045	1164.69	1133.12	641.179	172.702	290.61	197.93	186.46	232.549	198.288	1231.94	1193.66	544.875	0.0495074	0.214487	0.466687
Csnk1g2	2225	2488.22	2253.09	1856.26	2268.55	2122.77	6933.37	6371.9	3781.38	1836.28	2350.02	2175.35	1779.94	2046.96	2021.06	7681.92	7186.92	3905.74	0.0243911	0.465511	0.717422
Abhd17a	1524.76	1672.68	1553.18	1211.25	1606.57	1414.8	1611.22	1709.62	816.046	1217.72	1679.31	1491.51	1222.57	1465.14	1501.48	2102.78	1575.63	777.712	0.0148849	0.689655	0.867227
Mob3a	2835.28	3130.85	3000.26	2265.88	2863.19	2520.86	11530.4	10451.8	6898.46	2404.61	3365.65	3210.03	2260.7	2963.89	2790.88	13262.2	12209	6857.22	-0.0501983	0.128951	0.3369
Cacnb3	3.70988	3.69858	9.80768	8.34067	9.4839	4.52375	39.6393	22.2181	21.2801	4.40566	4.02229	1.87611	4.03157	0.884215	3.18109	49.9279	31.4692	16.2222	0.069384	0.162823	0.392816
Fkbp11	27.8241	16.6436	16.9405	23.1685	23.7097	13.5713	2.33172	7.01623	1.85044	10.5736	21.117	20.6372	14.1105	15.0317	18.0262	2.32223	3.25543	1.9085	0.0509684	0.242137	0.499982
Ddx23	4615.09	4944.08	5142.79	4680.04	5304.34	5291.66	4186.6	3722.11	3199.42	4982.8	5836.34	5769.99	5239.02	5778.35	5837.31	4634	4430.65	3264.48	-0.136037	2.44705e-07	6.99027e-06
Pld3	2736.04	2968.11	2624.89	1969.32	2395.63	2389.67	8150.53	7941.2	4275.45	2805.52	3733.69	3223.16	2457.24	3061.15	2766.49	8438.97	8812.46	4450.61	-0.1626	1.62775e-05	0.000268698
Grik5	19.4769	39.7597	32.0979	27.8022	42.6775	28.2735	62.9565	80.6866	74.943	35.2453	35.195	34.7081	47.3709	45.9792	30.7506	102.178	109.6	95.4248	-0.158992	0.0144143	0.0686728
Cd79a	0.927471	0.924645	0.891607	1.85348	0.94839	1.13094	15.1562	7.01623	5.55133	0	2.01115	0.938057	0	0.884215	3.18109	2.32223	5.42572	0.954248	0.0698773	0.158586	NA
Rabac1	648.302	680.539	706.153	598.675	682.841	667.254	3097.69	2926.94	1472.95	600.932	804.458	781.401	585.585	757.772	756.04	3618.03	3329.22	1781.58	-0.117393	0.000639744	0.0058314
Etv3	1086.07	960.706	943.32	900.792	772.938	799.574	2191.82	2295.48	3295.64	1422.15	1125.24	1122.85	1035.1	898.362	818.602	2496.39	2806.18	3529.76	-0.185861	1.66708e-07	4.96414e-06
Prkcsh	4288.62	5325.96	4882.44	4682.82	6021.33	5461.3	4004.73	3432.11	2184.45	4184.49	5651.32	4909.79	4627.23	5880.03	5162.92	3836.32	3754.6	2087.89	0.00661011	0.784383	0.91704
St8sia6	2.78241	1.84929	5.34964	2.78022	2.84517	2.26188	2.33172	7.01623	8.327	7.04905	2.01115	2.81417	9.07102	4.42108	0	4.64445	5.42572	32.4444	-0.0602312	0.207572	0.457489
Fcgrt	11.1296	9.24645	4.45804	7.41393	7.58712	5.65469	1617.05	1443	842.878	1.76226	12.0669	5.62834	1.00789	3.53686	3.18109	1336.44	1328.22	717.594	0.0916238	0.0940079	0.271768
Nosip	1137.08	1207.59	1272.32	1141.74	1286.97	1352.6	2084.56	1846.44	1064.93	1050.31	1354.51	1308.59	1161.09	1392.64	1368.93	2054.01	1902.26	1188.99	-0.0374991	0.224503	0.479323
Pih1d1	626.043	710.127	677.621	636.671	710.344	702.313	957.171	872.351	481.116	524.273	739.096	695.1	525.111	694.993	697.72	1186.66	992.908	525.79	-0.0121783	0.747844	0.898269
Rps11	26675.9	28124.9	29919.7	25873.7	29485.4	30433.6	61648.4	60957	31068	25604.8	34526.3	31924.9	26660.7	33276.5	33278.5	55640.5	47518.5	31041.7	-0.0126893	0.730321	0.88911
Supt5	5387.68	6441.08	5984.47	5323.2	6733.57	6217.9	10316.7	9152.67	6153.65	5293.84	6756.44	6397.55	5573.64	6543.19	6245.55	10463.9	10272	6381.05	-0.0416536	0.064073	0.208997
Paf1	2176.77	2233.02	2357.41	2125.94	2254.32	2355.75	1676.51	1694.42	1407.26	2328.83	2384.21	2619.99	2362.5	2502.33	2645.61	1900.74	1904.43	1514.39	-0.128567	4.16492e-08	1.37909e-06
Timm50	3355.59	3778.1	3608.33	3325.15	4157.74	3784.12	980.489	855.98	484.817	2937.69	4022.29	3833.84	3103.3	3916.19	3837.46	1219.17	964.694	516.248	-0.0260986	0.461201	0.713519
Med29	530.513	572.355	583.111	503.22	580.415	563.207	510.647	437.345	227.605	547.183	717.979	668.834	495.883	624.256	616.072	559.656	419.951	239.516	-0.074553	0.0463458	0.166123
Bicd1	6.49229	6.47251	7.13286	12.0476	17.071	5.65469	0	1.16937	6.47656	8.81131	9.05015	3.75223	6.04735	7.95794	5.30182	0	1.08514	1.9085	0.0601268	0.204826	0.45431
Ncstn	1616.58	1798.43	1743.09	1671.84	1957.48	1903.37	3428.8	3215.77	2192.78	1725.26	2137.85	1959.6	1844.44	2125.65	1858.82	3371.87	3537.57	2170.91	-0.0773222	0.00958567	0.0500796
Pex19	1483.95	1519.19	1669.98	1516.15	1732.71	1694.15	1423.52	1349.45	897.466	1600.13	1888.47	1863.92	1547.11	1745.44	1757.02	1435.14	1360.77	884.588	-0.061824	0.0492494	0.173712
Phyhip	0.927471	0	0	0.926741	1.89678	0	0	0	0.925222	1.76226	0	0.938057	0	1.76843	0	2.32223	1.08514	0.954248	-0.0265391	0.445509	NA
Impdh1	3795.21	4501.17	3992.62	3870.07	4498.21	4183.34	4068.85	3807.47	2498.1	3914.87	4773.45	4676.21	4018.46	4809.25	4779.06	4567.82	4762.7	2691.93	-0.125135	1.04703e-05	0.000182299
Dusp3	38.0263	41.609	53.4964	74.1393	84.4067	59.9397	4.66344	2.33874	7.40178	29.9585	28.156	26.2656	38.2999	38.9055	40.2939	5.80556	4.34058	0.954248	0.640348	5.56435e-05	0.000768299
Prodh	294.936	336.571	304.038	309.531	362.285	316.663	26.8148	14.0325	3.70089	181.513	242.343	299.24	240.886	267.033	273.574	12.7722	9.7663	2.86274	0.297252	0.000370935	0.00373238
Ess2	703.95	775.777	780.156	685.788	762.505	762.253	1322.09	1133.12	687.44	724.29	957.305	909.915	721.65	869.183	844.05	1350.37	1307.6	771.032	-0.12538	0.000134732	0.0016135
Slc25a1	2549.62	2827.56	2805	2805.24	3519.47	3219.78	784.624	720.333	326.603	1747.28	2287.68	2630.31	2159.91	2627	2844.96	705.957	605.511	368.34	0.197657	4.67362e-05	0.000661927
Dgcr6	357.076	402.221	388.741	373.477	414.446	439.935	131.742	137.986	75.8682	311.92	394.184	420.249	323.533	401.434	473.983	116.111	104.174	54.3921	0.0591428	0.135251	0.347699
Ddr1	246.707	305.133	255	302.118	376.511	298.568	233.172	225.689	148.036	254.647	384.129	265.47	380.983	385.518	293.721	278.667	313.607	178.444	-0.11373	0.0132298	0.0644809
Ier3	182.712	183.08	177.43	254.854	234.252	213.747	289.133	294.682	104.55	74.8962	99.5517	92.8676	77.6076	112.295	98.6139	183.456	133.473	71.5686	1.01271	1.91172e-24	5.85821e-22
Fosb	26.8966	34.2119	26.7482	9.26741	19.9162	19.226	30.3124	23.3874	17.5792	39.6509	60.3344	53.4692	16.1263	38.0212	14.8451	23.2223	18.4475	13.3595	-0.0873229	0.0891188	0.262314
Klc4	51.9384	54.5541	51.7132	48.1905	37.9356	41.8447	480.334	375.368	244.259	66.966	97.5405	65.664	56.4419	61.0108	45.5957	393.617	473.123	277.686	-0.134949	0.0139458	0.0669348
Ercc1	872.75	898.755	947.778	739.539	943.648	927.37	634.228	572.992	392.294	827.382	1125.24	1000.91	830.502	1001.82	938.423	802.329	623.958	365.477	-0.0749155	0.0439604	0.159803
As3mt	269.894	293.112	322.762	250.22	272.188	321.187	461.681	390.57	380.266	279.319	359.995	366.78	318.494	416.465	398.697	445.867	485.06	412.235	-0.178024	0.000229214	0.00249882
Homer3	57.5032	74.8962	60.6293	53.751	74.9228	62.2016	116.586	112.26	84.1952	45.8188	48.2675	37.5223	51.4025	59.2424	57.2597	149.784	122.621	75.3856	0.062458	0.147289	0.368529
Crtc1	639.955	742.49	657.114	579.213	695.17	667.254	1354.73	1218.49	896.54	781.563	1025.68	841.437	742.816	818.783	768.764	1270.26	1413.94	833.058	-0.153378	0.000597428	0.00552334
Rnf215	147.468	154.416	138.199	131.597	141.31	142.498	444.193	418.635	310.875	136.575	190.053	176.355	109.86	165.348	163.296	434.256	421.036	325.398	-0.0455114	0.252494	0.512825
Sec14l2	7.41976	5.54787	6.24125	1.85348	4.74195	6.78563	19.8196	22.2181	19.4297	1.76226	8.04458	3.75223	5.03946	8.84215	5.30182	16.2556	21.7029	25.7647	-0.00234532	0.948181	0.983303
Aven	2518.08	2612.12	2832.64	2618.97	2922.94	2842.05	1773.27	1451.19	1143.57	2453.95	2866.89	2870.45	2586.25	2940.01	2992.35	1886.81	1712.36	1256.74	-0.0530234	0.09993	0.283255
Crot	230.013	241.332	216.661	194.616	191.575	165.117	729.829	926.142	1732.02	240.549	168.936	177.293	191.499	136.169	170.719	630.484	719.451	1715.74	0.120973	0.00739482	0.040957
Rps6ka1	4762.56	5495.17	5321.11	4223.16	5352.71	5218.15	12908.4	11091.5	6556.13	4851.51	6449.74	5922.89	4846.95	6208.07	5624.17	12918.5	12915.4	6897.3	-0.119396	9.54886e-06	0.000169229
Snrnp200	14812.6	15783.7	15012	15566.5	17867.7	16117	12284.7	11507.8	9518.69	16277.1	18796.2	17555.7	17588.7	19732.1	16935.1	12329.9	13683.7	9839.25	-0.123653	5.94295e-05	0.000811032
Ciao1	1200.15	1186.32	1266.08	1211.25	1349.56	1391.05	1323.25	1226.67	912.269	1053.83	1119.2	1148.18	1154.04	1261.77	1291.52	1418.88	1241.41	944.705	0.0449303	0.17374	0.408911
Taf6l	817.102	986.596	835.436	854.455	1070.73	963.56	354.422	271.294	173.942	679.352	959.316	877.083	787.163	997.395	953.268	349.495	279.967	164.131	0.0468464	0.177176	0.413935
Insig2	255.054	224.689	263.916	276.169	251.323	226.188	366.08	403.433	511.648	256.409	231.282	245.771	284.225	283.833	302.204	422.645	416.696	476.17	-0.0465464	0.225834	0.480581
Kpna6	3151.54	3178	3648.46	3400.21	3400.93	3554.54	2332.89	2061.6	1906.88	3569.46	3679.39	3894.81	3692.91	3755.26	3850.18	2372.15	2334.15	1945.71	-0.101558	0.0007132	0.00638697
Man1a	4388.79	3485.91	3715.33	4128.63	3286.17	3399.6	2567.22	3195.89	5258.04	4271.72	2772.36	2946.44	4099.09	3000.14	2983.87	2108.58	2427.47	4775.06	0.165412	2.30417e-05	0.000363619
Itpkc	266.184	311.605	295.122	296.557	277.878	340.413	471.008	396.417	260.913	365.67	412.285	424.002	289.265	373.139	380.671	552.69	510.018	307.268	-0.271376	2.73711e-06	5.76641e-05
Coq8b	202.189	220.99	184.563	189.055	238.994	212.616	347.426	355.489	194.297	159.485	253.404	207.311	164.286	243.159	216.314	397.101	339.65	193.712	-0.0030539	0.937682	0.979076
Brd8	886.662	819.235	831.869	1057.41	886.745	962.429	1146.04	1232.52	1771.8	1040.62	805.464	960.57	1011.92	847.962	800.575	1150.66	1301.09	1800.67	-0.0120026	0.732002	0.889677
Kif20a	1361.53	1532.14	1551.4	1418.84	1706.15	1795.93	68.7858	52.6217	78.6439	570.973	538.987	703.542	641.019	656.088	837.688	55.7334	86.8116	71.5686	0.753874	9.28587e-06	0.000165438
Farsa	3371.36	3831.73	3852.63	3523.47	4448.9	4268.16	2135.86	1748.21	1323.99	3380.02	4405.41	4297.24	3743.31	4546.63	4377.19	2397.7	2181.14	1345.49	-0.0904149	0.00435108	0.0266957
Gcdh	354.294	388.351	411.922	352.162	424.879	383.388	635.394	641.985	456.135	340.117	424.352	383.665	343.691	406.739	415.663	610.745	646.746	410.326	0.0183038	0.595983	0.81235
Mast2	2834.35	3121.6	3059.1	2979.47	3641.82	3339.66	823.097	708.639	491.293	2460.12	2829.68	2794.47	2672.93	2876.35	2902.22	672.284	728.132	495.255	0.141907	9.75782e-06	0.000172388
Dnase2a	86.2548	94.3138	90.9439	58.3847	107.168	128.927	227.343	265.447	164.69	58.1547	56.3121	66.602	60.4735	65.4319	68.9237	231.061	192.071	181.307	0.250944	0.00169353	0.0126072
Rad23a	2638.65	2639.86	2692.65	2643.07	2857.5	2692.76	2484.45	2234.67	1639.49	2700.67	3184.65	3068.38	2738.44	3066.46	3070.82	3015.41	2754.1	1751.04	-0.142665	5.67707e-06	0.000108115
Calr	38587.4	42298.8	44020.4	39955.5	47761.9	48354.4	22046.4	18412.9	11920.6	38074.6	45529.3	42428.3	41610.8	48879.4	44221.5	19888.7	16864.2	10590.2	0.0399428	0.20627	0.455812
Syce2	782.785	911.7	897.848	941.569	1004.34	895.703	45.4686	49.1136	30.5323	475.811	592.282	606.923	537.206	650.782	704.082	46.4445	36.8949	27.6732	0.548414	5.99592e-14	5.70934e-12
Nfat5	4654.05	3726.32	4416.13	6016.4	5117.51	5293.92	685.526	646.662	2838.58	7638.53	4107.76	4489.54	8106.47	5397.25	4985.83	712.923	766.112	2873.24	-0.108995	0.0124808	0.0617773
Nob1	2556.11	2724.93	2838.88	2626.38	2713.34	2834.13	1568.08	1500.3	1190.76	2799.35	3249.01	2992.4	2847.29	3437.83	3205.48	1770.7	1635.31	1140.33	-0.126968	5.3489e-05	0.000743815
Nqo1	9.27471	4.62322	12.4825	1.85348	4.74195	12.4403	8.16102	9.35497	6.47656	6.16792	6.03344	6.5664	4.03157	6.18951	9.54328	8.12779	5.42572	8.58823	0.0153415	0.680131	0.861616
Ppfia3	4.63735	2.77393	0.891607	4.6337	5.69034	2.26188	0	3.50811	1.85044	0	2.01115	0.938057	1.00789	0.884215	2.12073	1.16111	0	0	0.172844	0.0232524	NA
Gys1	612.131	810.914	401.223	771.048	918.99	473.863	631.896	553.113	342.332	303.109	380.106	366.78	361.833	421.771	387.033	557.334	594.659	353.072	0.448833	0.000115992	0.00142487
Ruvbl2	8043.95	8968.13	8358.82	8230.39	9592.96	9021.5	1920.17	1711.96	1106.57	7049.05	9228.14	8792.4	7834.34	9695.42	9026.88	2339.64	1965.2	1293.96	-0.0432364	0.206023	0.455445
Lin7b	1.85494	1.84929	0	0.926741	0.94839	0	0	0	0.925222	0	0	0	1.00789	0	0	2.32223	1.08514	0	0.018616	0.552629	NA
Bax	1850.3	1938.06	1941.92	1779.34	2135.77	2008.55	1317.42	1174.05	749.43	1728.78	2279.63	2176.29	1742.64	2306.03	2206.62	1489.71	1286.98	785.346	-0.0783748	0.0154304	0.0724134
Il7r	149.323	150.717	99.86	60.2382	49.3163	41.8447	4783.52	6287.71	15247.7	223.807	226.254	86.3012	53.4182	54.8213	23.328	2932.97	2940.74	14601.9	0.0314552	0.417818	0.674333
Tfam	2077.53	1848.37	2009.68	2258.47	1689.08	1879.62	1211.33	1300.34	1672.8	2256.58	1666.23	1809.51	2142.78	1650.83	1797.32	1273.74	1188.23	1630.81	0.0405558	0.187566	0.430275
Zfp81	178.074	191.402	165.839	217.784	165.02	162.855	87.4395	157.865	570.862	309.277	164.914	139.77	260.036	160.927	167.538	94.0501	124.792	599.267	-0.0166118	0.673898	0.857975
Efnb3	18.5494	10.1711	11.5909	11.1209	10.4323	5.65469	8.16102	3.50811	9.25222	18.5038	19.1059	13.1328	10.0789	9.72637	6.36219	15.0945	14.1069	15.268	-0.0904971	0.0941439	0.272068
Mmd	1441.29	1342.58	1479.18	1066.68	1196.87	1180.7	623.735	617.428	617.123	1165.74	1357.52	1466.18	980.678	1180.43	1175.94	624.679	748.75	568.732	0.0254302	0.477324	0.725936
Hlf	37.0988	26.8147	32.0979	34.2894	37.9356	26.0116	17.4879	10.5243	8.327	62.5603	34.1895	45.9648	66.5208	37.137	38.1731	27.8667	17.3623	30.5359	-0.505216	0.000343562	0.00349873
Fam162a	1758.48	2005.55	1914.28	1709.84	1821.86	1794.8	564.276	653.679	460.761	1578.11	1819.08	1787.94	1584.41	1685.31	1849.28	772.14	585.978	500.98	0.0166055	0.654808	0.846155
Rpl8	46355.9	49332.6	49151.6	44328.8	51628.4	50197.8	86406.6	84485.9	41912.6	42085.5	58189.5	54118.4	43794.9	55078.6	55029.7	87713.9	74616.7	41499.3	-0.0238388	0.463177	0.715526
Ssbp2	365.423	387.426	387.849	356.795	425.827	412.793	849.912	791.664	645.805	241.43	325.806	333.948	256.004	302.402	378.55	672.284	842.073	686.104	0.172272	0.000719773	0.00643216
Fancl	496.197	447.528	538.531	519.902	436.259	464.816	178.377	177.744	235.006	534.847	460.552	503.736	490.843	484.55	545.027	193.906	181.219	259.555	-0.0454421	0.217555	0.470366
Gstm5	4.63735	2.77393	0.891607	3.70696	0.94839	4.52375	0	0	0	0	4.02229	1.87611	0	0.884215	1.06036	0	0	0	0.0450176	0.259587	NA
Gstm7	0	0	0	0	0	0	2.33172	5.84686	0.925222	0	0	0	0	0	0	3.48334	6.51087	4.77124	-0.0117098	0.720472	NA
Gstm3	0.927471	7.39716	0.891607	1.85348	2.84517	3.39282	4.66344	4.67749	7.40178	0.881131	3.01672	1.87611	2.01578	0.884215	0	4.64445	6.51087	0.954248	0.0658692	0.179335	NA
Stat3	4286.77	4715.69	4133.49	4168.48	4402.43	3825.97	10134.8	8921.13	7496.15	4114	4896.13	4633.06	3896.51	4035.56	4049.53	11598.4	10422.8	7453.63	-0.0377949	0.246699	0.506458
Stat5a	4380.44	4955.17	5069.68	4984.01	5617.31	5364.04	4150.46	3502.27	2388.92	4736.08	5757.91	5861.92	5026.35	5687.27	5551.01	4303.08	4172.38	2548.8	-0.0923658	0.00258495	0.0175885
Cavin1	0.927471	0	0	1.85348	6.63873	2.26188	0	2.33874	0	0	0	0	0	1.76843	0	1.16111	0	0	0.0447744	0.204855	NA
Map3k11	1451.49	1656.96	1608.46	1338.21	1667.27	1622.9	2971.78	2661.49	1779.2	1562.25	2104.66	1877.99	1501.76	1904.6	1786.71	3107.14	3187.07	1759.63	-0.139594	1.07192e-05	0.000186442
Akt2	5692.81	6529.84	6077.19	4900.61	6246.1	5696.54	7439.35	6191.82	3920.17	5238.33	7503.58	6557.95	5151.33	6487.49	6124.67	8398.33	7406.11	3951.54	-0.0788316	0.010066	0.0520726
Dnaja3	2270.45	2307.91	2443.89	2319.63	2473.4	2477.89	1584.4	1551.76	1263.85	2307.68	2538.07	2608.74	2381.65	2687.13	2718.78	1800.89	1602.76	1269.15	-0.0758949	0.00495071	0.0296515
Hmox2	1854.94	2047.16	2124.7	1840.51	2040.94	2249.44	2127.7	1961.04	1264.78	1787.82	2115.72	2190.36	1822.27	2036.35	2172.69	2076.07	1928.3	1308.27	0.00409756	0.8846	0.959892
Cdip1	935.818	947.761	1049.42	1001.81	1070.73	1080.05	1181.02	998.643	1160.23	1127.85	1222.78	1236.36	1208.46	1205.19	1221.54	1231.94	1364.03	1069.71	-0.163537	6.59101e-05	0.000878836
Map3k20	73.2702	85.0673	83.8111	106.575	122.342	130.058	1.16586	0	0.925222	45.8188	31.1728	82.549	76.5997	50.4003	97.5536	1.16111	0	0.954248	0.522926	0.000293726	0.00307291
Cwc15	1842.88	1748.5	1949.94	1772.86	1734.61	1879.62	1571.58	1568.13	1544.2	1914.7	1865.34	1829.21	1867.62	1813.53	1856.7	1450.23	1340.15	1462.86	0.0195168	0.531872	0.769868
Col5a3	0.927471	0.924645	0.891607	0	2.84517	0	0	0	0	1.76226	1.00557	0.938057	0	0	2.12073	0	0	0	-0.00241467	0.93709	NA
Dnmt1	13624.5	15355.6	13652.3	13784.3	15886.5	15286.9	6451.87	5543.99	4998.98	11321.7	12813	13524.9	13022	13877.8	13305.5	6758.84	7541.76	5391.5	0.02786	0.467107	0.718567
Ppan	4192.17	4863.63	5122.28	4499.33	5623	5437.55	1707.99	1506.15	1143.57	5187.22	6939.46	6436.01	5593.8	6979.99	6377.03	2156.19	1850.17	1227.16	-0.299884	2.51616e-15	2.88486e-13
Angptl2	153.96	141.471	148.898	158.473	145.104	196.783	45.4686	36.2505	24.0558	154.198	142.791	159.47	215.689	213.98	179.202	42.9612	45.5761	27.6732	-0.0722898	0.0956482	0.275048
Cacna1e	0	0	0	0	0	0	5.8293	0	4.62611	0	0	0	0	0	0	1.16111	3.25543	3.81699	0.000416116	0.981632	NA
Cacna1b	0.927471	1.84929	1.78321	1.85348	0.94839	1.13094	0	3.50811	0.925222	0.881131	0	2.81417	2.01578	1.76843	0	0	0	1.9085	0.0209501	0.572782	NA
Trmt10a	412.724	383.728	452.045	513.414	396.427	454.637	111.923	116.937	278.492	514.581	347.928	389.293	538.214	425.307	453.836	118.434	115.025	253.83	-0.00427724	0.911414	0.969025
Etv1	0	0	0.891607	0.926741	0	0	1.16586	3.50811	18.5044	0	0	0	0	0	0	3.48334	6.51087	13.3595	0.00423554	0.906574	NA
Kifc2	2.78241	0	3.56643	0.926741	4.74195	2.26188	165.552	130.97	188.745	5.28679	1.00557	2.81417	3.02367	0	3.18109	109.145	163.857	133.595	0.0245764	0.518543	0.760488
Psap	3399.18	3990.77	3449.63	3099.95	3660.78	3354.36	22347.2	18900.6	11594.9	2606.39	3630.12	3254.12	2526.78	2893.15	2803.6	20994.1	21542.3	12172.4	0.0998379	0.00990419	0.0514249
Ikbkg	1207.57	1198.34	1168.9	1119.5	1168.42	1146.77	2128.86	2153.98	2192.78	1125.2	1281.1	1170.69	1104.65	1106.15	1138.83	1850.81	2251.68	2268.25	0.0158361	0.623815	0.82935
Wars2	294.008	317.153	324.545	307.678	355.646	353.984	395.227	409.28	412.649	347.166	311.728	390.232	362.841	366.949	377.49	407.551	360.268	383.608	-0.0435196	0.256206	0.517551
Atn1	99.2393	130.375	106.101	109.355	144.155	140.236	122.415	109.921	88.8213	82.8263	115.641	113.505	134.05	128.211	110.278	131.206	169.283	112.601	-0.0224227	0.575495	0.800545
Phb2	14515.8	16153.5	15628.1	14801	17441.8	16422.4	5654.42	5139.39	2887.62	13309.5	17664.9	16386.9	14518.7	17895.6	17163.1	5865.94	4905.94	2966.76	-0.0167544	0.530434	0.769145
Ptpn6	11835.5	12476.2	13287.6	11655.6	13315.4	13515.8	12608.8	10685.7	6991.91	10712.8	14075	13830.7	11544.4	14328.7	13720.1	15444	14137.3	8046.22	-0.0859596	0.0200432	0.0886634
Eno2	22.2593	29.5886	24.965	29.6557	26.5549	28.2735	10.4927	5.84686	15.7288	18.5038	22.1226	24.3895	25.1973	41.5581	31.8109	18.5778	10.8514	14.3137	-0.0178531	0.632094	0.834699
Emg1	5998.88	6264.47	6661.2	6011.77	6649.16	6903.25	4965.4	4499.74	2733.11	5755.55	7826.37	7196.77	5964.7	7695.32	7782.02	5720.8	4838.66	2948.63	-0.101193	0.0028345	0.0189423
Lpcat3	2000.55	2048.09	2023.06	2036.98	2370.03	2139.74	1845.56	1632.44	1033.47	1732.3	2014.16	1965.23	1949.26	2104.43	2001.97	1734.7	1709.1	1115.52	0.0502042	0.0910172	0.26632
Atp6v1f	1871.64	1905.69	1994.52	1848.85	2085.51	2083.19	2786.41	2480.24	1324.92	1747.28	2340.97	2243.83	1800.09	2261.82	2258.58	3020.05	2531.64	1397.97	-0.0666277	0.0490948	0.173359
Il12b	0.927471	0	0	1.85348	1.89678	0	0	0	0.925222	7.93018	1.00557	2.81417	10.0789	0	1.06036	2.32223	2.17029	0.954248	-0.20593	0.0133484	NA
Clcn5	474.865	424.412	399.44	692.275	569.982	487.435	170.216	163.712	250.735	440.566	341.895	383.665	543.253	397.013	398.697	155.589	184.475	229.019	0.140262	0.00219456	0.0155213
Clcn3	2284.36	1828.95	1679.79	2553.17	1770.64	1757.48	928.025	1031.39	2192.78	2607.27	1494.28	1671.62	2281.87	1560.64	1566.16	847.612	996.163	2048.77	0.0721827	0.040716	0.151052
Hif3a	7.41976	7.39716	12.4825	5.56045	12.3291	9.04751	44.3027	29.2343	48.1116	12.3358	13.0724	14.0708	12.0947	8.84215	15.9055	27.8667	53.1721	27.6732	-0.0280471	0.464934	0.717123
Utp20	9014.09	8275.57	8926.77	9570.45	9233.52	9676.31	1903.85	2074.46	3290.09	10941	8885.24	9745.47	11322.7	9540.68	9582.52	2106.26	2156.18	3349.41	-0.0959478	0.00101613	0.00843221
Spic	0	0	0	0	0	0	2.33172	4.67749	5.55133	0	0	0	0	0	0	0	3.25543	1.9085	0.0103504	0.718398	NA
Cul3	2948.43	2482.67	2543.75	3137.02	2311.23	2488.06	1206.67	1640.63	4899.05	4198.59	2149.91	2195.99	3936.82	2558.92	2437.78	1032.23	1207.77	4671.04	0.00933465	0.815476	0.931539
Il11	1.85494	0	1.78321	1.85348	2.84517	0	1.16586	1.16937	0	1.76226	3.01672	0	1.00789	0	0	0	0	2.86274	0.0245472	0.486118	NA
Large1	23.1868	23.1161	24.965	21.315	27.5033	14.7022	57.1272	42.0974	43.4855	28.1962	25.1393	31.8939	26.2052	39.7897	32.8713	40.639	41.2355	52.4836	-0.0629271	0.155335	0.3813
Ddx56	5237.43	5925.13	5655.46	5281.5	6872.98	6224.69	1788.43	1576.31	904.867	4941.38	6543.26	6214.62	5430.52	6684.67	6554.11	2178.25	1876.22	991.463	-0.0783848	0.0150423	0.0709353
Tmed4	652.939	720.298	803.338	703.396	794.751	802.966	1083.08	972.917	680.964	719.003	873.843	807.667	724.674	859.457	827.084	1141.37	1077.55	660.339	-0.0704796	0.0288601	0.116752
Bid	1333.7	1269.54	1722.58	1281.68	1317.31	1558.43	758.975	741.381	564.386	1467.96	1518.41	1774.8	1363.68	1544.72	1833.37	1024.1	882.223	670.836	-0.155688	0.000357816	0.00362418
Ralb	410.869	445.679	380.716	426.301	433.414	377.733	272.811	240.891	210.951	286.368	343.906	402.426	309.423	314.781	420.965	368.073	385.226	260.51	0.00857286	0.828018	0.936983
Ppp1cc	11401.4	11129	11615	10955.9	11169.2	11395.3	11082.7	10566.4	8844.2	10999.2	11395.1	11675.1	11362	11592.1	12016.1	12572.5	12095	9071.08	-0.0562158	0.0325618	0.127964
Dnajb11	5256.9	5160.44	5596.62	5311.15	5474.11	5515.59	2746.77	2603.02	2129.86	5148.45	5158.59	5291.58	5270.26	5501.59	5331.51	2916.72	2507.77	2169.96	0.010721	0.69242	0.869084
Tbccd1	527.731	516.877	540.314	437.422	554.808	508.922	504.818	489.967	454.284	518.986	490.719	485.913	464.638	541.14	535.484	523.662	563.19	452.313	-0.00814601	0.823666	0.93463
Clec11a	5.56482	3.69858	8.02446	4.6337	4.74195	3.39282	4.66344	11.6937	5.55133	0.881131	4.02229	5.62834	4.03157	3.53686	4.24146	8.12779	6.51087	7.63398	0.0247566	0.524653	0.765121
Zfp324	420.144	389.276	430.646	366.063	475.143	404.876	417.378	346.134	259.062	355.977	424.352	450.267	363.849	439.455	453.836	418.001	429.717	240.47	-0.0119038	0.755958	0.902158
Gab2	5.56482	15.719	6.24125	12.0476	22.7614	12.4403	8.16102	8.1856	5.55133	5.28679	1.00557	5.62834	6.04735	9.72637	7.42255	0	2.17029	1.9085	0.712948	0.000823473	0.00715403
Coro1c	7653.49	8268.18	7711.51	7422.27	8169.43	7766.16	5144.94	4237.8	2933.88	6417.28	7469.39	7624.52	6924.21	7183.36	7560.4	5314.41	5432.24	3177.64	0.0178992	0.622108	0.828783
Tax1bp1	1138.93	1213.13	1208.13	1275.2	1188.33	1192.01	1284.78	1717.81	4977.7	1792.22	1067.92	1032.8	1540.06	1229.06	1041.28	1040.36	1359.69	5217.83	0.00803169	0.84089	0.943256
Ctse	35.2439	25.8901	35.6643	25.9487	32.2453	32.7972	782.292	699.284	588.441	43.1754	43.2396	33.77	36.2841	41.5581	34.992	916.118	883.308	744.313	-0.233356	0.00018332	0.00207969
Ndrg2	106.659	184.929	108.776	132.524	146.052	106.308	406.885	334.44	252.586	71.3716	95.5294	105.062	78.6155	76.9267	81.6481	351.817	422.121	253.83	0.195723	0.00597765	0.0344435
Mettl17	427.564	489.137	469.877	389.231	481.782	529.279	818.434	663.034	760.533	458.188	613.399	539.383	499.914	556.171	557.752	851.096	890.904	724.274	-0.13173	0.00127045	0.0100574
Arhgef40	4.63735	6.47251	2.67482	4.6337	8.53551	6.78563	6.99516	4.67749	6.47656	4.40566	5.02786	1.87611	12.0947	3.53686	3.18109	10.45	3.25543	0.954248	0.0322842	0.426095	0.682405
Pnpla6	620.478	779.476	658.006	622.77	837.428	711.36	936.186	791.664	881.737	727.814	823.564	787.029	712.579	799.33	706.203	856.901	872.457	782.483	-0.0398011	0.269863	0.533834
Mcoln1	315.34	322.701	279.073	308.605	368.924	320.056	640.057	522.709	631.927	277.556	336.867	298.302	293.296	308.591	305.385	656.029	712.94	587.817	7.74207e-05	0.998409	0.999399
Arhgef18	485.067	605.642	383.391	286.363	367.027	256.723	17997.4	14942.2	12499.8	257.29	567.143	314.249	182.428	221.054	178.141	14966.7	17541.4	11060.7	0.222206	0.00191428	0.0138648
Pkn2	1363.38	1196.49	1172.46	1457.76	1176.95	1178.44	505.983	668.88	2269.57	1797.51	933.171	1021.54	1636.82	1162.74	1160.04	494.634	539.317	2356.04	0.016781	0.670319	0.856265
Cd33	0	3.69858	3.56643	4.6337	5.69034	6.78563	1.16586	5.84686	1.85044	3.52453	0	2.81417	7.05524	4.42108	2.12073	0	0	0	0.0724977	0.14731	NA
Etfb	384.9	459.549	422.622	354.015	428.672	419.578	258.821	228.027	109.176	285.487	392.173	367.718	290.273	384.634	440.051	209	211.603	92.562	0.145814	0.000908278	0.0077431
Nkg7	4485.25	4417.03	5765.13	6869	7324.42	7267.41	13531	12043.4	6822.59	2912.14	3790	3784.12	3754.4	4895.9	4696.36	11705.2	10077.7	5947.83	0.45155	3.05206e-10	1.57307e-08
Stxbp2	1410.68	1611.66	1462.24	1305.78	1595.19	1547.12	3455.61	3298.8	1970.72	1332.27	1765.79	1672.55	1352.59	1550.03	1578.88	3370.71	3231.56	1935.21	-0.0165478	0.56464	0.792665
Chn2	90.8921	68.4237	68.6537	77.8462	67.3357	54.2851	173.713	148.51	40.7098	24.6717	36.2006	14.0708	26.2052	25.6422	10.6036	114.95	27.1286	34.3529	1.34169	8.2555e-12	5.58788e-10
Wwox	220.738	206.196	260.349	230.758	273.136	265.771	312.451	268.955	233.156	198.255	196.087	225.134	170.334	238.738	252.367	294.923	261.52	234.745	0.0760637	0.0675764	0.216486
Slbp	4539.04	4530.76	5149.03	4757.89	4269.65	4997.62	1312.76	1331.91	1814.36	3902.53	3510.45	4124.63	4109.17	3932.99	4486.4	1367.79	1351.01	1778.72	0.116587	0.0015237	0.0115834
Aqp1	0	0	0	0	0.94839	0	13.9903	0	0.925222	0	0	0	0	0	0	0	0	0.954248	0.00692707	0.7018	NA
Arid3b	445.186	430.885	335.244	346.601	345.214	338.151	1128.55	1092.19	1078.81	347.166	425.357	441.825	334.62	356.339	358.403	1151.82	1408.52	1105.02	-0.0353905	0.370549	0.635331
Cnn2	6849.37	6482.69	5801.69	4829.25	4690.74	4770.3	24829.3	24353.3	17123.1	6058.66	6438.68	6194.93	4642.35	4959.56	5030.37	29925.4	28449.2	19449.5	-0.0577688	0.0899774	0.264241
Polr2e	3337.04	3725.39	3602.09	3135.16	3855.2	3678.94	2189.49	1752.89	1007.57	3286.62	4236.48	3986.74	3265.57	4116.91	3818.37	2322.23	1995.58	1105.02	-0.0840069	0.00414774	0.0256724
Myo9b	4063.25	4602.88	4277.93	3803.34	4742.9	4341.67	9429.48	8348.14	6156.43	3656.7	4432.56	4412.62	3449	4148.74	4003.94	8865.1	9878.07	6098.6	0.0395933	0.225019	0.479816
Hdac9	14.8395	10.1711	14.2657	15.7546	7.58712	5.65469	2.33172	4.67749	10.1774	9.69244	4.02229	4.69028	5.03946	4.42108	3.18109	2.32223	1.08514	4.77124	0.583938	0.00153217	0.0116216
Ly9	2759.22	2791.5	2752.39	2525.37	2457.28	2663.36	5579.81	6224.56	5654.96	2517.39	2363.1	2618.12	2350.4	2397.99	2346.59	4779.14	5172.89	5483.11	0.125621	1.12886e-05	0.000194539
Cd244a	14.8395	11.0957	13.3741	15.7546	24.6581	13.5713	66.454	22.2181	19.4297	11.4547	9.05015	9.38057	7.05524	7.07372	16.9658	12.7722	18.4475	19.085	0.246834	0.0132718	0.0646394
Adgre1	0	0	0	0.926741	0	2.26188	11.6586	3.50811	6.47656	0	0	1.87611	1.00789	0.884215	1.06036	8.12779	5.42572	5.72549	-0.00870286	0.815441	NA
Mtfp1	329.252	402.221	459.178	368.843	515.924	478.387	72.2833	85.3641	46.2611	329.543	501.781	495.294	436.417	544.676	560.933	91.7279	65.1087	39.1242	-0.0758766	0.0612831	0.202705
Rab23	292.153	268.147	280.856	293.777	299.691	294.044	94.4347	95.8885	173.942	267.864	211.17	257.966	284.225	230.78	250.246	81.2779	118.281	131.686	0.115151	0.00894135	0.0473072
Rab11a	962.714	748.038	901.415	940.642	799.493	828.978	707.677	696.945	797.542	1009.78	873.843	879.897	933.307	851.499	896.008	741.951	734.643	753.856	-0.0435367	0.175397	0.411547
Eif2b2	1498.79	1702.27	1723.48	1468.88	1804.79	1700.93	2002.95	1759.9	954.829	1341.08	1785.9	1790.75	1555.18	1767.55	1750.66	2038.91	1926.13	1002.91	-0.025506	0.393671	0.653982
Dlst	5211.46	5697.66	5904.22	5477.04	5940.71	6150.04	4742.72	4586.27	3521.4	5537.91	6309.97	6300.93	5657.29	6383.15	6279.48	5320.22	5458.28	3713.93	-0.10033	1.73407e-05	0.000283473
Ulk2	473.01	403.145	394.09	486.539	410.653	446.721	903.542	1020.86	1873.58	444.971	310.722	318.939	403.157	308.591	306.445	867.351	1043.91	1894.18	0.140464	0.00169239	0.0126043
Dgkq	385.828	434.583	388.741	427.228	450.485	413.924	795.117	725.01	717.047	408.845	496.753	442.763	448.512	434.15	399.758	853.418	906.096	649.843	-0.0537604	0.15231	0.376808
Grap	3170.09	3094.79	3718	2925.72	3222.63	3457.28	5268.52	4686.84	3210.52	3061.93	3722.63	3831.96	2905.75	3557.2	3748.39	4830.23	5068.71	2910.46	-0.0279213	0.412609	0.670212
Chmp2b	546.28	427.186	521.59	628.33	441.95	542.851	483.832	575.331	923.372	680.233	493.736	557.206	637.995	499.581	551.39	481.862	499.167	896.993	-0.045813	0.206937	0.456567
Plod3	742.904	930.193	822.062	762.708	998.655	881.001	357.919	394.078	235.932	585.071	800.436	640.693	651.098	856.804	724.229	350.656	342.906	217.568	0.197987	2.419e-06	5.18041e-05
Ap1s1	1425.52	1471.11	1458.67	1354.9	1535.44	1529.03	1032.95	896.908	562.535	1048.55	1396.74	1398.64	1078.44	1375.84	1364.69	1178.53	1025.46	611.673	0.0510743	0.192484	0.437662
Srpk1	6141.71	6008.34	6077.19	5903.34	5857.26	6085.58	7276.13	6121.66	7335.16	6295.68	6201.37	6354.4	6029.21	5911.86	5862.76	7658.7	7781.57	7821.97	-0.0573023	0.0635635	0.207782
Lbr	4509.36	4170.15	4095.15	4636.48	3894.09	3954.89	6141.75	6612.8	8292.77	3664.63	2933.26	3361.06	3820.92	3069.99	3297.73	7886.28	8206.95	8912.67	0.0689869	0.0988572	0.281538
Crabp2	626.043	513.178	923.705	1256.66	1162.73	1521.11	4.66344	1.16937	0.925222	717.241	837.642	896.782	1374.76	1556.22	1492.99	8.12779	2.17029	0	-0.0661613	0.137132	0.350963
Nes	44.5186	40.6844	53.4964	76.9195	49.3163	85.9513	0	0	0	44.9377	23.1282	39.3984	59.4656	43.3265	65.7426	0	3.25543	1.9085	0.0805381	0.0951216	0.273954
Prcc	1393.06	1670.83	1538.02	1362.31	1712.79	1648.91	1966.81	1734.18	1219.44	1434.48	1749.7	1725.09	1409.03	1799.38	1717.79	2216.56	2171.38	1247.2	-0.0917885	0.00212448	0.0151144
Rrnad1	329.252	370.783	297.797	358.649	367.027	330.234	585.262	481.781	636.553	351.571	353.962	366.78	320.509	335.117	321.291	646.74	669.534	561.098	-0.0280638	0.474716	0.72413
Hdgf	18945.4	19686.6	19711.6	20135.3	21331.2	21384.9	5775.67	5224.75	3651.85	18297.6	20198.9	21146.6	20027.8	21315.8	21520.1	6311.81	5536.41	3661.45	-0.0285627	0.292853	0.559545
Thop1	3855.5	4502.1	4447.34	4140.68	5092.85	4676.43	468.676	401.094	228.53	3319.22	4636.7	4253.15	3717.1	4677.5	4478.98	499.279	413.44	244.287	0.0465486	0.150548	0.373963
Apba3	373.771	416.09	416.38	440.202	462.814	419.578	574.769	493.475	277.567	343.641	498.764	408.055	364.857	496.929	451.715	718.729	589.234	375.019	-0.0694782	0.0846718	0.25289
Matk	25.9692	20.3422	17.8321	16.6813	12.3291	5.65469	699.516	581.178	508.872	15.8604	52.2898	30.0178	9.07102	19.4527	21.2073	1026.42	997.248	672.745	-0.443704	0.000222305	0.00243452
Pias4	646.447	690.71	633.041	598.675	744.486	675.17	1063.26	920.295	618.974	648.513	854.737	718.551	657.145	775.457	699.841	1249.36	1116.61	688.967	-0.128804	0.000141444	0.00168117
Map2k1	2385.45	2233.02	2124.7	2580.97	2266.65	2000.63	1523.78	1752.89	1682.98	1895.31	1714.5	1914.57	1982.52	1787	2101.64	1885.65	1987.99	1751.04	0.0621755	0.125155	0.329949
Sgta	2136.89	2233.94	2344.03	2074.05	2457.28	2523.12	1611.22	1460.54	820.672	2054.8	2785.44	2578.72	2153.86	2653.53	2641.37	1638.33	1551.76	905.581	-0.0795198	0.010706	0.0547945
Tmem242	1044.33	1035.6	1153.74	1007.37	1119.1	1132.07	928.025	879.367	559.76	934.88	1187.58	1164.13	1047.2	1164.51	1292.58	840.646	744.409	516.248	0.00757672	0.834419	0.939456
Dtx2	530.513	612.115	547.447	495.806	619.299	608.445	957.171	834.931	583.815	552.469	712.951	651.011	527.127	667.582	573.657	1063.58	1112.27	625.032	-0.111767	0.00237025	0.0164463
Hspb1	5.56482	5.54787	5.34964	3.70696	4.74195	3.39282	0	2.33874	0	1.76226	3.01672	3.75223	2.01578	0.884215	1.06036	0	1.08514	0	0.127234	0.0554305	NA
Rasa4	95.5295	98.0124	87.3775	81.5532	93.8906	78.0348	141.069	129.8	86.0457	88.1131	99.5517	99.434	71.5603	91.9584	102.855	163.717	129.132	111.647	-0.0433653	0.290473	0.557165
Syt5	1.85494	1.84929	0.891607	4.6337	3.79356	0	5.8293	8.1856	0.925222	2.64339	1.00557	0	2.01578	0	1.06036	4.64445	5.42572	1.9085	0.0448915	0.302127	NA
Hnrnpa2b1	23640.3	21200.3	23070.3	24068.4	19553.9	22003.5	7718	8458.06	17210.1	30067.7	20777.1	23150.3	27920.6	22240.7	23228.3	8766.4	8884.08	16483.7	-0.0878545	0.00686386	0.0385098
Ccdc130	126.136	167.361	164.947	151.986	162.175	175.295	387.066	412.788	266.464	156.841	197.092	156.655	167.31	202.485	173.9	514.373	425.377	261.464	-0.0902442	0.0304178	0.12154
Mri1	1412.54	1537.68	1429.25	1254.81	1503.2	1497.36	1690.5	1501.47	969.633	1149.88	1611.93	1450.24	1161.09	1393.52	1386.96	1709.16	1407.43	947.568	0.0548128	0.0984545	0.28096
Prkacb	2013.54	1648.64	1549.61	1744.13	1256.62	1388.79	4981.72	5603.63	9684.3	2101.5	1421.88	1580.63	1742.64	1255.59	1505.72	5335.31	5997.6	10083.5	-0.0239009	0.435484	0.690255
Sgsh	242.07	275.544	238.951	212.224	243.736	194.521	3351.85	3056.74	1761.62	214.115	322.789	272.974	185.452	228.127	202.53	2813.38	3144.75	1683.29	0.0209737	0.585152	0.807094
Chd5	0	0	0.891607	0.926741	1.89678	1.13094	0	2.33874	2.77567	2.64339	4.02229	7.50445	0	4.42108	3.18109	6.96668	2.17029	2.86274	-0.2425	0.0119978	NA
Cstb	533.296	550.164	591.135	503.22	529.202	582.433	778.795	719.163	414.5	531.322	627.477	647.259	487.819	629.561	607.589	736.146	698.833	413.189	-0.0372749	0.287267	0.553546
Sh2b2	138.193	120.204	154.248	141.791	185.884	161.724	9.32688	5.84686	0.925222	96.0433	109.607	132.266	108.852	115.832	142.089	3.48334	3.25543	1.9085	0.233164	0.00232379	0.0162107
Pex5	608.421	706.429	669.597	644.085	723.621	715.884	1558.76	1363.49	996.464	716.36	848.703	873.331	644.043	792.257	789.972	1623.24	1577.8	1054.44	-0.133802	0.000127646	0.00154311
Jkamp	354.294	296.811	330.786	380.891	267.446	322.317	319.446	373.029	462.611	377.124	325.806	318.939	350.746	330.696	334.015	308.856	340.736	425.594	-0.00659417	0.859295	0.950487
Cd44	6791.87	5678.24	7236.28	8080.25	6793.32	7171.28	490.827	492.305	607.871	6806.74	5067.08	6621.74	6830.48	5746.51	6510.64	456.317	562.105	489.529	0.099191	0.00620585	0.0355035
Slc1a2	31.534	18.4929	34.7727	49.1173	44.5743	44.1066	0	0	0	3.52453	9.05015	6.5664	13.1026	18.5685	12.7244	1.16111	0	0	1.50815	1.6071e-08	5.69335e-07
Eif2ak4	853.273	822.934	930.838	980.492	959.771	1049.51	331.104	390.57	474.639	920.782	744.124	945.561	1024.02	842.657	923.578	378.523	361.353	448.496	0.0279338	0.428189	0.684701
Wdr1	10124.3	10478.1	10601.2	9250.73	10031.1	10013.3	17766.5	15683.6	11866.9	9510.93	11158.8	10984.6	8947.05	10057.9	10205	19647.2	19063.8	12446.3	-0.0479294	0.113093	0.307342
Slc2a9	52.8658	72.1223	68.6537	37.0696	55.0066	47.4994	607.413	661.864	530.152	64.3226	70.3901	60.9737	44.3472	42.4423	55.139	728.018	757.431	573.503	-0.0602509	0.145746	0.365987
Ccn4	11.1296	9.24645	9.80768	12.0476	4.74195	3.39282	0	0	0	11.4547	3.01672	4.69028	13.1026	3.53686	6.36219	0	0	0	0.0279814	0.482981	0.731438
Ndrg1	643.665	929.268	582.219	959.177	1032.8	714.753	613.243	403.433	484.817	391.222	454.519	521.559	316.478	341.307	434.75	369.234	686.897	304.405	0.513077	0.000616124	0.00568371
X4930550C14Rik	2.78241	3.69858	0.891607	0.926741	0	3.39282	2.33172	2.33874	6.47656	5.28679	2.01115	1.87611	2.01578	1.76843	1.06036	4.64445	4.34058	3.81699	-0.018011	0.640044	NA
Man2b1	1566.5	1908.47	1496.12	1304.85	1731.76	1423.85	6988.17	6397.63	4282.85	1271.47	1734.61	1466.18	1153.03	1439.5	1177	6084.23	6594.43	4074.64	0.113528	0.00230958	0.0161317
Klf5	0.927471	0.924645	0	3.70696	0.94839	2.26188	0	0	0	2.64339	0	0.938057	3.02367	0	0	0	1.08514	0	0.00778857	0.816411	NA
Wdr83	319.05	359.687	353.968	327.14	332.885	363.031	550.286	536.741	349.734	283.724	377.09	373.347	281.202	368.718	365.826	566.623	511.103	351.163	0.00623188	0.862814	0.951211
Prdx2	2046	2254.28	2267.36	1973.96	2352.01	2249.44	2196.48	2048.74	1045.5	1780.77	2362.09	2351.71	1797.07	2357.32	2379.46	2287.39	1767.7	968.561	0.030282	0.375454	0.639701
Polr2a	10533.3	12854.4	11370.7	11255.3	14783.5	12960.6	19926.9	18104.2	13430.5	11604.5	14452.1	12853.3	12477.7	14788.5	12019.2	17974	22201	13703.9	-0.0562682	0.125179	0.32996
Senp3	5685.39	6158.14	6698.64	5770.82	6790.47	6809.38	3193.29	2764.39	2029.94	5585.49	6921.36	6775.58	5862.9	7002.98	6959.17	3464.76	3088.32	2153.74	-0.0554797	0.0576485	0.194471
Plekha8	288.443	277.393	251.433	295.63	267.446	255.592	50.132	29.2343	50.8872	296.941	242.343	306.744	306.399	287.37	258.729	56.8945	34.7246	45.8039	-0.0283291	0.481062	0.729322
Spc25	355.221	337.495	394.09	390.158	353.749	385.65	12.8245	16.3712	20.3549	194.73	170.947	154.779	214.681	211.327	185.564	12.7722	21.7029	28.6274	0.673154	1.16663e-06	2.79294e-05
Dnah2	0.927471	0	0	0	1.89678	1.13094	3.49758	3.50811	5.55133	0	0	0	0	0	1.06036	4.64445	7.59601	4.77124	0.0114972	0.754416	NA
Ripk4	24.1142	27.7393	14.2657	19.4616	25.6065	26.0116	0	0	0.925222	17.6226	14.078	11.2567	12.0947	17.6843	21.2073	1.16111	0	0	0.104984	0.0748724	0.232853
Ufd1	1335.56	1301.9	1409.63	1305.78	1179.8	1328.85	1214.83	1182.23	1258.3	1376.33	1343.44	1389.26	1301.19	1310.41	1431.49	1215.69	1206.68	1308.27	-0.0380383	0.177602	0.414815
Zfp287	50.0834	61.0266	65.9789	47.2638	54.0582	47.4994	188.869	208.148	383.042	68.7282	42.234	45.0267	44.3472	46.8634	41.3542	199.711	234.391	386.47	0.0184751	0.643534	0.840309
Letm1	3091.26	3170.61	3392.56	3293.64	3390.49	3574.9	2907.66	2603.02	2029.01	3300.72	3594.92	3681.87	3358.29	3656.23	3664.62	3071.14	2917.95	2106.02	-0.0827916	0.00204832	0.0146406
Ubqln1	5727.13	5356.47	6005.86	6156.34	5463.67	6016.59	2598.7	2841.57	3489.94	6207.57	5413	6234.32	6341.65	5580.28	6241.31	2812.22	2995	3587.97	-0.0542984	0.00749209	0.0413058
Txn2	5802.26	5696.74	5898.87	5403.83	5967.27	5823.2	3490.59	3245.01	1973.5	5390.76	6619.68	6269.03	5313.6	6418.52	6310.23	3887.41	3229.39	1864.6	-0.0413029	0.195802	0.442014
Crbn	460.953	420.713	452.936	442.055	356.595	353.984	757.809	955.376	2109.51	573.616	379.101	368.656	478.748	362.528	329.773	575.912	561.02	1803.53	0.0845236	0.0532924	0.184131
Msh6	4778.33	4722.16	5093.75	4719.89	4668.92	5222.67	1432.84	1397.4	1877.28	4817.14	4321.95	5124.6	4972.94	4675.73	5160.8	1569.82	1722.13	2027.78	-0.0392121	0.206722	0.456511
Fbxo11	1136.15	1082.76	1181.38	1458.69	1162.73	1162.6	776.463	1013.85	2552.69	2042.46	1167.47	1163.19	1837.39	1251.16	1198.21	674.607	772.623	2269.2	-0.0308874	0.445738	0.699941
Tbl2	2205.52	2536.3	2285.19	2342.8	2764.56	2436.04	1115.73	921.465	795.691	1780.77	2327.9	2245.71	1845.45	2315.76	2221.46	1005.52	1228.38	769.124	0.0697496	0.0759505	0.235048
Bud23	1578.55	1555.25	1577.25	1502.25	1653.04	1583.31	959.503	864.165	572.713	1493.52	1804	1681	1489.66	1789.65	1612.81	1107.7	995.078	620.261	-0.0751024	0.0172998	0.0790592
Nid1	0.927471	0.924645	0.891607	4.6337	0	2.26188	0	1.16937	0	0.881131	2.01115	0	1.00789	0.884215	0	0	0	0	0.0291196	0.41338	NA
Mcm5	21581.3	24802.7	24225	21602.3	27077.5	25829.5	2299.08	2084.99	1240.72	18977.8	25068.9	25469.2	21398.5	26339.9	26746.6	2289.71	2252.76	1191.86	0.00604842	0.820737	0.933343
Hmox1	57.5032	90.6152	55.2796	99.1613	78.7164	55.416	107.259	49.1136	33.308	50.2245	43.2396	42.2125	38.2999	45.9792	51.9579	48.7667	51.0018	30.5359	0.476953	0.000213802	0.00235672
Mprip	2626.6	2995.85	2850.47	2814.51	3206.51	3158.71	2321.23	2084.99	1668.18	2487.43	2864.88	3043.99	2655.79	2940.9	3101.57	2532.39	2512.11	1782.53	-0.0161817	0.617578	0.826004
Cic	2568.17	3070.75	2521.46	2753.35	3491.02	2915.56	10560.4	9039.24	6594.98	2038.06	2798.51	2529	2306.06	2656.18	2535.33	9662.78	11640.4	7170.22	0.0592956	0.138491	0.353334
Pafah1b3	61.2131	85.0673	68.6537	64.8719	65.4389	61.0707	190.035	173.067	90.6718	49.3434	87.4848	54.4073	43.3393	56.5898	72.1048	258.928	190.986	125.006	-0.00908898	0.815985	0.931749
Il27ra	2246.33	2488.22	2166.61	1921.13	2315.02	2186.1	10630.3	9332.75	7151.04	1863.59	2221.31	2153.78	1731.56	2127.42	1815.34	10951.6	8994.77	6706.45	0.0953621	0.00218901	0.0154885
Prkaca	1660.17	1816.93	1669.09	1543.02	1764.01	1655.69	2349.21	1992.61	1311.04	1339.32	1743.66	1647.23	1442.29	1693.27	1623.42	2350.09	2329.81	1327.36	0.0273339	0.410913	0.669209
Asf1b	2035.8	2253.36	2190.68	2180.62	2471.5	2305.98	328.773	302.867	171.166	1106.7	1173.5	1484.01	1278.01	1527.92	1687.04	262.412	247.413	151.725	0.578737	9.99607e-16	1.19485e-13
Myl10	3.70988	3.69858	2.67482	0	1.89678	1.13094	26.8148	11.6937	17.5792	0	3.01672	5.62834	4.03157	0.884215	1.06036	45.2834	22.788	18.1307	-0.0420656	0.3259	0.595352
Ddx39a	10637.2	11602.4	11808.4	10384.1	12019.9	12106.7	2958.95	2515.32	1732.02	9649.27	12132.2	12100	10102.1	12315.3	12791.2	3476.37	2863.7	1927.58	-0.0477702	0.167116	0.399515
Dnajb1	2556.11	2589.01	2832.64	2458.64	2698.17	2851.1	2929.81	2558.58	2355.62	2353.5	2787.45	2763.51	2382.66	2691.55	2881.01	3897.86	3209.86	2212.9	-0.038749	0.314354	0.583846
Msh4	3.70988	2.77393	0.891607	7.41393	8.53551	3.39282	0	0	1.85044	1.76226	10.0557	0.938057	7.05524	4.42108	0	0	0	1.9085	0.0104993	0.780402	NA
Usp40	547.208	504.856	536.747	588.481	494.111	524.756	291.465	360.166	533.853	669.66	492.731	613.489	625.901	518.15	546.088	272.862	333.14	485.712	-0.0304893	0.407425	0.666094
Kbtbd4	903.356	920.946	1061.9	847.041	897.177	936.417	831.258	721.502	780.888	957.79	999.539	1020.61	929.276	1032.76	1068.85	830.196	862.69	713.777	-0.0647537	0.0622876	0.204878
Celf1	8367.64	7256.61	7665.15	8642.79	7281.74	7655.32	4032.71	4012.11	7814.43	9288.89	6951.52	8117	9295.78	7531.74	7891.23	4155.62	4850.6	7318.12	-0.0537962	0.0685507	0.218936
Ndufs3	2309.4	2445.69	2710.49	2195.45	2667.82	2681.46	2289.75	2047.57	1419.29	2257.46	2861.86	2732.56	2140.76	2740.18	2939.33	2432.53	2014.03	1407.52	-0.0333967	0.321664	0.591127
Por	1639.77	2036.07	1709.21	1648.67	2195.52	1884.14	2127.7	1853.45	1099.16	1571.06	2088.57	1818.89	1655.97	1949.69	1728.39	2138.77	2135.57	1200.44	-0.00932049	0.772455	0.910155
Igf1r	1646.26	2029.6	1892.88	2239.01	2852.76	2343.3	514.144	402.264	683.739	2587	2574.27	2619.99	3224.24	2973.62	2618.04	488.829	697.748	737.633	-0.292317	2.298e-05	0.000362985
Insr	355.221	322.701	292.447	338.26	368.924	329.103	528.135	471.257	1155.6	319.851	253.404	295.488	360.825	310.359	277.816	495.795	738.984	1208.08	0.00839008	0.834057	0.939421
Atp4a	0	0.924645	2.67482	1.85348	3.79356	2.26188	0	0	0	0	1.00557	1.87611	0	0.884215	2.12073	0	0	0	0.0293912	0.421794	NA
Trim28	16791.9	20338.5	18774.6	17998.2	22858.1	20799.1	9377.01	8281.49	5077.62	16972.4	22954.2	21253.5	19011.9	23892.4	21720.5	10036.7	9438.59	5446.85	-0.0979923	6.57022e-06	0.000123312
Ube2m	5268.03	5727.25	5879.26	5550.25	6895.74	6627.3	2638.34	2384.35	1273.11	4665.59	6285.83	6112.38	5371.05	6700.58	6588.05	2884.2	2432.9	1358.85	-0.0132883	0.667954	0.854863
Adcy9	22.2593	11.0957	30.3146	22.2418	22.7614	29.4044	13.9903	8.1856	12.0279	7.93018	9.05015	15.0089	12.0947	15.0317	14.8451	6.96668	11.9366	2.86274	0.560258	0.000899981	0.00767625
Mef2c	0	0	0	0	0	0	4.66344	1.16937	2.77567	1.76226	0	0.938057	0	0	0	0	1.08514	3.81699	-0.00645946	0.833057	NA
Ctr9	1829.9	1583.92	1788.56	1834.95	1600.88	1912.42	1355.9	1599.7	1971.65	2139.39	1778.86	2052.47	2224.42	1701.23	1926.68	1442.1	1698.25	1923.76	-0.103155	0.000740114	0.00657056
Eif4g2	49608.5	41573	47040.3	55370.9	43778.6	47709.8	16358.2	17459.9	31714.8	56861.2	39342	44023.9	58611.9	44747.5	46776.9	18057.6	19799.6	32287.9	-0.0417563	0.152347	0.376808
Irag1	5.56482	6.47251	1.78321	5.56045	7.58712	1.13094	118.918	149.68	125.83	7.93018	1.00557	3.75223	1.00789	5.30529	3.18109	138.172	185.56	145.046	-0.00314407	0.930519	0.976233
Pcyt1a	709.515	638.93	740.925	680.228	710.344	780.348	480.334	401.094	473.714	703.143	593.288	693.224	694.437	634.866	745.436	291.439	380.886	336.849	0.110269	0.0110924	0.0562935
Zfp592	2621.03	2800.75	2536.62	2625.46	2864.14	2612.47	5408.43	4482.2	4279.15	2608.15	3008.67	3083.39	2589.27	2649.11	2885.25	5374.79	6207.03	4469.7	-0.0715604	0.0509337	0.177877
Psmd4	4444.44	4899.69	5066.11	4488.21	5324.26	5322.2	4309.02	3761.87	2284.37	4322.83	5500.48	5440.73	4631.26	5391.06	5572.22	4438.93	3811.03	2332.18	-0.0417378	0.155822	0.382074
Tmod4	1.85494	1.84929	1.78321	3.70696	2.84517	0	10.4927	11.6937	14.8036	3.52453	3.01672	0	2.01578	2.65265	0	9.2889	11.9366	8.58823	0.0189028	0.62272	0.829092
Insrr	1.85494	5.54787	0.891607	4.6337	1.89678	0	0	0	0	0	4.02229	1.87611	1.00789	2.65265	1.06036	0	0	0.954248	0.00756601	0.832979	NA
Snx6	1205.71	1162.28	1252.71	1357.68	1091.6	1306.23	875.561	1031.39	1525.69	1418.62	1049.82	1204.46	1371.74	1099.08	1204.57	953.274	983.141	1621.27	-0.00724852	0.823942	0.934754
Mthfd2	7391.01	7730.96	8191.19	8677.08	8710.01	8405.14	1097.07	920.295	699.468	6315.07	6928.4	7198.65	6947.4	7750.14	7967.58	1328.31	834.476	687.058	0.0659101	0.102471	0.287549
Kit	138.193	141.471	150.682	182.568	159.33	124.403	115.42	116.937	78.6439	55.5113	44.2452	84.4251	63.4972	54.8213	103.916	40.639	33.6395	94.4705	1.02375	2.16921e-09	9.621e-08
Tomm40l	806.899	961.631	894.282	804.411	1007.19	933.024	1153.04	1011.51	660.609	735.745	1004.57	979.331	813.368	1030.99	1037.04	1137.89	970.12	561.098	0.00153905	0.96356	0.987631
Nr1i3	1.85494	7.39716	3.56643	0	3.79356	2.26188	8.16102	10.5243	3.70089	0.881131	3.01672	7.50445	6.04735	3.53686	6.36219	4.64445	8.68116	0.954248	-0.00612925	0.869404	0.953441
Apoa2	2.78241	12.945	8.91607	1.85348	2.84517	4.52375	8.16102	11.6937	2.77567	3.52453	6.03344	8.44251	7.05524	4.42108	3.18109	2.32223	6.51087	4.77124	0.0129377	0.729723	0.88885
Pan2	427.564	527.972	472.552	489.319	568.086	504.399	1425.85	1363.49	1252.75	481.979	571.165	545.011	532.167	570.319	570.476	1514.09	1674.38	1279.65	-0.103652	0.00267017	0.0180301
Cs	9820.06	10671.3	10274	9241.46	10824	10225.9	8035.11	7298.05	5173.84	8865.94	10666.1	10517.5	9139.56	10540.7	10446.7	7699.34	7666.55	5127.17	0.0145571	0.513475	0.756368
Ampd3	25.9692	35.1365	24.0734	19.4616	29.4001	29.4044	418.544	420.974	430.228	25.5528	14.078	27.2036	24.1894	11.4948	13.7847	556.173	591.404	441.817	0.0240909	0.528107	0.768164
Bcas2	2471.71	2478.97	2698	2524.44	2630.83	2586.46	1723.14	1798.49	1751.45	2573.78	2692.92	2741.94	2474.37	2711.89	2819.51	1810.17	1693.91	1773.95	-0.0346696	0.176003	0.412452
Sh2d1a	614.913	550.164	723.985	804.411	721.725	782.609	842.917	853.641	809.57	617.673	554.071	542.197	816.392	779.878	763.463	764.012	744.409	737.633	0.0592812	0.109111	0.299798
Ctcf	3589.31	3139.17	3720.68	3755.15	3271.95	3699.3	3107.02	3595.82	5607.77	4050.56	2946.33	3402.33	3993.27	3038.16	3408.01	3196.54	3710.11	5772.24	0.0044994	0.879109	0.957262
Pard6a	188.277	213.593	188.129	205.736	237.097	223.926	212.187	159.035	106.401	110.141	209.159	181.983	121.955	184.801	183.443	150.945	151.92	83.0195	0.276104	0.000124034	0.00150827
Agrp	0	0	0	0.926741	0	1.13094	0	1.16937	0.925222	0.881131	0	0.938057	0	0	1.06036	10.45	1.08514	0.954248	-0.0417891	0.262162	NA
Tfap4	1332.78	1525.66	1350.78	1290.02	1437.76	1296.06	874.395	817.391	547.732	1319.93	1606.91	1501.83	1319.33	1527.04	1471.79	1116.99	1105.76	638.392	-0.126532	0.000489053	0.00469658
Ranbp1	5828.22	5793.83	6312.58	5850.52	5683.7	5970.22	1128.55	1076.99	977.035	5679.77	5782.04	5961.35	5752.04	6176.24	6332.5	1349.21	1115.53	1031.54	-0.0346013	0.286837	0.553065
Cd247	2228.71	2752.67	2870.08	2526.3	3179	3322.7	13803.8	11175.7	7646.96	2863.68	3779.95	3329.16	3360.31	4235.39	3799.29	15798.1	14004.9	8401.2	-0.286279	3.33535e-12	2.43351e-10
Rfx5	430.346	469.72	455.611	454.103	503.595	434.28	909.371	823.237	732.776	454.664	496.753	494.356	430.37	468.634	459.138	856.901	765.027	696.601	0.0110416	0.742234	0.895453
Psmb4	6812.27	7070.76	7371.81	6798.57	7065.5	7106.82	4866.3	4519.62	2500.88	6188.19	8080.78	7298.08	6143.1	7497.26	7747.02	5366.66	4364.45	2485.82	-0.0162458	0.626785	0.83134
Slc30a4	897.791	666.669	702.586	1005.51	689.479	666.123	225.011	295.851	1014.97	1230.94	573.176	677.277	1215.52	741.856	613.951	254.284	283.223	1097.38	-0.0436694	0.275587	0.54084
Sqor	5.56482	5.54787	4.45804	5.56045	5.69034	5.65469	127.079	79.5173	85.1205	5.28679	7.03901	4.69028	6.04735	0	6.36219	147.461	167.112	86.8365	-0.0304431	0.432679	0.688544
Bloc1s6	910.776	871.016	925.488	931.375	807.08	883.263	1235.81	1243.04	883.587	837.075	842.67	878.959	870.818	812.594	891.767	1290	1194.74	949.476	0.0183284	0.562226	0.791559
Metap1	3025.41	2965.34	3463	3385.38	3180.9	3464.06	953.674	972.917	1327.69	3619.69	3354.59	3617.15	3584.06	3574	3696.43	956.757	1059.1	1276.78	-0.0899007	0.00204323	0.0146265
Gpr108	481.357	547.39	561.712	494.88	548.169	531.541	1585.57	1593.85	938.175	499.601	609.377	557.206	477.74	602.15	511.096	1580.27	1515.95	875.999	-0.00120367	0.970061	0.989727
Tnfsf14	1025.78	1023.58	1335.63	1275.2	1357.15	1763.13	336.934	297.02	229.455	1531.41	1571.71	1742.91	1639.84	1834.75	1735.82	231.061	144.324	142.183	-0.00613386	0.868316	0.953355
Rsl1d1	8805.41	7941.78	9120.25	9369.35	7571.94	8971.74	1197.34	1619.58	2913.53	10993.9	7243.14	8315.87	10521.4	8198.44	8882.68	1154.15	1219.7	2865.61	0.00887421	0.812396	0.930471
Apc	773.51	711.977	631.258	764.561	724.57	542.851	560.779	654.848	2870.96	1216.84	681.778	499.984	1141.94	763.078	651.064	460.962	544.743	2788.31	-0.0260264	0.517157	0.75945
Reep5	1751.06	1838.19	1750.22	1621.8	1798.15	1846.82	3048.72	2390.2	1792.16	1461.8	1675.28	1650.98	1333.44	1582.74	1606.45	2713.52	2441.58	1688.06	0.118758	0.000778014	0.00682595
Ergic3	1288.26	1449.84	1449.75	1191.79	1656.84	1488.32	2217.47	1942.33	1091.76	1246.8	1718.52	1540.29	1297.16	1619.88	1588.43	2351.25	2083.48	1065.89	-0.0565606	0.0617678	0.203765
Uqcc1	1020.22	1144.71	1209.02	1018.49	1128.58	1253.08	963.001	1092.19	727.225	1059.12	1297.19	1278.57	1037.12	1286.53	1368.93	1104.22	1161.11	744.313	-0.0927498	0.00142356	0.0109606
Spo11	0	0	0.891607	0	0	1.13094	22.1513	24.5568	115.653	0	0	0	0	0	0	13.9334	22.788	60.1176	0.084658	0.121513	0.323638
Ncoa2	2511.59	1988.91	2048.02	2163.01	1651.15	1763.13	2339.88	2680.2	5120.18	2899.8	1915.62	2062.79	2441.11	1763.12	1802.62	2216.56	2965.7	5264.58	-0.0504846	0.127236	0.333951
Nr2c2	1660.17	1498.85	1412.31	1790.46	1544.93	1412.54	2429.65	2916.41	5641.08	2007.22	1328.36	1542.17	1874.68	1325.44	1357.27	2362.86	2979.81	5588.07	0.000580178	0.987463	0.995492
Nr2c1	334.817	355.988	337.027	340.114	367.975	360.769	328.773	355.489	387.668	316.326	341.895	348.019	346.715	358.991	348.86	362.267	391.737	441.817	-0.0245101	0.497021	0.743546
Smpd4	2772.21	2842.36	2955.68	2812.66	3271	3227.7	863.903	880.537	752.206	2691.86	2956.38	3099.34	2885.59	3224.73	3273.35	940.501	982.056	746.222	-0.0319703	0.2175	0.470329
Pex1	374.698	347.667	350.402	346.601	311.072	374.341	220.348	224.519	346.958	377.124	341.895	406.178	428.354	355.454	385.973	228.739	256.094	335.895	-0.0704456	0.0612163	0.20258
Otx1	12.0571	21.2668	33.8811	37.9964	73.026	84.8204	0	0	0	29.0773	40.2229	54.4073	69.5445	69.853	65.7426	0	0	0	-0.130257	0.0435052	0.158639
Kctd20	1905.95	2052.71	2063.18	1794.17	2186.99	2030.03	3504.58	3096.5	2384.3	1703.23	2115.72	2140.65	1776.91	2099.13	2095.28	3571.58	3800.18	2405.66	-0.0220285	0.486584	0.73478
Itgae	63.9955	78.5948	64.1957	32.4359	27.5033	31.6663	5232.38	3522.15	2823.78	148.911	194.076	102.248	44.3472	56.5898	21.2073	6271.17	5224.97	4000.21	-0.60589	1.27853e-08	4.69463e-07
Ctns	111.296	129.45	123.042	117.696	139.413	126.665	684.36	605.734	454.284	111.904	129.719	137.894	135.057	164.464	124.063	594.49	654.342	412.235	-0.0122673	0.75495	0.901639
P2rx5	0	0	0	0.926741	0	2.26188	1.16586	1.16937	0.925222	0.881131	0	0	0	0	2.12073	2.32223	5.42572	1.9085	-0.0220414	0.537614	NA
Shpk	56.5757	69.3484	64.1957	38.9231	51.2131	59.9397	382.402	388.231	248.885	38.7698	57.3176	53.4692	46.363	60.1266	62.5615	384.328	434.058	247.15	0.00697532	0.861692	0.951142
Tuft1	116.861	131.3	109.668	116.769	125.187	93.8679	115.42	121.615	98.9988	115.428	132.736	108.815	96.7576	109.643	116.64	137.011	164.942	94.4705	-0.0205314	0.609456	0.820297
Rcn1	744.759	686.087	673.163	621.843	533.944	601.659	1196.17	1163.52	1361.93	674.947	731.051	736.374	648.074	628.677	646.822	1171.56	1131.81	1133.65	-0.00677093	0.850659	0.94724
Dnase1	0	0.924645	0	0	0.94839	2.26188	1.16586	0	0	0.881131	1.00557	0	2.01578	2.65265	1.06036	2.32223	1.08514	0	-0.0359523	0.34334	NA
Trap1	5511.96	6626.93	6264.43	5367.68	6621.66	6394.33	3564.04	3191.21	2439.81	5360.8	6841.92	6742.75	5544.41	6530.81	6541.39	3626.16	3360.69	2415.2	-0.0260255	0.247604	0.507378
Naa60	1313.3	1428.58	1352.57	1214.96	1367.58	1372.96	3157.15	2819.35	1941.12	1209.79	1447.02	1353.62	1197.37	1307.75	1398.62	3033.99	2748.67	1857.92	0.0300157	0.284959	0.551211
X1700037C18Rik	125.209	114.656	130.175	114.916	124.239	119.879	155.059	148.51	73.0926	108.379	140.78	135.08	114.9	125.559	130.425	104.5	78.1304	70.6143	0.0480057	0.246816	0.506555
Ankrd13d	21.3318	22.1915	19.6154	10.1942	13.2775	11.3094	259.987	208.148	188.745	16.7415	16.0892	15.947	12.0947	7.95794	15.9055	231.061	279.967	185.124	0.0077037	0.840625	0.943256
Tpr	4036.35	4942.23	4310.03	4241.69	4998.96	4064.59	2237.29	2850.93	11285.9	6273.66	3786.99	3169.69	5942.53	4778.3	4051.65	1854.3	1918.54	11953.9	0.0218052	0.584931	0.80701
Odr4	323.687	335.646	293.339	369.77	332.885	289.52	106.093	201.132	495.919	400.034	226.254	185.735	380.983	267.033	265.091	88.2446	115.025	544.875	0.0932946	0.0537869	0.185459
Prg4	1.85494	0	0.891607	1.85348	1.89678	3.39282	23.3172	39.7586	66.616	0.881131	1.00557	0	4.03157	1.76843	0	11.6111	34.7246	37.2157	0.0722946	0.154917	0.380775
Dhx34	730.847	784.099	760.541	708.03	789.06	733.979	1004.97	1018.52	582.89	687.282	867.809	843.313	623.885	733.014	770.885	1132.09	1226.21	623.124	-0.043117	0.225783	0.480581
Kptn	389.538	476.192	387.849	354.015	439.105	383.388	675.033	578.839	380.266	311.92	442.452	422.125	304.383	393.476	366.886	636.29	566.446	324.444	0.0841343	0.0214404	0.0932774
Napa	2904.84	3040.23	2882.57	2839.53	3229.27	2993.59	2912.32	2743.35	1561.78	2612.55	3359.62	3197.83	2742.47	3280.44	3286.07	3171	2857.19	1613.63	-0.0439137	0.13437	0.346123
Sra1	1273.42	1329.64	1396.26	1297.44	1365.68	1352.6	1434.01	1448.85	885.438	1195.7	1572.72	1378.01	1212.49	1486.37	1467.54	1565.18	1285.9	839.738	-0.0140197	0.679835	0.861521
Atp5g1	4167.13	4149.81	4278.82	3885.82	4151.1	4100.78	1952.82	1867.49	1013.12	3773	5129.43	4506.42	3799.75	4766.8	4744.07	2106.26	1724.3	963.79	-0.0449873	0.205078	0.454428
Snf8	1492.3	1652.34	1623.62	1538.39	1647.35	1679.44	1460.82	1272.28	752.206	1403.64	1899.53	1674.43	1396.94	1714.49	1677.5	1375.92	1231.64	795.843	-0.00209362	0.948126	0.983303
Tbcb	1217.77	1284.33	1365.05	1162.13	1344.82	1437.42	1042.28	829.084	432.079	1059.12	1427.91	1291.7	1091.55	1417.4	1329.7	1010.17	778.049	423.686	0.0325678	0.370022	0.634936
Inpp5k	484.14	499.308	465.419	365.136	420.137	469.34	3132.67	2788.95	1744.97	442.328	588.26	460.586	390.054	474.823	438.991	3122.23	3124.13	1878.91	-0.0454258	0.198476	0.445717
Crkl	2467.07	2338.43	2589.23	2493.86	2492.37	2600.03	3284.23	3171.34	3809.14	2767.63	2634.6	2877.02	2639.67	2597.82	2725.14	3680.73	4226.64	3929.59	-0.122434	0.000102205	0.00128262
Eps8l1	39.8812	83.218	41.0139	48.1905	65.4389	29.4044	603.916	332.101	264.614	63.4415	107.596	53.4692	39.3078	59.2424	26.5091	599.134	440.569	502.888	-0.112176	0.0331	0.129556
Clint1	4439.8	3753.13	3956.06	3866.36	3203.66	3433.53	4432.6	4712.57	6843.87	5127.3	3854.36	3968.92	4460.93	3377.7	3641.29	4496.99	4743.17	7128.23	-0.069408	0.00647734	0.0368193
Prss16	39.8812	36.0612	32.9895	23.1685	26.5549	33.9282	3.49758	8.1856	2.77567	30.8396	54.3009	40.3364	33.2604	47.7476	34.992	11.6111	6.51087	6.67973	-0.108305	0.0549311	0.188249
Cdkal1	662.214	547.39	709.719	594.968	474.195	609.576	359.085	453.716	581.04	685.52	531.948	632.25	717.619	590.656	690.297	445.867	451.42	607.856	-0.0707929	0.0613262	0.202784
Zbtb17	916.341	1040.23	1045.86	942.496	1101.08	1154.69	1099.41	1027.88	590.292	895.229	1264	1150.06	955.481	1259.12	1200.33	1233.1	1068.87	635.529	-0.0884642	0.00597622	0.0344435
Hspb7	1.85494	0.924645	0	4.6337	1.89678	3.39282	0	0	0	1.76226	5.02786	2.81417	5.03946	4.42108	6.36219	0	0	0	-0.0665241	0.168	NA
Epor	12.9846	12.945	10.6993	3.70696	12.3291	10.1784	1.16586	0	0.925222	4.40566	4.02229	7.50445	3.02367	6.18951	6.36219	3.48334	2.17029	0.954248	0.0788556	0.136692	0.350442
Mob1b	973.844	772.079	878.233	1224.22	860.19	824.454	170.216	194.116	834.551	1562.25	763.23	757.012	1473.54	965.563	942.664	160.234	182.304	767.215	-0.0512057	0.210759	0.461782
Atp6v1b2	3082.91	3190.03	3548.6	2932.21	3413.26	3519.48	3510.41	3384.16	2523.08	3289.26	4028.32	3809.45	3371.4	4035.56	3948.8	3948.94	3798.01	2431.42	-0.134372	1.62956e-05	0.000268734
Eps15l1	1645.33	1755.9	1764.49	1531.9	1755.47	1782.36	2935.64	2482.58	2047.52	1809.84	2186.11	2023.39	1754.74	2008.05	1864.12	3211.64	2986.32	2028.73	-0.139465	1.13391e-05	0.000195209
Tep1	479.502	558.486	435.996	524.535	558.602	477.256	1196.17	1026.71	1050.13	395.628	497.758	449.329	449.52	526.108	443.232	1053.13	1329.3	912.261	0.0487018	0.221533	0.475269
Ttc5	803.189	847.899	836.327	729.345	794.751	843.68	1825.74	1620.75	1288.83	850.292	1009.59	976.517	853.684	898.362	921.457	2102.78	1930.47	1418.97	-0.162993	4.32052e-07	1.14674e-05
Osgep	1003.52	1182.62	1094.89	953.616	1114.36	1057.43	1430.51	1329.58	837.326	890.824	1090.04	1075.95	854.692	1090.24	1031.73	1561.7	1382.47	857.869	0.0274294	0.374343	0.638942
Aamp	4442.58	4926.51	4825.38	4325.1	5185.8	5094.88	4926.93	4261.19	2645.21	4499.06	5998.24	5489.51	4739.11	5703.19	5472.54	5165.79	4846.26	2852.25	-0.120044	6.80008e-06	0.000126988
Tmbim1	540.715	590.848	600.943	536.583	669.563	638.98	81.6102	73.6704	44.4107	457.307	545.02	523.436	499.914	488.971	473.983	46.4445	42.3207	28.6274	0.278873	2.11643e-05	0.000336797
Arpc2	11746.4	11140.1	11810.2	10476.8	9721	10306.2	14265.5	13431.4	12886.5	12029.2	12204.6	12420.8	10694.7	11070.4	11870.8	14944.7	14427	13584.7	-0.0882797	0.000637057	0.00581164
Kmt2b	2207.38	2473.43	2325.31	2332.61	3031.05	2823.95	5945.89	4773.37	4234.74	2760.58	3373.7	3104.97	2747.51	3454.63	2718.78	5488.58	6560.79	4148.11	-0.14562	0.00117195	0.0094462
Zbtb32	3366.72	3234.41	4111.2	4142.53	4864.29	5053.03	3.49758	4.67749	0.925222	2423.11	2856.83	2968.95	3254.48	4079.77	3886.24	3.48334	10.8514	0.954248	0.180779	0.00435528	0.026702
Upk1a	25.0417	26.8147	19.6154	26.8755	26.5549	28.2735	1.16586	2.33874	2.77567	11.4547	27.1505	16.885	18.142	26.5265	24.3884	0	9.7663	3.81699	0.0141905	0.69954	0.873126
Tmem147	1662.95	1683.78	1752.01	1615.31	1833.24	1790.28	915.2	888.722	500.545	1522.59	1944.78	1886.43	1585.41	1982.41	1991.36	983.463	851.839	486.666	-0.0403753	0.215221	0.467596
Rps9	38218.3	37558.2	39233.4	36614.6	38225.8	39116.9	76989.9	76190.4	40561.7	33955.3	44320.6	41569	35450.6	42156.7	43305.3	67651.1	59016.7	38167	0.018008	0.626504	0.831098
Tfpt	468.373	586.225	589.352	464.297	557.653	560.946	557.281	487.628	339.557	448.496	634.516	559.082	449.52	579.161	598.046	608.423	590.319	309.176	-0.0285498	0.419156	0.675508
Susd2	8.34723	11.0957	9.80768	14.8279	14.2258	13.5713	90.9371	73.6704	49.962	19.3849	23.1282	26.2656	20.1578	23.8738	5.30182	78.9557	92.2373	46.7581	-0.102749	0.0670056	0.215394
Ggt5	11.1296	1.84929	5.34964	3.70696	6.63873	3.39282	254.158	246.737	207.25	7.93018	7.03901	9.38057	1.00789	3.53686	3.18109	489.99	414.525	287.229	-0.130222	0.0426208	0.156329
Ggt1	1.85494	13.8697	3.56643	10.1942	11.3807	5.65469	4538.69	3498.76	2487.92	7.93018	8.04458	7.50445	8.06313	7.95794	4.24146	4868.55	3794.75	2449.55	-0.0105456	0.783964	0.916673
Crip2	96.4569	146.094	162.272	146.425	170.71	169.641	72.2833	33.9118	20.3549	67.8471	68.3789	75.0445	73.5761	80.4636	97.5536	61.539	58.5978	32.4444	0.354938	0.00191335	0.013864
Crip1	380.263	449.377	412.814	317.872	378.408	385.65	5572.81	4875.11	2577.67	223.807	316.755	242.957	202.586	227.243	206.771	5270.29	4991.67	2655.67	0.415385	4.41342e-06	8.63923e-05
Cbfa2t3	2.78241	0.924645	0.891607	0.926741	1.89678	0	13.9903	17.5406	12.9531	5.28679	3.01672	9.38057	2.01578	1.76843	0	5.80556	15.192	6.67973	-0.0244399	0.535613	0.772415
Fbln1	53.7933	63.8005	42.7971	45.4103	61.6453	52.0232	51.2979	28.0649	35.1584	36.1264	40.2229	54.4073	51.4025	41.5581	50.8975	133.528	142.154	62.9803	-0.0650375	0.161621	0.391487
Pgrmc1	1955.11	1459.09	1927.65	2120.38	1635.97	1890.93	455.851	588.194	810.495	1863.59	1236.85	1429.6	1952.29	1535.88	1590.55	499.279	513.274	752.901	0.119244	0.00147239	0.0112747
Gcat	159.525	153.491	148.007	138.084	190.626	160.593	4.66344	14.0325	2.77567	64.3226	81.4514	105.062	79.6234	96.3794	96.4932	9.2889	8.68116	3.81699	0.72654	2.14292e-07	6.19498e-06
Elovl1	2606.19	2682.4	2688.2	2509.61	3006.4	2941.57	2005.28	1723.65	1128.77	2220.45	2737.17	2715.67	2332.26	2710.12	2640.31	1901.9	1823.04	1002.91	0.0691713	0.0259854	0.107628
Med8	1722.31	1880.73	2008.79	1780.27	1966.96	2014.2	1083.08	1087.52	817.897	1757.86	2014.16	2010.26	1812.19	2051.38	2057.11	1202.91	1145.91	813.973	-0.0441007	0.0778148	0.238626
Hyi	89.9646	87.8413	53.4964	81.5532	93.8906	67.8563	256.489	246.737	170.241	101.33	88.4904	77.8587	86.6787	76.9267	67.8633	200.873	226.795	169.856	0.00656814	0.869088	0.953441
Cdc20	811.537	855.297	919.247	831.287	1081.16	1021.24	239.001	199.963	108.251	495.196	650.605	614.427	582.561	722.404	666.969	188.1	184.475	123.098	0.437845	2.51715e-10	1.32991e-08
Adamts4	0.927471	0.924645	4.45804	0.926741	0.94839	0	0	0	0	0.881131	0	1.87611	1.00789	0	2.12073	0	1.08514	0	0.00728094	0.829748	NA
Nectin4	0.927471	0.924645	0	0.926741	0	0	2.33172	0	2.77567	1.76226	0	0	1.00789	0.884215	1.06036	2.32223	0	0.954248	-0.00487535	0.888186	NA
Pfdn2	2605.26	2840.51	2995.8	2661.6	2972.25	3134.96	1179.85	1047.76	746.654	2620.48	3118.28	3177.2	2731.39	3127.47	3281.83	1396.82	1216.45	839.738	-0.0874715	0.00612354	0.0351161
Rnf114	1772.4	2026.82	1825.12	1545.8	1737.45	1720.16	8746.28	7651.2	4967.52	1897.96	2521.98	2300.11	1613.63	2010.7	2035.9	9530.41	8208.04	5333.29	-0.14702	1.03058e-05	0.000180181
Steep1	923.761	773.003	790.855	1002.73	705.602	711.36	335.768	410.449	930.774	1155.16	614.405	647.259	1034.1	775.457	751.799	253.123	304.926	901.764	0.0451807	0.264162	0.527761
Neurl1a	1.85494	0.924645	0	0	1.89678	2.26188	3.49758	3.50811	0	0.881131	0	0	0	0	0	0	2.17029	0.954248	0.06145	0.135607	NA
Srm	12264.9	13351.9	13722.7	12840	15626.6	14663.7	1443.34	1300.34	889.139	11573.7	15336	14722.8	13046.1	16254.5	15682.8	1886.81	1609.27	893.176	-0.0880285	0.0118202	0.0591854
Epha2	6.49229	12.0204	8.91607	5.56045	10.4323	4.52375	9.32688	1.16937	3.70089	15.8604	12.0669	11.2567	7.05524	6.18951	5.30182	1.16111	2.17029	2.86274	0.00267475	0.941596	0.980399
Rbm14	2629.38	2952.39	2523.25	2620.82	3025.36	2717.65	1204.33	1024.37	940.951	2638.99	3220.85	3108.72	2747.51	3246.84	2816.33	1173.89	1220.79	832.104	-0.0618119	0.0653516	0.211844
Actn3	18.5494	14.7943	21.3986	13.9011	23.7097	27.1425	11.6586	10.5243	1.85044	16.7415	14.078	14.0708	12.0947	15.9159	10.6036	6.96668	8.68116	4.77124	0.0846343	0.103725	0.289842
Zdhhc24	232.795	266.298	230.926	214.077	270.291	221.664	299.626	265.447	239.633	158.604	195.081	213.877	185.452	210.443	191.926	261.25	283.223	187.987	0.189411	0.000298363	0.00311176
Bbs1	26.8966	29.5886	35.6643	19.4616	26.5549	20.3569	46.6344	46.7749	34.2332	20.266	38.2118	24.3895	26.2052	24.758	42.4146	33.6723	40.1504	26.7189	0.00672701	0.855727	0.949156
Ndor1	358.931	397.597	375.367	314.165	381.253	368.686	522.305	465.41	430.228	386.817	474.63	410.869	350.746	416.465	373.248	552.69	600.085	457.085	-0.11203	0.0025466	0.0173978
Nsmf	364.496	399.447	346.835	303.044	402.117	377.733	255.323	216.334	150.811	323.375	407.257	394.922	339.659	318.317	334.015	222.934	159.516	111.647	0.0718868	0.0839876	0.251381
Pdk1	2868.67	3077.22	2465.29	3069.37	2685.84	2179.32	4845.32	6239.77	6291.51	2054.8	1949.81	2295.42	1890.8	1771.97	2045.44	5757.96	7252.02	7449.81	0.096298	0.0415053	0.153305
Ptbp1	26061	29297.4	28566.2	25498.4	30549.5	28998.4	15459.3	13150.8	9090.31	24527.2	31745.9	30212.9	25570.2	31058.1	29553.4	17064.9	16851.2	9738.1	-0.0677602	0.0292179	0.117876
Mvd	1032.27	1129.92	898.74	1051.85	1349.56	1069.87	704.18	618.597	312.725	581.547	749.152	877.083	621.869	747.162	866.318	597.973	510.018	358.797	0.367516	1.4226e-05	0.000239286
Cyba	2169.35	2637.09	2447.46	2300.17	2860.34	2693.9	5167.09	4764.02	2279.75	1920.87	2659.74	2435.19	1981.51	2603.13	2453.68	4926.6	4275.47	2160.42	0.0926203	0.000419507	0.00414199
Stimate	337.599	377.255	342.377	289.143	325.298	326.841	589.925	532.064	416.35	250.241	351.95	361.152	277.17	342.191	342.498	548.045	644.576	387.425	0.0181403	0.637026	0.836914
Sfmbt1	1199.22	1085.53	1142.15	1142.67	1048.92	1297.19	313.616	334.44	473.714	1066.17	878.87	1023.42	1103.64	944.342	1046.58	321.628	336.395	535.333	0.0827729	0.0255945	0.10638
Ihh	0.927471	1.84929	0	0	0	0	1.16586	1.16937	2.77567	0.881131	1.00557	1.87611	1.00789	4.42108	1.06036	3.48334	1.08514	1.9085	-0.0699279	0.140417	NA
Atp7b	25.9692	63.8005	44.5804	23.1685	52.1614	32.7972	8.16102	10.5243	3.70089	33.483	33.1839	20.6372	30.2367	32.716	26.5091	10.45	6.51087	4.77124	0.0765249	0.11644	0.313946
Slc4a1	0.927471	0	0	0	2.84517	0	43.1368	8.1856	6.47656	0.881131	0	0	0	0	0	3.48334	0	0	0.290376	0.00471871	0.0284063
Rundc3a	18.5494	24.0408	16.0489	8.34067	16.1226	16.9641	184.206	168.389	132.307	14.0981	19.1059	22.5134	10.0789	12.379	13.7847	137.011	148.665	99.2418	0.0834174	0.0790702	0.241385
Cdt1	2415.13	2829.41	2592.79	2466.06	3085.11	2674.67	1755.79	1528.37	976.11	2147.32	2662.76	2710.05	2381.65	2867.51	2664.7	1718.45	1801.34	1031.54	0.00857606	0.786971	0.917422
Snai3	85.3273	122.053	83.8111	49.1173	57.8518	64.4635	795.117	878.198	556.059	88.1131	93.5183	79.7348	60.4735	53.9371	69.9841	848.773	736.813	503.843	0.0339059	0.402257	0.661416
Aprt	3216.47	3558.03	3590.5	3383.53	3999.36	3758.11	1501.63	1250.06	692.066	2879.54	3780.95	3717.52	3209.13	3834.84	3936.07	1591.89	1263.11	772.941	-0.011442	0.734885	0.891189
Gtf2h1	2028.38	1806.76	1987.39	2160.23	1704.26	1948.61	487.33	567.145	1175.03	2526.2	1491.26	1675.37	2467.32	1792.3	1840.79	453.995	532.806	1263.42	0.00454219	0.904198	0.96642
Hfe	0	0	0	0.926741	0	0	10.4927	9.35497	11.1027	0	0	0	0	0	0	11.6111	6.51087	1.9085	0.0327811	0.403064	NA
Abhd1	10.2022	27.7393	21.3986	14.8279	22.7614	15.8331	101.43	80.6866	68.4665	21.1472	20.1115	18.7611	15.1184	21.2212	22.2677	77.7946	78.1304	63.9346	0.0105711	0.779586	0.914346
Slc5a6	907.066	969.953	1064.58	828.506	1095.39	1084.57	346.261	360.166	261.838	1042.38	1342.44	1285.14	1150	1327.21	1179.13	365.751	416.696	247.15	-0.196666	1.769e-05	0.000288393
Nphs1	40.8087	52.7048	38.3391	37.0696	30.3485	42.9757	58.293	107.582	37.0089	38.7698	39.2173	39.3984	29.2288	34.4844	48.7768	85.9224	57.5127	34.3529	0.026133	0.499071	0.745115
Aplp1	11.1296	11.0957	8.02446	12.0476	11.3807	7.91657	41.971	43.2667	27.7567	4.40566	15.0836	7.50445	10.0789	15.9159	8.48292	51.089	58.5978	33.3987	-0.0252484	0.505436	0.750329
Qrich1	3012.42	2896.91	3098.33	2937.77	2782.58	2990.2	3845.01	3616.87	3858.18	3267.23	3135.38	3390.14	3270.61	3047.89	3317.88	4137.05	4336.24	4000.21	-0.120364	2.04359e-06	4.49643e-05
P4htm	64.9229	75.8209	74.895	63.0184	73.9744	66.7254	109.591	127.461	74.0178	42.2943	76.4235	80.6729	54.4261	67.2003	59.3804	104.5	119.366	78.2483	0.0412068	0.314371	0.583846
Usp19	2891.85	3477.59	3191.06	2895.14	3776.49	3284.25	5920.24	5111.32	4070.05	3164.14	4031.34	3740.03	3354.26	3951.56	3410.13	6076.1	6501.1	4123.3	-0.11994	0.000214816	0.0023648
Pola1	1606.38	1553.4	1394.47	1864.6	1614.16	1465.7	83.9419	123.953	369.164	1712.92	824.57	854.57	1665.04	1186.62	1149.44	82.439	98.7482	358.797	0.231092	0.000845466	0.00729247
Cdc42	13274.9	11631.1	13778.9	13037.4	11189.1	12344.2	12874.6	14158.7	15468.8	13645.2	11189	12392.7	12825.4	11722.9	12644.8	14392	13740.1	15897.8	-0.00648954	0.820325	0.93326
Pknox1	2618.25	2394.83	2531.27	2390.06	2381.41	2223.43	3206.12	3267.22	2885.77	2548.23	2594.38	2615.3	2310.09	2330.79	2352.95	3973.33	3855.52	3165.24	-0.071134	0.0273123	0.11181
Gmnn	1841.96	2139.63	2367.22	1945.23	2079.82	2371.58	207.523	210.487	166.54	1438.89	1746.68	1852.66	1601.54	2004.52	2131.33	196.228	174.708	142.183	0.207685	3.91363e-07	1.05537e-05
Acot13	166.017	172.909	192.587	165.887	151.742	158.331	440.695	464.24	381.192	181.513	187.037	165.098	139.089	158.274	203.59	383.167	434.058	373.111	0.0125726	0.748828	0.898425
Zfp184	11.1296	23.1161	12.4825	16.6813	31.2969	24.8806	4.66344	3.50811	7.40178	16.7415	13.0724	16.885	15.1184	24.758	29.6902	4.64445	4.34058	2.86274	0.0109792	0.762732	0.905923
Cyp27b1	2.78241	4.62322	3.56643	5.56045	3.79356	6.78563	3.49758	2.33874	4.62611	3.52453	4.02229	1.87611	5.03946	3.53686	1.06036	6.96668	10.8514	5.72549	-0.00702108	0.850077	0.947234
Cdk4	12111.8	13327.8	13424	11805.8	14209.7	13831.4	5106.47	4333.69	2528.63	10540.1	13831.7	13205	11309.5	14051.9	13898.2	5301.64	4268.96	2435.24	0.0233529	0.452687	0.706084
B4galnt1	9771.83	11264	10240.1	8969	11210.9	10029.2	34059.4	31794	17384.9	9138.21	12967.9	11245.4	8339.29	11137.6	9837	28785.1	30834.4	16132.5	0.0241316	0.471508	0.721976
Mettl1	1823.41	1927.88	1927.65	1809.93	1992.57	1954.26	832.424	789.326	536.629	1967.57	2361.08	2378.91	2097.42	2349.36	2357.19	1072.87	901.755	651.751	-0.235541	2.87604e-12	2.13536e-10
Tspan31	1381.93	1446.14	1503.25	1404.01	1585.71	1505.28	1577.41	1279.29	624.525	1157.81	1361.55	1207.28	1169.15	1429.78	1320.15	1057.77	757.431	500.026	0.285251	2.22394e-06	4.81158e-05
Kif5b	1978.29	1851.14	1788.56	2186.18	1849.36	1549.39	824.263	1129.61	4706.61	3217.01	1597.85	1484.01	2925.91	1996.56	1711.43	804.651	886.563	5060.38	-0.028092	0.4868	0.734946
Saal1	655.722	694.408	682.079	667.253	803.286	739.634	719.336	640.816	457.06	582.428	708.929	678.215	615.822	728.593	776.187	808.135	789.986	482.849	-0.014908	0.677502	0.859903
Cnp	803.189	917.248	703.478	454.103	518.769	465.947	13160.2	10918.4	6816.11	497.839	787.363	557.206	361.833	442.992	411.422	13185.6	12861.1	6924.02	0.10025	0.0224729	0.0967606
Odad4	1.85494	3.69858	0.891607	0	0.94839	3.39282	0	0	0.925222	0.881131	1.00557	0	1.00789	0.884215	1.06036	0	2.17029	0.954248	0.0132348	0.711075	NA
Sulf2	15.767	15.719	6.24125	12.9744	17.071	3.39282	20.9855	9.35497	4.62611	0	2.01115	2.81417	3.02367	4.42108	0	5.80556	13.0217	3.81699	0.815397	0.000572696	0.00535045
Sod2	2814.87	2756.37	2862.95	2675.5	2850.86	2707.47	1847.89	1678.05	1648.75	2720.05	2938.28	2787.9	2736.43	2930.29	3065.51	1966.93	1818.7	1610.77	-0.039314	0.162238	0.392089
Tmco6	320.905	367.084	293.339	304.898	332.885	296.306	585.262	570.653	329.379	219.402	286.588	261.718	198.555	260.843	248.125	531.79	596.83	341.621	0.166121	0.00126047	0.00999713
Stambp	383.045	380.029	379.825	389.231	415.395	450.114	397.558	382.384	421.901	362.145	286.588	380.851	374.936	361.644	357.343	427.29	430.803	475.215	0.0381257	0.332074	0.601287
Ezh1	608.421	698.107	672.272	623.697	696.118	664.992	3112.85	2864.96	2430.56	778.039	852.726	759.826	676.295	737.435	710.444	2963.16	3284.73	2253.93	-0.0867003	0.0172366	0.078792
P3h4	4.63735	1.84929	1.78321	2.78022	0	1.13094	39.6393	45.6055	35.1584	2.64339	4.02229	7.50445	2.01578	3.53686	5.30182	41.8001	87.8967	35.3072	-0.111644	0.070584	0.223697
Ctnnb1	5984.97	5401.78	6122.67	5910.75	5269.25	5704.45	5661.42	5452.78	6571.85	6611.13	6146.06	6315.93	6170.31	6117	6217.98	5933.29	6409.95	6632.98	-0.106512	4.0696e-05	0.000587739
Eif1b	1300.31	1374.95	1480.07	1261.29	1511.73	1504.15	1569.25	1400.91	1055.68	1337.56	1756.74	1676.31	1416.09	1744.56	1705.07	1690.58	1519.2	965.699	-0.106109	0.00236607	0.0164309
Psmd2	15778.1	16399.5	17568.2	15858.4	17395.4	17882.4	7838.08	6992.84	4759.34	15996.9	18481.4	19262.1	16322.8	18794	19407.9	7821.26	7478.82	4905.79	-0.070561	0.0084617	0.0453605
Syngr3	1.85494	0.924645	0	0	0.94839	3.39282	1.16586	3.50811	0	0	0	1.87611	1.00789	0	3.18109	0	2.17029	0	0.0286046	0.43412	NA
Vars	10688.2	13928.9	10883.8	11182.1	15408.5	11919	8963.13	9084.85	4624.26	10252.8	14958.9	12657.2	11209.8	14472.8	12111.5	8901.09	7329.07	4582.3	0.0117619	0.733314	0.890467
Vwa7	8.34723	6.47251	3.56643	8.34067	8.53551	2.26188	38.4734	11.6937	25.9062	7.04905	8.04458	8.44251	1.00789	2.65265	1.06036	23.2223	20.6178	20.0392	0.0396179	0.340092	0.607898
Hspa1l	12.9846	9.24645	11.5909	12.9744	7.58712	10.1784	0	1.16937	0.925222	6.16792	7.03901	7.50445	14.1105	6.18951	6.36219	2.32223	1.08514	5.72549	0.0138159	0.710482	0.879409
Msh5	8.34723	9.24645	6.24125	7.41393	6.63873	9.04751	12.8245	16.3712	39.7846	5.28679	4.02229	3.75223	7.05524	1.76843	2.12073	22.0611	20.6178	28.6274	0.0706533	0.151675	0.375722
Abhd16a	458.17	543.691	497.517	455.03	562.395	469.34	1660.19	1527.2	825.298	399.152	571.165	524.374	406.18	497.813	484.587	1891.45	1741.66	940.888	-0.024844	0.493782	0.740365
Neu1	927.471	1227.93	1307.99	863.723	1271.79	1223.68	2117.2	1707.28	1336.02	1159.57	1327.36	1393.95	1213.5	1386.45	1307.43	2191.02	2257.1	1408.47	-0.146659	0.000272355	0.00288696
Ddah2	8.34723	7.39716	14.2657	8.34067	15.1742	14.7022	25.6489	15.2018	15.7288	12.3358	10.0557	13.1328	12.0947	12.379	12.7244	27.8667	23.8732	17.1765	-0.0282298	0.461708	0.714107
Clic1	4016.87	4255.22	4241.37	3835.78	4192.83	4445.72	10527.7	9579.49	5544.86	3226.7	4095.7	3992.37	3396.59	4041.75	4061.2	10764.7	9275.82	5474.52	0.0740134	0.0210084	0.0918724
Lsm2	2295.49	2527.05	2526.81	2308.51	2808.18	2689.37	687.858	647.832	433.004	2082.11	2625.55	2532.75	2355.44	2818.88	2802.54	766.334	674.96	430.366	-0.0154448	0.583959	0.806394
Pole	5796.69	6582.55	5885.5	6188.78	7415.46	6601.29	758.975	658.356	541.255	4230.31	4448.65	5246.55	5019.3	5174.43	5112.02	494.634	614.192	489.529	0.352324	2.88097e-11	1.80217e-09
Stx1a	105.732	130.375	100.752	110.282	131.826	101.784	284.47	229.197	286.819	118.072	102.568	87.2393	99.7812	117.601	76.3463	498.117	453.591	346.392	-0.0404364	0.318591	0.588249
Zfp775	146.54	168.285	176.538	164.033	219.078	185.474	340.431	321.577	158.213	133.932	184.02	212.001	146.144	158.274	178.141	421.484	363.524	180.353	-0.0176082	0.660716	0.850508
Mrpl49	1341.12	1362.93	1577.25	1215.88	1313.52	1593.49	1014.3	843.117	697.618	1119.92	1464.11	1478.38	1208.46	1459.84	1512.08	1107.7	1063.44	698.509	-0.0165209	0.661365	0.850824
Dennd2c	112.224	97.0877	98.0768	127.89	119.497	98.3917	108.425	119.276	180.418	70.4905	72.4012	89.1154	85.6708	83.1162	83.7688	157.911	143.239	166.993	0.0747979	0.095067	0.27389
Mark3	1457.98	1251.97	1369.51	1499.47	1288.86	1346.95	1474.81	1494.46	2068.8	1654.76	1343.44	1566.55	1536.03	1458.07	1483.45	1596.53	1670.04	1981.02	-0.0950798	0.00180338	0.0132552
Gatad1	1586.9	1560.8	1732.39	1709.84	1631.23	1814.03	1015.46	927.312	943.727	1546.39	1577.74	1679.12	1630.77	1664.98	1728.39	1114.67	1175.21	945.659	-0.0211802	0.521132	0.762367
M6pr	10065.8	9382.37	11145.1	12195	11536.2	12291	4438.43	4620.19	4691.8	11296.1	10161.3	11059.7	12175.3	11814.9	12223.9	4556.21	4695.42	4657.68	-0.0338057	0.178242	0.415446
Lrrc8a	246.707	261.675	222.902	164.96	219.078	171.903	1044.61	756.583	697.618	206.185	222.232	272.036	194.523	209.559	177.081	935.857	1076.46	648.888	-0.0155154	0.698313	0.872521
Ppp2r1a	8289.73	9309.33	8982.94	8579.77	10054.8	9447.86	7777.45	7006.87	3932.2	8111.69	10486.1	9693.88	8655.77	10408.1	10125.4	8401.81	7867.3	4026.92	-0.0725269	0.00213559	0.0151742
Fance	483.212	574.205	490.384	506.001	612.66	612.969	488.495	494.644	290.52	407.083	526.92	519.683	495.883	519.918	527.001	480.701	473.123	285.32	0.0729327	0.0425834	0.156226
Tinf2	1428.3	1626.45	1677.11	1563.41	1696.67	1690.75	1421.18	1450.02	1175.96	1325.22	1593.83	1573.12	1460.43	1657.02	1792.02	1588.4	1533.31	1172.77	0.00508642	0.862731	0.951211
Tssk4	7.41976	7.39716	4.45804	10.1942	9.4839	10.1784	32.6441	28.0649	37.9341	7.93018	12.0669	7.50445	8.06313	10.6106	2.12073	41.8001	34.7246	37.2157	-0.0154247	0.674755	0.85855
Hapln4	0.927471	0	2.67482	1.85348	0.94839	1.13094	0	0	0.925222	0.881131	1.00557	0	0	0.884215	0	0	0	0	0.0363767	0.299334	NA
Dus3l	959.932	1137.31	1044.07	986.979	1287.91	1208.97	1538.94	1328.41	937.25	842.362	1139.31	1107.84	932.299	1191.92	1042.34	1512.93	1422.63	927.529	0.038464	0.221278	0.475073
Gtpbp3	447.968	505.781	513.566	402.206	503.595	478.387	605.082	506.338	382.117	423.824	534.965	506.551	448.512	560.592	513.217	630.484	593.574	359.751	-0.0488077	0.161513	0.39146
Tgfbr1	525.876	406.844	394.982	574.579	367.975	379.995	385.9	509.846	1546.05	796.543	353.962	394.922	644.043	373.139	376.429	325.112	451.42	1504.85	-0.00905024	0.820785	0.933343
Homer1	690.038	515.952	666.03	764.561	572.827	594.874	139.903	153.188	496.844	1092.6	558.093	599.418	932.299	632.214	587.442	104.5	99.8333	400.784	0.000288062	0.994233	0.997725
Rad51c	105.732	120.204	121.259	110.282	108.116	140.236	38.4734	35.0811	34.2332	85.4697	70.3901	82.549	81.6392	85.7689	99.6743	46.4445	45.5761	34.3529	0.166719	0.00733677	0.040689
Arpp19	2306.62	2246.89	2434.98	2517.96	2427.88	2590.98	1118.06	1134.29	1031.62	2283.01	2239.41	2403.3	2466.31	2282.16	2442.02	1218.01	1010.27	1138.42	0.0130214	0.685067	0.864619
Bcl2l1	6820.62	7328.74	8127	8349.01	9121.61	8840.55	616.74	641.985	341.407	7795.37	9397.08	9950.9	8501.56	10018.2	10246.3	525.984	577.297	304.405	-0.0620481	0.104958	0.291877
Khsrp	9388.78	10373.6	8888.43	9259.07	10849.6	9547.38	5424.75	4733.62	3882.23	8666.81	9847.57	9449.98	9318.96	9976.6	9218.81	5379.44	5437.66	4035.51	0.00294466	0.918195	0.972013
Dio2	0	0.924645	1.78321	1.85348	0	1.13094	1.16586	0	3.70089	1.76226	0	1.87611	1.00789	0.884215	1.06036	0	0	1.9085	0.00925835	0.795328	NA
Ccdc124	1268.78	1311.15	1399.82	1156.57	1433.02	1473.61	1235.81	970.578	527.377	1186.88	1646.12	1496.2	1292.12	1555.33	1572.52	1331.8	1027.63	571.594	-0.0759802	0.0430053	0.157294
Cct4	17351.1	16456.8	18392.1	17895.4	15841.9	17493.4	5811.81	6733.24	6794.83	18154.8	16576.9	17760.2	17959.6	17817.8	19009.2	5266.81	4834.32	6096.69	0.0327445	0.372125	0.637022
X0610009B22Rik	186.422	181.23	195.262	219.638	168.813	209.224	87.4395	108.752	92.5222	155.96	164.914	134.142	167.31	175.959	196.167	75.4723	69.4493	83.0195	0.152826	0.00363489	0.0231354
Cpt1c	3.70988	6.47251	1.78321	4.6337	7.58712	0	3.49758	0	0.925222	1.76226	3.01672	0.938057	1.00789	4.42108	0	0	3.25543	0	0.0565594	0.217646	NA
Zfp655	703.023	586.225	608.968	666.327	528.253	497.613	497.822	641.985	1475.73	942.811	600.327	529.064	830.502	576.508	594.865	517.856	465.527	1376.98	-0.0265771	0.505866	0.750329
Rhoa	11952.3	12406.9	12900.7	11408.2	12298.7	12305.7	18993	16974.6	13182.6	11541.9	13011.1	12576.5	11837.7	12592.1	12707.4	20017.6	18993.3	13261.2	-0.0352016	0.155877	0.382074
Zmiz1	3324.05	3201.12	2729.21	2942.4	2781.63	2497.11	4348.66	3849.57	4007.14	2567.62	2454.6	2680.97	2382.66	2331.68	2199.2	4045.32	4514.2	3718.7	0.117042	0.00322507	0.020961
Ankrd26	325.542	310.681	287.989	323.433	364.182	313.27	94.4347	121.615	480.19	397.39	223.237	215.753	429.362	300.633	237.522	83.6001	94.4076	471.398	0.0600584	0.156808	0.383662
Aldh16a1	549.99	662.046	594.702	574.579	707.499	693.265	820.766	789.326	461.686	540.134	672.728	581.595	501.93	643.709	563.054	790.718	772.623	511.477	0.0485439	0.164655	0.395594
Hnrnpa0	9415.68	8984.78	8916.96	9431.44	8684.41	8646.03	7813.6	7715.51	6207.32	9772.63	9949.14	9982.8	9581.02	9873.15	9726.73	9720.84	8199.36	6920.2	-0.125878	9.77723e-06	0.00017255
Prrg2	29.6791	40.6844	36.5559	44.4836	45.5227	53.1541	37.3075	37.4199	27.7567	41.4132	34.1895	39.3984	36.2841	31.8317	40.2939	32.5112	41.2355	17.1765	0.0457258	0.265515	0.529281
Hnrnph1	6731.58	6004.64	5988.03	6917.19	5843.98	5652.43	1470.15	1682.73	6654.2	8528.47	5206.85	5522.34	7595.47	5903.9	5660.23	1748.64	1788.32	5906.79	-0.0237583	0.521073	0.762367
Ift43	6.49229	5.54787	10.6993	7.41393	8.53551	5.65469	3.49758	2.33874	0	4.40566	8.04458	3.75223	6.04735	13.2632	7.42255	2.32223	2.17029	0.954248	0.00864416	0.815107	0.931461
Id3	1186.23	1282.48	1500.57	1097.26	1249.98	1291.53	3033.57	2726.97	1486.83	1397.47	1972.93	1929.58	1361.66	1884.26	1831.25	2338.48	2047.67	981.921	-0.0494662	0.234242	0.490006
Tcap	0.927471	2.77393	0	0	3.79356	0	2.33172	1.16937	1.85044	0.881131	2.01115	0.938057	2.01578	0	1.06036	2.32223	2.17029	0.954248	-0.0053827	0.882326	NA
Arid1a	4848.82	5228.87	4544.52	4656.87	5266.41	4990.83	14861.2	13343.7	14324.3	5418.96	6130.98	5722.15	5495.02	5764.2	5178.82	14914.5	19373.1	15353.8	-0.153427	0.000204904	0.0022765
Ctsd	1068.45	1190.94	1013.76	952.69	1151.35	1026.89	9703.46	8793.67	4639.06	800.067	1155.4	925.862	818.408	1015.08	908.733	7798.03	8237.34	4000.21	0.163148	1.02731e-05	0.000179796
Rplp1	32209.2	32413.4	34433.9	31256.2	33274.3	32918.2	77219.6	75630.3	35597	28886.1	39385.3	36718.3	29289.3	36143.2	37640.8	81973.4	68745	37216.6	-0.0371124	0.28184	0.547692
Abhd8	750.324	928.344	705.261	575.506	734.054	704.575	3407.81	3407.55	1786.6	640.582	908.032	848.941	581.553	708.256	681.815	4479.57	4133.32	2065.95	-0.0603889	0.12071	0.322054
Ift22	118.716	134.074	142.657	115.843	142.258	168.51	135.24	135.647	66.616	61.6792	132.736	109.753	108.852	134.401	120.882	105.661	94.4076	53.4379	0.243487	0.000593968	0.0055017
Fzd3	12.0571	17.5683	14.2657	23.1685	15.1742	14.7022	0	0	2.77567	16.7415	15.0836	12.1947	16.1263	15.9159	14.8451	2.32223	0	0.954248	0.0100648	0.781935	0.915923
X1700008O03Rik	0	0.924645	0.891607	1.85348	1.89678	0	1.16586	1.16937	0.925222	0.881131	1.00557	0	0	0	0	2.32223	1.08514	2.86274	0.0164756	0.642604	NA
Mid1ip1	1375.44	1497.92	1361.48	1554.14	1664.42	1508.67	735.658	716.825	397.846	712.835	865.798	947.437	846.629	948.763	1008.41	577.073	523.04	347.346	0.610564	5.02292e-19	8.55113e-17
Ap2s1	1594.32	1800.28	1785.89	1529.12	2005.84	1795.93	2423.82	2072.13	1024.22	1436.24	1968.91	1881.74	1531.99	1914.33	1848.22	2365.19	2074.8	1027.72	-0.00010757	0.99709	0.998508
Fgfrl1	140.048	148.868	154.248	158.473	189.678	189.998	53.6296	29.2343	21.2801	80.183	121.674	136.018	85.6708	127.327	132.546	59.2168	34.7246	34.3529	0.116471	0.0348546	0.134827
Brme1	160.452	175.683	166.731	166.813	207.697	176.426	144.567	141.494	63.8403	111.904	166.925	189.487	134.05	162.696	179.202	209	208.348	111.647	-0.026585	0.504507	0.749423
Fhl2	114.079	127.601	148.007	126.037	117.6	116.487	116.586	133.308	99.924	111.904	120.669	127.576	91.7181	109.643	112.399	218.289	220.284	166.993	-0.0502158	0.228226	0.483109
Emc10	2572.8	2850.68	2706.92	2492.01	3173.31	2793.42	3836.85	3232.14	1732.94	2464.52	3507.44	3106.84	2593.3	3392.73	3130.2	4161.43	3627.64	1841.7	-0.105267	0.000441867	0.00432476
Clstn3	1.85494	5.54787	0.891607	5.56045	5.69034	5.65469	0	1.16937	5.55133	2.64339	2.01115	1.87611	2.01578	0.884215	1.06036	2.32223	6.51087	3.81699	0.0285353	0.476835	NA
Fbxw9	105.732	130.375	120.367	115.843	125.187	135.713	127.079	135.647	83.27	76.6584	117.652	114.443	88.6944	125.559	103.916	98.6946	113.94	68.7058	0.148189	0.00455753	0.0276446
Spib	7.41976	3.69858	1.78321	9.26741	6.63873	12.4403	25.6489	15.2018	5.55133	4.40566	6.03344	8.44251	5.03946	7.07372	8.48292	11.6111	8.68116	6.67973	0.027666	0.478994	0.727464
Fnbp4	1884.62	1649.57	1666.41	1835.87	1682.44	1841.17	1696.33	1721.31	3921.09	2454.83	1628.02	1933.33	2435.07	1685.31	1778.23	1915.84	1993.41	3994.48	-0.109816	0.00351404	0.0225535
Cers4	82.5449	97.0877	83.8111	76.9195	100.529	88.2132	367.246	321.577	306.249	60.7981	75.4179	79.7348	54.4261	53.9371	44.5353	339.045	340.736	238.562	0.247694	0.000757588	0.00668552
Scrn3	60.2856	61.0266	70.437	53.751	37.9356	45.2375	86.2737	87.7029	121.204	46.7	51.2842	43.1506	45.3551	32.716	32.8713	88.2446	104.174	135.503	0.0559144	0.186904	0.42946
Phax	976.626	938.515	1051.2	985.126	886.745	1051.77	617.906	770.616	796.616	1064.41	994.511	1065.63	1060.3	957.605	1082.63	733.823	632.64	856.914	-0.0472187	0.170662	0.404778
Tle1	291.226	306.982	315.629	333.627	345.214	306.484	388.231	342.626	324.753	287.249	318.767	315.187	324.541	388.17	361.584	582.879	452.505	409.372	-0.119441	0.0074886	0.0413
X1700109H08Rik	43.5911	39.7597	15.1573	56.5312	34.142	26.0116	25.6489	29.2343	148.036	75.7773	38.2118	45.0267	73.5761	38.9055	25.4488	34.8334	32.5543	164.131	-0.160564	0.0155749	0.072876
Relt	657.577	757.284	666.922	600.528	698.015	709.098	1908.51	1604.38	1171.33	600.932	763.23	757.012	614.814	672.888	643.641	1845.01	1833.9	1135.55	-0.00254611	0.939188	0.979564
Snrpb2	1974.58	1831.72	2171.06	1953.57	1799.1	2033.43	793.951	933.158	1175.03	2215.16	1834.16	1908.01	2190.15	1961.19	2078.31	804.651	752.005	1161.32	-0.00352868	0.919188	0.972305
Ubc	91498.7	117778	102602	93032.7	123224	104703	151369	129626	78830.8	94180.6	131293	112088	94852.7	125841	104849	135965	131446	69858.6	-0.00749919	0.802346	0.924948
Prpf31	6382.85	6807.24	6984.85	6173.02	7261.82	7192.77	2078.73	1948.17	1170.41	6041.92	7586.04	7297.14	6303.35	7519.36	7452.24	2206.11	1960.86	1207.12	-0.0399055	0.120183	0.321212
Sertad1	261.547	259.825	239.842	206.663	226.665	229.581	705.345	624.444	351.584	211.472	307.705	257.966	192.507	200.717	233.28	690.862	585.978	266.235	0.0444773	0.264824	0.528636
Carhsp1	522.166	621.361	583.111	584.774	675.254	577.91	384.734	304.037	211.876	348.047	417.313	460.586	439.441	423.539	468.681	292.6	317.947	189.895	0.366903	4.66085e-08	1.53127e-06
Elk3	1162.12	1183.55	1119.86	923.961	923.732	902.489	2252.44	2082.65	2196.48	1079.39	1103.11	1332.04	942.378	855.92	968.113	2340.8	2675.97	2250.12	-0.0419073	0.244431	0.503345
Herpud2	677.981	651.875	644.632	675.594	603.176	648.028	1098.24	1244.21	1604.34	804.473	611.388	665.082	716.611	663.161	624.555	1184.34	1229.47	1598.36	-0.039632	0.223555	0.478707
Rdh13	672.416	697.182	748.058	650.572	717.931	726.063	571.272	523.878	455.209	711.073	827.586	891.154	715.603	859.457	726.35	631.645	648.917	435.137	-0.116093	0.00180538	0.0132583
Adam21	2.78241	0.924645	0	2.78022	0.94839	2.26188	0	0	0	0.881131	1.00557	2.81417	2.01578	1.76843	2.12073	1.16111	0	0	-0.0167118	0.649553	NA
Nutf2	4910.03	4908.94	5279.21	4938.6	5108.98	5025.89	1287.11	1161.19	956.68	4500.82	5196.8	5071.13	4479.07	5199.18	5671.89	1488.55	1263.11	958.065	-0.0214994	0.531302	0.769756
Arpc5	7013.53	5989.85	6923.33	6339.83	5256.93	5768.92	8096.9	8756.25	10178.4	7215.58	6033.44	6296.24	5976.8	5658.98	6068.47	9418.95	9569.89	11063.5	-0.0436582	0.145528	0.365642
Rnf151	4.63735	2.77393	3.56643	0.926741	0.94839	0	2.33172	0	0	1.76226	2.01115	1.87611	2.01578	4.42108	1.06036	1.16111	1.08514	0.954248	-0.0163113	0.666002	NA
Pou2f2	1505.28	1589.46	1487.2	1342.85	1432.07	1327.72	398.724	378.876	805.869	2314.73	1552.6	1746.66	1980.51	1716.26	1497.24	204.356	246.328	616.444	-0.0011279	0.976865	0.992072
Rab25	0	1.84929	1.78321	2.78022	0	2.26188	3.49758	2.33874	3.70089	1.76226	0	0	0	0	1.06036	1.16111	3.25543	1.9085	0.0667259	0.151951	NA
Ubqln4	4025.22	4499.32	4666.67	4131.41	5281.58	5094.88	2338.72	1959.87	1613.59	4257.63	5162.61	5164	4475.04	5299.1	5382.41	2718.17	2699.84	1665.16	-0.115786	0.000767027	0.00674711
Rps18	32445.7	33433.3	34719.2	30951.3	33885	34348.9	77680.1	76564.6	39362.7	30931.2	42607.1	38089.8	31244.6	39326.3	39833.7	70954.4	60811.5	37122.1	-0.0220836	0.558763	0.789454
Rpl10	44250.5	44862.9	49417.3	42475.3	46045.3	47238.2	71701.6	73967.4	40189.8	43011.5	54137	52144.7	42953.3	53148.4	54913.1	64087.6	56034.7	37084.9	-0.00519653	0.890614	0.961096
Rps15a	21408.8	21201.2	22948.2	20301.2	22164.8	21304.6	61184.3	66524.4	37867.5	20758.6	27110.2	23217.8	20037.9	24025.9	25077.6	59302.7	50296.5	36664.1	-0.0120654	0.748173	0.898383
Ncaph2	5247.63	5891.84	5643.87	5233.31	6474.66	6036.95	4279.87	3681.18	2207.58	4151.89	6079.69	5507.33	4632.27	5781	5782.17	4631.68	4302.6	2267.29	0.0283723	0.42369	0.679672
Hipk1	4834.9	3902	3936.44	4885.78	3923.49	4084.95	8412.85	8460.4	14571.3	5278.86	3947.88	4197.8	5236	3805.66	3973.19	6849.4	8504.28	13032.2	0.0168167	0.609343	0.820213
Gprc5b	5.56482	10.1711	6.24125	2.78022	8.53551	4.52375	137.572	119.276	228.53	3.52453	16.0892	19.6992	4.03157	1.76843	8.48292	200.873	533.891	268.144	-0.20491	0.0197864	0.0876888
Man1a2	1934.7	1498.85	1692.27	2166.72	1584.76	1713.37	858.073	1121.43	2757.16	2564.09	1374.62	1588.13	2473.37	1764.01	1621.3	790.718	910.437	2637.54	-0.00137857	0.97163	0.990209
Acyp1	129.846	148.868	139.091	119.55	117.6	137.975	270.48	305.206	315.501	145.387	161.897	155.717	148.16	155.622	136.787	364.589	372.205	320.627	-0.136462	0.00313208	0.020493
Cd163	0	0	0	0	0	0	3.49758	8.1856	4.62611	0.881131	0	0	0	0	0	2.32223	2.17029	5.72549	0.00441251	0.897543	NA
Hdac5	520.311	629.683	556.363	448.543	552.911	512.315	2062.41	1888.53	1280.51	401.796	575.188	551.577	411.22	520.803	468.681	1937.9	2207.18	1201.4	0.0545117	0.140824	0.357392
Rala	448.896	395.748	460.069	570.872	385.995	444.459	566.608	649.001	1014.97	580.666	383.123	494.356	574.498	481.013	461.259	603.779	640.236	1016.27	-0.0648551	0.0844825	0.252459
Vdac3	4197.73	4292.2	4554.33	4149.95	4257.32	4433.28	2370.19	2349.27	1911.51	3923.68	4121.84	4151.84	3832	4136.36	4482.16	2273.46	2227.8	1867.46	0.0605677	0.00910789	0.0480001
Vps72	841.216	909.851	938.862	847.968	1006.24	988.44	1225.32	1198.61	734.627	785.088	984.456	935.242	939.355	1031.88	982.958	1339.92	1243.58	777.712	-0.0414182	0.160841	0.390495
Gabpa	1717.68	1397.14	1472.93	1801.58	1360.94	1331.11	617.906	727.349	2333.41	2198.42	1206.69	1306.71	1971.44	1348.43	1305.31	585.201	695.578	2341.72	0.00269802	0.942325	0.980488
Bmp7	61.2131	112.807	65.9789	63.9451	82.5099	64.4635	61.7906	40.928	24.0558	29.9585	55.3065	48.7789	29.2288	48.6318	43.475	18.5778	16.2772	11.451	0.903547	1.06479e-10	6.10408e-09
Dynll1	4379.52	3745.74	4533.82	4208.33	4031.61	4510.18	2233.79	2114.22	2393.55	4332.52	4547.2	4364.78	4536.52	4588.19	4845.87	2872.59	2349.34	2096.48	-0.0673101	0.0789017	0.241082
Pdcl	588.016	408.693	512.674	591.261	394.53	446.721	321.777	439.684	888.213	741.913	451.502	446.515	660.169	413.813	471.862	347.173	355.928	848.326	-0.0246288	0.518209	0.760395
Tmem184b	791.132	804.441	794.422	706.177	835.531	780.348	1485.31	1138.97	936.325	638.82	756.191	696.976	656.137	710.909	663.788	1395.66	1213.19	1001.96	0.0820836	0.0259588	0.107575
Nf2	3684.84	4062.89	4096.04	3883.04	4597.79	4485.3	2079.89	1802	1547.9	3600.3	4466.75	4477.34	4171.66	4437.88	4550.03	2139.93	2226.72	1575.46	-0.0601268	0.0455326	0.163954
Cabp7	0.927471	2.77393	1.78321	3.70696	1.89678	2.26188	5.8293	3.50811	2.77567	1.76226	0	2.81417	0	0	4.24146	5.80556	2.17029	0.954248	0.0414943	0.329307	NA
Zmat5	507.326	566.807	515.349	454.103	539.634	527.017	946.679	906.263	471.863	444.09	631.5	602.232	496.89	661.393	559.873	1026.42	896.33	500.98	-0.0727448	0.0403964	0.150197
Ewsr1	9045.62	9084.64	8906.26	8737.31	8623.71	9352.86	7411.37	6423.36	7104.78	9626.36	9654.5	10129.1	9987.2	9707.8	9921.83	7928.08	7795.68	7438.36	-0.120266	1.82548e-05	0.000296461
Ap1b1	2837.13	3160.44	2876.32	2614.34	3100.29	2851.1	7559.44	6718.04	4038.6	2913.9	3843.3	3541.16	2974.29	3670.38	3219.27	7426.48	7760.96	4313.2	-0.141312	9.31254e-06	0.000165738
Derl3	17.6219	24.0408	16.0489	22.2418	22.7614	7.91657	11.6586	9.35497	4.62611	13.217	8.04458	15.0089	10.0789	9.72637	13.7847	6.96668	0	3.81699	0.247006	0.0136511	0.0658487
Gstt4	9.27471	14.7943	8.91607	5.56045	9.4839	7.91657	0	0	0	6.16792	9.05015	6.5664	14.1105	6.18951	11.664	1.16111	1.08514	0	-0.00522155	0.887449	0.960811
Tbx1	0.927471	0	0	1.85348	0.94839	1.13094	0	0	0.925222	1.76226	1.00557	0.938057	0	0.884215	1.06036	1.16111	2.17029	0.954248	-0.0359025	0.347843	NA
Gnat2	26.8966	36.9858	24.0734	24.0953	35.0904	27.1425	1.16586	2.33874	0	23.7905	24.1337	30.0178	22.1736	30.0633	19.0866	1.16111	0	1.9085	0.0350107	0.374818	0.639089
Bcl2l13	2049.71	2099.87	2160.36	1987.86	2228.72	2177.06	2820.22	2594.84	2224.23	2098.85	2501.86	2364.84	2207.28	2486.41	2397.48	3045.6	3192.5	2260.61	-0.125802	8.5267e-06	0.000154194
Spatc1l	3.70988	1.84929	0.891607	0	1.89678	1.13094	0	3.50811	0	0	1.00557	0.938057	1.00789	0.884215	1.06036	2.32223	3.25543	1.9085	0.00487529	0.892751	NA
Dqx1	37.0988	32.3626	30.3146	43.5568	51.2131	53.1541	31.4782	46.7749	75.8682	58.1547	36.2006	52.5312	56.4419	54.8213	31.8109	39.4778	57.5127	64.8888	-0.0505497	0.227135	0.481889
Lnpk	661.286	560.335	607.184	811.825	490.318	510.053	75.7809	123.953	489.443	895.229	424.352	483.099	802.282	496.045	567.295	104.5	108.514	448.496	0.00788103	0.843744	0.945052
Rarres2	0.927471	0.924645	0	2.78022	0.94839	0	0	4.67749	1.85044	0	1.00557	1.87611	0	0	2.12073	1.16111	3.25543	4.77124	-0.000659507	0.985214	NA
Pttg1ip	792.06	887.659	888.041	805.338	840.273	896.834	2598.7	2187.89	1522.92	787.731	980.433	971.827	807.321	969.1	917.215	2561.41	2705.27	1557.33	-0.0721213	0.0283972	0.115105
Trpm2	0	0	0	0	0	1.13094	9.32688	2.33874	6.47656	0	0	0.938057	0	0	0	5.80556	6.51087	3.81699	0.00551771	0.877299	NA
Ube2g2	1298.46	1447.99	1553.18	1185.3	1458.62	1603.67	2015.77	1845.27	1096.39	1349.89	1767.8	1721.33	1324.37	1573.9	1678.56	1806.69	1785.06	1022	-0.0421045	0.226483	0.481233
Mpo	0	0	0.891607	0	0	0	11.6586	1.16937	0	0	0	0	0	0	0	1.16111	0	0.954248	0.00445649	0.804949	NA
Elk1	340.382	368.009	398.548	386.451	424.879	471.601	497.822	464.24	342.332	320.732	377.09	380.851	376.951	416.465	392.335	575.912	552.339	320.627	0.0042648	0.909011	0.967996
Nav1	3.70988	1.84929	1.78321	5.56045	0	1.13094	10.4927	8.1856	12.0279	0	3.01672	0	2.01578	0.884215	2.12073	13.9334	11.9366	15.268	0.00785022	0.833883	0.939421
Tnpo1	10711.4	8945.94	9627.57	11117.2	8961.34	9358.52	2698.97	2985.41	7983.74	12932.4	8249.72	8844	11908.2	9129.52	9139.28	2583.48	2912.53	7731.31	0.000309498	0.992338	0.997241
Rnmt	1870.71	1647.72	1917.85	1934.11	1673.91	1802.72	719.336	859.488	1389.68	2273.32	1649.14	1976.49	2121.61	1819.71	1873.66	671.123	745.495	1377.93	-0.0327375	0.339635	0.607708
Srp14	1824.33	1776.24	2010.57	1653.31	1799.1	1920.33	2602.2	2511.81	1494.23	1682.08	2000.08	1945.53	1565.26	1874.54	2034.84	2783.19	2301.59	1530.61	-0.00689511	0.840343	0.94314
X6330409D20Rik	0	0	0	0	0	0	4.66344	2.33874	0	0	0	0.938057	0	0	0	2.32223	3.25543	0.954248	-0.00971017	0.745501	NA
Cdk9	2711.92	2804.45	2852.25	2634.72	2959.92	3088.59	3601.34	3281.26	2195.55	2777.33	3222.86	3104.97	2736.43	3161.95	3092.02	3892.05	3760.03	2275.88	-0.0841636	0.00152636	0.0115932
Tor2a	640.882	710.127	763.216	648.719	776.731	738.503	1415.35	1341.27	759.608	594.764	806.469	722.304	566.435	776.341	700.901	1540.8	1281.56	732.862	0.0199468	0.551323	0.784135
Fpgs	1272.49	1477.58	1407.85	1419.77	1658.73	1527.9	615.574	587.024	368.238	1233.58	1639.08	1555.3	1356.62	1731.29	1621.3	762.851	774.794	391.242	-0.0872391	0.0130159	0.0637539
Mrtfb	678.908	684.237	666.03	626.477	678.099	618.623	1126.22	1115.58	1289.76	719.884	663.678	700.728	699.477	633.098	674.392	1036.87	1220.79	1132.69	-0.00750087	0.826898	0.936768
Cbx5	11304	9823.43	9801.44	11864.1	9995.08	10183	1301.1	1437.16	2900.57	11173.6	7620.23	8952.81	11211.8	8301.89	8792.54	1212.2	1343.41	2797.85	0.124644	9.04005e-05	0.00115425
Apobec3	4413.83	4845.14	4744.24	4206.48	4698.32	4649.29	8098.07	8135.32	6734.69	3521	3961.96	3830.08	3490.33	3964.82	3737.79	6590.48	5094.76	5360.96	0.33161	1.50617e-15	1.77517e-13
Sardh	0.927471	0.924645	0.891607	0	0.94839	0	10.4927	14.0325	12.0279	0	0	0	1.00789	0	0	11.6111	5.42572	4.77124	0.0777104	0.13324	NA
Vav2	978.481	1264.91	1200.1	1141.74	1488.02	1430.64	624.901	530.895	344.183	862.628	1147.36	1160.38	1074.41	1253.82	1286.22	398.262	325.543	246.196	0.223337	6.32082e-05	0.000852028
Tex15	113.151	178.456	154.248	229.832	279.775	169.641	1.16586	5.84686	24.0558	214.996	89.496	97.5579	232.823	188.338	150.572	3.48334	0	8.58823	0.0946058	0.0757439	0.23484
Ppp2cb	3019.84	2993.08	3300.73	3012.83	3289.02	3409.78	2247.78	2035.88	1600.63	2954.43	3168.56	3179.07	3145.63	3386.54	3259.56	2258.36	2147.5	1639.4	-0.0133913	0.616617	0.825303
G0s2	0	0	0	0.926741	0.94839	0	211.021	153.188	112.877	0	0	0	1.00789	0	0	138.172	197.496	79.2026	0.0364856	0.363741	0.630774
Dmap1	540.715	638.93	682.971	568.092	715.086	646.897	704.18	602.226	403.397	567.449	749.152	660.392	644.043	762.193	693.479	679.251	646.746	406.509	-0.0584401	0.0811787	0.245376
Mcu	1334.63	1453.54	1622.72	1589.36	1649.25	1705.46	341.597	302.867	263.688	1500.57	1466.12	1557.17	1662.01	1804.68	1755.96	386.651	363.524	286.274	-0.066992	0.0423225	0.155589
Oit3	1.85494	1.84929	2.67482	0.926741	1.89678	1.13094	4.66344	1.16937	2.77567	0	2.01115	0.938057	1.00789	0.884215	0	3.48334	7.59601	3.81699	0.0122548	0.745077	NA
Tex11	0	0	0	0	0	0	0	0	0.925222	7.04905	0	2.81417	9.07102	0.884215	2.12073	0	0	0	-0.0683274	0.0807909	NA
Bcr	1068.45	1181.7	1082.41	1046.29	1316.37	1127.55	1410.69	1285.14	955.755	875.845	1084.01	1121.92	959.513	1055.75	1060.36	1337.6	1439.99	893.176	0.0729789	0.0393057	0.14741
Fxyd5	5953.43	5819.72	6016.56	4815.35	5195.28	5453.39	17075.2	14310.8	9387.31	5077.08	6575.44	6068.29	4395.41	5501.59	5742.94	19222.2	16184.9	9920.36	-0.0314718	0.38632	0.647906
Kcnd1	20.4044	15.719	11.5909	18.5348	12.3291	6.78563	1.16586	0	3.70089	16.7415	8.04458	11.2567	14.1105	11.4948	14.8451	2.32223	4.34058	1.9085	0.00387899	0.914551	0.970832
Tfcp2	210.536	218.216	206.853	202.03	197.265	200.176	280.972	342.626	329.379	260.815	253.404	228.886	209.641	206.906	230.099	315.823	358.098	285.32	-0.0637272	0.1126	0.306387
Pou6f1	22.2593	24.9654	20.507	21.315	21.813	15.8331	1804.75	1494.46	1032.55	15.8604	39.2173	26.2656	3.02367	5.30529	11.664	892.896	1181.72	700.418	0.187212	0.0212307	0.0926522
Ubp1	1828.04	1681	1688.7	1854.41	1672.01	1748.43	1541.27	1580.99	2647.06	2079.47	1753.72	1858.29	1985.55	1595.12	1621.3	1612.79	1722.13	2377.03	-0.029387	0.353827	0.621291
Nuak2	50.0834	67.4991	59.7377	51.8975	68.2841	59.9397	107.259	79.5173	61.0647	26.4339	21.117	23.4514	32.2525	30.0633	34.992	51.089	35.8098	35.3072	1.01047	1.77187e-14	1.80988e-12
Cilk1	304.21	277.393	246.084	235.392	251.323	227.319	233.172	278.31	290.52	235.262	209.159	242.019	199.562	205.138	224.797	191.584	258.265	281.503	0.122644	0.00646531	0.0367633
Sdhb	3858.28	3915.87	4210.17	3405.77	3914.01	3994.48	2977.61	2821.69	1461.85	3165.02	4473.79	4395.73	3272.62	4185.87	4378.25	3273.18	2721.54	1515.35	-0.0223121	0.527708	0.768048
Cox4i2	0.927471	2.77393	0	2.78022	0	5.65469	0	0	0	1.76226	1.00557	0.938057	2.01578	0	2.12073	0	2.17029	0.954248	-0.00208973	0.951855	NA
Snap47	489.704	565.883	534.964	476.345	543.427	564.338	763.639	740.212	396.92	450.258	658.65	525.312	453.551	537.603	519.579	760.529	650.002	387.425	0.027068	0.44508	0.699363
Kdsr	364.496	334.721	337.027	334.553	285.465	322.317	848.746	815.052	1138.02	338.354	316.755	390.232	331.596	287.37	285.238	852.257	901.755	1075.44	0.00334156	0.925903	0.974585
Vps4b	1912.44	1634.77	1804.61	1916.5	1516.48	1707.72	1514.45	1862.81	3681.46	2389.63	1573.72	1825.46	2154.87	1664.98	1700.83	1609.3	1772.04	3672.9	-0.0517098	0.115301	0.311523
Rps25	25309.7	25425	28100.8	24206.5	26926.7	27778.1	37370.5	39638.2	23657	24916.6	31506.6	30216.7	25627.7	28929.7	31586.1	35986.4	33527.7	24098.6	-0.0408486	0.233138	0.488963
Nxf2	4.63735	9.24645	2.67482	2.78022	2.84517	1.13094	1.16586	4.67749	1.85044	0.881131	1.00557	1.87611	2.01578	1.76843	2.12073	0	0	1.9085	0.156835	0.0340834	NA
Tafazzin	551.845	559.41	559.929	485.612	555.756	581.302	1430.51	1220.82	1074.18	582.428	704.906	695.1	576.514	699.414	638.34	1467.65	1361.86	1037.27	-0.12759	0.000799576	0.00698604
Kif19a	0	0	0	0	0	0	2.33172	2.33874	0.925222	0	0	0	0	0	0	6.96668	0	0	0.00255063	0.911973	NA
Aldh3a2	483.212	465.096	441.345	446.689	467.556	412.793	1056.27	1143.65	1255.53	422.943	357.984	418.373	376.951	351.033	429.448	1082.16	1256.6	1157.5	0.080563	0.0400812	0.149552
Zmynd10	0.927471	0	1.78321	1.85348	3.79356	1.13094	9.32688	3.50811	7.40178	0	1.00557	0.938057	0	0	0	9.2889	8.68116	10.4967	0.0333097	0.4144	NA
Tmem115	802.262	854.372	914.789	790.51	981.584	946.596	1172.86	986.949	578.264	741.913	1004.57	934.304	799.258	995.626	935.242	1264.45	1326.05	615.49	-0.0630342	0.0799819	0.242886
Hyal2	524.948	580.677	711.502	572.726	712.241	720.408	262.319	202.301	133.232	629.128	784.347	764.516	632.956	840.004	779.368	234.545	195.326	123.098	-0.0766949	0.0598051	0.199319
Ifrd2	4550.17	5082.77	4964.47	4761.6	5865.79	5318.8	995.645	929.65	570.862	4631.23	5603.05	5622.71	4886.26	5977.29	5754.6	1219.17	1051.51	630.758	-0.100008	0.000590726	0.00548243
Hyal1	5.56482	8.3218	2.67482	5.56045	5.69034	12.4403	26.8148	15.2018	24.981	7.93018	11.0613	8.44251	5.03946	7.07372	10.6036	33.6723	28.2138	13.3595	-0.0304695	0.436489	0.691149
Tusc2	826.376	911.7	954.911	764.561	974.945	931.893	1288.28	1041.91	652.282	763.06	1071.94	1011.22	797.242	994.742	997.803	1310.9	1189.32	582.091	-0.0366518	0.293107	0.559828
Nprl2	242.997	316.229	343.269	289.143	337.627	341.543	983.986	765.938	512.573	266.102	404.24	355.523	272.131	395.244	335.075	959.079	844.243	523.882	-0.0547741	0.147751	0.369302
Cacna2d2	8.34723	9.24645	6.24125	2.78022	10.4323	9.04751	135.24	152.018	130.456	8.81131	12.0669	5.62834	5.03946	4.42108	4.24146	128.884	169.283	132.64	0.00691004	0.849788	0.947182
Rassf1	1012.8	1023.58	1094	873.917	863.983	943.203	1416.52	1259.41	1012.19	900.516	1065.91	1119.1	832.518	945.226	974.475	1872.88	1559.35	1047.76	-0.0559224	0.149027	0.371058
Slc3a2	4802.44	5728.18	4743.35	5060.01	5859.15	4925.24	3621.16	3256.7	2203.88	4471.74	5990.2	5436.98	4461.93	5582.93	5176.7	4105.7	4063.87	2192.86	-0.0371464	0.291597	0.558369
Nxf1	3687.62	3948.23	3685.9	3463.23	3861.84	3965.07	3951.1	3615.7	4684.4	4336.05	4285.75	4660.27	4002.34	4314.09	4081.34	4256.64	4364.45	4852.35	-0.147182	1.41626e-06	3.30147e-05
Stx5a	539.788	637.08	555.471	487.466	640.163	542.851	2295.58	2189.06	1550.67	587.715	709.934	631.312	536.198	643.709	601.227	2472.01	2520.79	1556.38	-0.0943017	0.00356456	0.0227997
Pifo	2.78241	0	5.34964	2.78022	0.94839	5.65469	5.8293	11.6937	4.62611	2.64339	1.00557	0.938057	2.01578	2.65265	1.06036	12.7722	22.788	4.77124	-0.00411213	0.911998	0.9694
Tnfrsf13b	229.085	240.408	243.409	171.447	241.839	208.093	983.986	1000.98	730.926	185.919	172.958	200.744	141.105	180.38	189.805	998.557	1025.46	677.516	0.119715	0.00679323	0.0382026
Spire2	27.8241	34.2119	38.3391	26.8755	47.4195	46.3685	0	0	0.925222	14.0981	24.1337	22.5134	19.1499	36.2528	26.5091	0	0	0	0.354185	0.00319248	0.0208147
X2610507B11Rik	10860.7	11644.1	11282.4	10631.6	12112.8	11727.8	11844	10403.9	8560.16	10127.7	11228.2	11576.6	10462.9	11167.6	11419.1	11814.3	12879.6	8908.86	-0.00560194	0.856791	0.949328
AI597479	1023.93	993.993	1124.32	1171.4	985.377	1123.02	390.563	371.86	607.871	1219.49	1058.87	1130.36	1159.08	1061.94	1114.44	395.939	412.355	534.379	-0.0347344	0.307855	0.576254
Tmem86a	23.1868	39.7597	19.6154	20.3883	39.8324	20.3569	73.4492	57.2992	40.7098	14.9792	21.117	18.7611	16.1263	23.8738	18.0262	76.6334	81.3859	37.2157	0.0536473	0.207755	0.457713
Tex14	0.927471	0	0	0.926741	1.89678	1.13094	4.66344	4.67749	15.7288	2.64339	1.00557	0.938057	3.02367	0.884215	0	11.6111	7.59601	17.1765	-0.0618258	0.19941	0.447219
Ifi35	879.242	1025.43	879.125	751.587	902.867	807.49	2427.32	2115.39	1277.73	762.179	1136.3	880.835	733.745	858.573	802.696	3237.18	2052.01	1462.86	-0.031603	0.409778	0.668153
Rdm1	48.2285	40.6844	48.1468	40.7766	39.8324	38.4519	346.261	357.828	203.549	51.9867	50.2786	32.832	50.3946	37.137	23.328	411.034	361.353	197.529	-0.00396026	0.920722	0.972806
Nedd8	2678.53	2711.98	3034.14	2638.43	3046.23	3116.87	2201.14	2087.33	1282.36	2521.8	3326.43	2996.15	2671.92	3284.86	3203.36	2391.89	1983.65	1350.26	-0.0408385	0.213401	0.465287
Gosr1	1126.88	971.802	1126.99	1000.88	981.584	1069.87	2815.55	2718.79	3156.86	1215.96	1144.34	1138.8	1112.71	1065.48	1162.16	2620.63	2855.02	2782.59	-0.0399633	0.240126	0.497735
Mrpl52	993.321	1034.68	1088.65	989.759	1032.8	1094.75	951.342	909.771	506.097	939.286	1131.27	1094.71	891.984	1051.33	1156.86	888.251	657.598	442.771	0.0473266	0.219846	0.473095
Kansl3	1288.26	1325.02	1310.66	1102.82	1295.5	1317.54	2513.59	2038.21	1905.03	1385.14	1376.63	1589.07	1241.72	1289.19	1399.68	2559.09	2629.31	2010.6	-0.0952223	0.00785584	0.0428209
Uckl1os	0	0	0	3.70696	0.94839	1.13094	4.66344	5.84686	4.62611	0	1.00557	0.938057	2.01578	2.65265	0	2.32223	3.25543	4.77124	0.00493786	0.894174	NA
Faf1	2421.63	2696.26	2688.2	2525.37	2533.15	2604.55	1519.12	1475.75	1244.42	2360.55	2417.4	2568.4	2409.87	2616.39	2621.22	1616.27	1508.35	1259.61	0.0154157	0.573175	0.798768
Tsacc	19.4769	22.1915	27.6398	28.729	16.1226	31.6663	45.4686	45.6055	46.2611	25.5528	34.1895	22.5134	23.1815	30.9475	26.5091	54.5723	65.1087	47.7124	-0.0537377	0.205119	0.454461
Mettl16	3683.91	3499.78	3958.74	3781.1	3739.5	3931.14	876.727	827.915	1128.77	4170.39	3947.88	4344.14	4396.42	4248.65	4323.11	1111.19	1206.68	1215.71	-0.187414	1.88996e-07	5.55905e-06
Dazl	0	0.924645	5.34964	0	3.79356	2.26188	0	0	0.925222	1.76226	1.00557	2.81417	3.02367	1.76843	1.06036	0	3.25543	0	-0.0190711	0.604136	NA
Apol7a	2.78241	4.62322	5.34964	0.926741	0.94839	0	82.7761	87.7029	77.7187	2.64339	3.01672	2.81417	1.00789	0	1.06036	96.3724	73.7899	86.8365	0.00646716	0.858008	0.949833
Pigyl	156.743	170.135	171.189	132.524	175.452	145.891	390.563	339.118	173.942	128.645	158.88	139.77	118.931	137.053	139.968	392.456	340.736	174.627	0.0733053	0.0713969	0.225405
Rbm25	4186.6	3528.45	3212.46	4248.18	3203.66	3142.88	1256.8	1343.61	6817.96	6427.85	3060.96	2942.68	5842.75	3509.45	2964.78	1129.76	1205.6	6537.55	-0.0248458	0.535462	0.772264
Psen2	764.236	813.688	740.034	671.887	868.725	680.825	1365.22	1184.57	668.011	653.799	798.425	646.321	572.482	706.488	608.649	1237.75	940.821	633.62	0.156466	9.75154e-06	0.000172388
Acaa1b	181.784	220.99	224.685	162.18	193.472	183.212	658.711	618.597	383.042	182.394	252.399	196.992	155.215	240.506	229.039	700.151	617.448	334.941	-0.0282653	0.466883	0.718567
Fads1	1781.67	1972.27	1746.66	1758.03	2156.64	1950.87	509.481	465.41	354.36	1208.91	1420.87	1566.55	1408.02	1550.91	1630.84	519.017	549.083	372.157	0.150786	0.00175765	0.0129814
Lmbr1	71.4152	67.4991	69.5453	72.2858	75.8712	62.2016	54.7954	43.2667	90.6718	53.749	40.2229	58.1595	83.655	39.7897	69.9841	48.7667	54.2572	66.7973	0.0859232	0.0718955	0.226364
Tnfrsf22	858.838	894.132	917.464	869.283	1037.54	1015.58	923.361	812.713	804.943	717.241	789.374	843.313	720.642	781.646	823.903	973.013	906.096	818.744	0.0951265	0.0167168	0.0769751
Cars	3465.03	3769.78	3513.82	3616.14	4049.62	3649.54	714.672	668.88	562.535	3105.99	3542.63	3642.47	3323.02	3840.15	3792.92	1361.99	817.114	634.575	-0.0518957	0.21101	0.461985
Kdelr3	3.70988	7.39716	4.45804	4.6337	2.84517	4.52375	0	0	0	1.76226	1.00557	1.87611	0	0	2.12073	0	0	0	0.171149	0.0234149	NA
Apip	288.443	293.112	353.968	304.898	329.091	368.686	150.396	150.849	112.877	216.758	293.627	268.284	266.083	297.096	309.627	120.756	137.813	111.647	0.150199	0.000926965	0.00785474
Pdhx	724.354	773.928	855.051	884.111	895.28	951.119	333.436	370.691	383.967	719.003	672.728	755.136	805.305	827.625	813.3	394.778	362.438	333.987	0.0779335	0.0282412	0.114638
Vac14	3083.84	3386.97	3102.79	2937.77	3621.9	3225.44	1917.84	1723.65	1160.23	2816.98	3388.78	3264.44	2877.53	3275.13	3150.34	2056.33	2008.6	1154.64	-0.00167671	0.955823	0.98583
Mcoln2	236.505	204.347	246.084	273.389	229.51	239.759	538.627	542.588	537.554	181.513	161.897	194.178	150.176	145.011	128.304	411.034	388.482	444.679	0.48104	1.54127e-10	8.43394e-09
Akt1s1	653.867	760.983	735.576	636.671	913.299	780.348	768.302	749.567	438.555	686.401	906.021	830.18	710.563	946.994	837.688	873.157	831.221	451.359	-0.10696	0.00106938	0.00878949
Tbrg1	2496.75	2771.16	2969.94	2816.37	3063.3	3078.41	4377.81	4010.94	2475.9	2273.32	2757.28	2794.47	2569.12	2869.28	2904.34	4370.43	3610.28	2473.41	0.0615573	0.0491858	0.173571
Adssl1	27.8241	24.9654	31.2062	16.6813	19.9162	20.3569	37.3075	28.0649	15.7288	20.266	20.1115	23.4514	16.1263	17.6843	12.7244	34.8334	19.5326	11.451	0.0912301	0.0769252	0.236846
Brf1	821.739	914.474	859.509	771.975	882.951	884.394	1791.93	1521.35	1925.39	894.348	1046.8	1034.68	842.597	989.437	963.872	1946.03	1912.03	1985.79	-0.139377	1.22863e-05	0.000209589
Vipr2	0	1.84929	1.78321	0.926741	0	3.39282	0	3.50811	1.85044	0	0	0	0	0	0	1.16111	0	0.954248	0.0746545	0.0801401	NA
Odc1	33239.6	34813.8	37770.3	35476.6	39677.8	39993.4	3131.5	3161.98	1755.15	29768.1	35646.5	35718.4	32587.1	36939	39317.3	2604.38	2069.37	1393.2	0.1269	0.00182242	0.0133602
Thg1l	1014.65	950.535	1071.71	990.686	1091.6	1103.8	531.632	520.37	349.734	1024.76	1165.46	1139.74	1025.03	1244.97	1292.58	503.923	499.167	312.993	-0.0540175	0.133374	0.345033
Adam19	224.448	241.332	203.286	147.352	142.258	96.1298	4043.2	3367.79	2549.91	289.892	346.923	133.204	146.144	153.853	66.803	4171.88	2674.88	2187.14	0.0222713	0.578768	0.802624
Pabpc4	16110.2	17170.7	16381.5	17086.3	18067.8	17849.6	2688.47	2766.73	2481.45	16150.3	16398.9	17302.5	17842.7	17778.9	17482.2	2722.81	2744.33	2266.34	0.00773421	0.73099	0.88941
Exoc3l2	1.85494	2.77393	1.78321	0	1.89678	0	1.16586	2.33874	0	0	1.00557	0	0	0	0	0	0	0	0.0629047	0.103179	NA
Zfp296	384.9	417.015	445.804	383.671	455.227	432.019	504.818	453.716	309.024	296.941	362.006	358.338	320.509	356.339	326.592	133.528	145.409	99.2418	0.632751	9.68024e-05	0.00122578
Sugp1	1254.87	1533.06	1386.45	1284.46	1480.44	1331.11	2344.55	2201.93	1345.27	1297.03	1596.85	1479.32	1305.22	1448.34	1404.98	2309.45	2305.93	1487.67	-0.0430754	0.110356	0.3024
Dhdh	28.7516	30.5133	31.2062	30.5825	22.7614	24.8806	16.322	32.7424	52.7377	29.9585	16.0892	20.6372	13.1026	12.379	18.0262	13.9334	28.2138	45.8039	0.209416	0.0108653	0.0554582
Zfp790	260.619	212.668	235.384	228.905	223.82	226.188	312.451	370.691	670.786	267.864	211.17	258.904	293.296	224.591	240.703	318.145	346.161	572.549	-0.0151458	0.694316	0.86965
Fuz	151.178	186.778	145.332	136.231	187.781	156.07	494.325	486.459	336.781	141.862	204.131	166.036	140.097	163.58	136.787	484.184	410.185	378.836	0.0144497	0.712116	0.880115
Sptbn4	0	0.924645	0	0	0.94839	0	4.66344	7.01623	2.77567	1.76226	1.00557	0	1.00789	0	0	3.48334	4.34058	1.9085	0.000823756	0.981809	NA
Pgam1	24805.2	27728.3	25675.6	26519.6	28938.2	26287.5	4696.09	3916.22	2913.53	19135.5	23140.2	24077.1	20390.6	24544.9	26045.7	4159.11	3966.2	2449.55	0.161819	1.38095e-05	0.000233212
Evi5	100.167	75.8209	98.0768	87.1136	82.5099	102.915	12.8245	30.4037	92.5222	174.464	60.3344	79.7348	171.342	120.253	93.3121	17.4167	19.5326	82.0653	-0.0380939	0.339755	0.607708
Evi5l	92.7471	89.6906	82.0278	72.2858	85.3551	90.4751	298.46	232.705	192.446	74.8962	105.585	92.8676	84.6629	97.2637	89.0706	293.762	329.884	222.34	-0.0709041	0.0958386	0.275501
Snapc2	460.025	531.671	517.132	468.004	590.847	584.695	560.779	548.435	309.024	469.643	554.071	547.825	468.669	633.098	604.408	585.201	572.957	293.908	-0.0356195	0.279477	0.545108
Git1	2934.52	3114.2	2878.11	2748.71	3422.74	3017.34	1963.31	1609.06	1092.69	2546.47	3148.45	3080.58	2771.7	3138.08	2967.96	1984.34	2033.56	1207.12	-0.0191894	0.576187	0.801044
Gltp	2453.16	2584.38	2270.03	2178.77	2369.08	2249.44	5566.98	5028.3	3844.3	1800.15	2108.69	1950.22	1903.91	1939.97	1959.55	6080.75	5508.2	3711.07	0.108563	0.00591809	0.0341704
Bnip2	2033.94	1892.75	2176.41	2223.25	2031.45	2109.2	1393.2	1371.67	2149.29	2127.93	1861.31	2071.23	2116.57	1933.78	2116.49	1330.64	1474.71	1907.54	0.0297942	0.291617	0.558369
Ccnt1	2365.05	2162.74	2296.78	2462.35	2227.77	2365.92	1488.8	1536.55	3380.76	3200.27	2047.35	2412.68	3002.51	2291	2273.42	1245.87	1598.42	3095.58	-0.0276868	0.468188	0.719579
Scarf2	0.927471	3.69858	5.34964	4.6337	1.89678	2.26188	0	0	0	0.881131	4.02229	1.87611	3.02367	0.884215	3.18109	0	1.08514	0	0.0125161	0.737753	NA
Brms1l	386.755	381.878	371.8	350.308	301.588	342.674	226.177	210.487	450.583	372.719	274.521	300.178	321.517	251.117	300.083	218.289	224.625	376.928	0.129581	0.00252098	0.0172438
Med15	1713.04	1817.85	1716.34	1657.01	1823.75	1797.06	2667.49	2384.35	1906.88	1675.03	1964.89	1966.17	1591.46	1686.2	1753.84	2762.29	2726.97	1972.43	-0.0330726	0.284591	0.550562
Dhdds	1589.68	1842.82	1761.82	1558.78	1882.55	1819.68	1466.65	1352.96	847.504	1509.38	1953.83	1854.54	1590.45	1899.29	1911.84	1473.45	1359.69	783.437	-0.012596	0.636562	0.836914
Crybg2	86.2548	91.5399	65.9789	89.8939	94.839	67.8563	247.162	169.559	151.736	71.3716	83.4625	75.0445	89.7023	87.5373	75.2859	221.773	235.476	138.366	-0.00089211	0.982195	0.993274
Ubxn11	313.485	293.112	271.049	242.806	305.382	226.188	610.911	523.878	533.853	233.5	315.75	302.054	229.799	263.496	230.099	589.845	550.169	465.673	0.0411856	0.289102	0.55559
Tex22	0	1.84929	0	0	0.94839	0	5.8293	1.16937	0.925222	0	1.00557	0.938057	1.00789	0	1.06036	1.16111	7.59601	3.81699	-0.0325821	0.394976	NA
Wnt8a	2.78241	6.47251	0.891607	0	0.94839	0	4.66344	2.33874	1.85044	1.76226	0	1.87611	0	0.884215	1.06036	4.64445	0	0	0.0388022	0.33821	NA
Tjap1	709.515	819.235	776.59	759.928	900.97	896.834	769.468	651.34	446.882	706.667	924.121	827.366	803.289	893.941	848.292	760.529	806.263	460.902	-0.0486618	0.145247	0.3651
Rpl15	39217.2	41254	44101.6	37860.1	44239.5	44343	52865.9	52393.7	26726	37065.7	49737.6	46935.7	37957.2	47523.9	48590.2	51049.5	43315.7	25583.4	-0.0107781	0.755649	0.90209
Tmem167	2422.55	1932.51	2324.42	2465.13	1931.87	1987.06	898.878	1016.18	1741.27	2767.63	2075.5	1994.31	2585.24	2232.64	2069.83	906.829	819.284	1706.19	-0.00932815	0.796239	0.921627
Mplkip	572.249	476.192	566.17	624.623	503.595	512.315	510.647	625.614	817.897	701.381	507.814	579.719	678.311	576.508	566.235	621.195	592.489	862.64	-0.0946181	0.00877045	0.0466006
Kif11	1204.78	1208.51	1074.39	1364.16	1260.41	1129.81	25.6489	30.4037	70.3169	740.15	330.833	400.55	788.171	522.571	549.269	10.45	14.1069	66.7973	1.02526	9.29805e-16	1.12741e-13
Rpa3	1072.16	1007.86	1195.64	1080.58	1084.96	1134.33	360.251	406.941	368.238	851.173	965.35	1014.04	875.858	939.921	1030.67	372.717	342.906	385.516	0.130549	0.000424242	0.00417651
Mlkl	360.786	280.167	403.898	351.235	302.536	474.994	26.8148	30.4037	19.4297	191.205	141.786	170.726	222.744	198.948	239.642	17.4167	9.7663	15.268	0.8599	3.25681e-16	4.03605e-14
Tnpo3	4111.48	3473.89	3669.85	4357.54	3444.55	3778.47	1268.46	1382.2	2675.74	4945.79	3305.32	3576.81	4953.79	3743.77	3816.25	1168.08	1252.26	2531.62	-0.0156994	0.637853	0.837356
Ttll5	401.595	467.87	425.297	449.469	514.976	473.863	388.231	464.24	371.014	378.886	340.889	425.878	438.433	376.676	390.214	394.778	413.44	356.889	0.110047	0.0082027	0.0443246
Zfp715	224.448	206.196	208.636	245.586	188.73	203.569	218.016	313.392	903.017	403.558	215.193	221.381	337.644	238.738	213.133	183.456	243.072	807.293	-0.0454547	0.270402	0.53465
Acp4	0.927471	0	0.891607	0.926741	2.84517	0	0	0	0.925222	0	0	0.938057	1.00789	0	1.06036	0	0	1.9085	0.0132639	0.680184	NA
Cdh23	271.749	232.086	227.36	236.319	250.375	180.95	31.4782	9.35497	22.2053	214.115	236.31	287.045	187.468	206.022	192.986	22.0611	8.68116	12.4052	0.0474139	0.251662	0.511907
Rps5	31151.9	32799	34539.1	30855.8	33895.5	34019.8	63800.5	67316	31309.5	28834.1	39296.8	36183.7	29030.3	36436.7	37737.3	61396.2	53300.2	31035	0.00137263	0.969116	0.989187
Podnl1	40.8087	40.6844	24.0734	17.6081	10.4323	22.6188	873.229	976.425	453.359	19.3849	35.195	8.44251	16.1263	18.5685	9.54328	603.779	450.335	343.529	0.461745	0.000449498	0.0043791
Adgrl1	1388.42	1375.87	1175.14	1163.06	1314.47	1155.82	2203.48	1964.54	2004.96	1304.07	1155.4	1184.77	1165.12	972.637	1002.04	2438.34	2607.6	2075.49	0.0219184	0.574843	0.799902
Amotl1	8.34723	17.5683	12.4825	3.70696	5.69034	3.39282	0	0	0.925222	5.28679	2.01115	1.87611	2.01578	1.76843	4.24146	0	0	0.954248	0.195227	0.0243208	0.10245
Etv5	118.716	103.56	99.86	87.1136	79.6648	84.8204	108.425	88.8722	76.7935	67.8471	95.5294	75.0445	49.3867	74.2741	56.1993	192.745	184.475	92.562	0.0140459	0.707718	0.878018
Gfod2	177.147	181.23	193.479	174.227	190.626	192.26	279.806	225.689	180.418	164.772	193.07	207.311	166.302	204.254	208.892	310.017	350.502	213.751	-0.0812469	0.0529891	0.18323
Enkd1	416.434	479.891	415.489	423.521	542.479	517.97	55.9613	33.9118	24.981	234.381	285.583	277.665	256.004	302.402	315.989	44.1223	24.9583	21.9477	0.659616	1.38908e-13	1.2453e-11
Atp6v0d1	814.319	852.523	839.002	816.459	921.835	904.751	2548.57	2307.17	1320.29	732.22	907.026	877.083	710.563	877.141	917.215	2682.17	2491.49	1331.18	0.000671116	0.983475	0.993605
Ptprs	3678.35	4290.35	3505.8	3484.55	4680.3	3585.08	825.429	687.59	654.132	3592.37	4390.33	3882.62	3574.99	4146.08	3447.25	678.09	827.966	578.274	0.0145538	0.695028	0.870282
Slc41a1	1050.82	1297.28	1276.78	1458.69	1497.51	1421.59	1198.5	998.643	1007.57	1251.21	1417.86	1396.77	1351.58	1402.37	1444.22	1459.52	1322.79	1076.39	-0.0799638	0.0379132	0.143432
Igf2bp1	0.927471	2.77393	2.67482	4.6337	2.84517	1.13094	0	0	0	2.64339	1.00557	0	3.02367	3.53686	0	0	0	0	0.0281641	0.458925	NA
Zfp651	8.34723	9.24645	16.0489	12.9744	21.813	14.7022	0	2.33874	4.62611	10.5736	7.03901	13.1328	11.0868	21.2212	12.7244	0	1.08514	1.9085	0.026217	0.497594	0.74404
Nelfb	2057.13	2300.52	2116.68	1979.52	2380.46	2198.54	3754.07	3354.93	2130.79	1961.4	2492.81	2353.58	1960.35	2438.67	2333.86	4124.27	3992.25	2408.52	-0.082467	0.00451232	0.027475
Card14	0	0	0	0	0	0	4.66344	4.67749	0.925222	0	0	0	0	0.884215	0	3.48334	5.42572	1.9085	-0.0116244	0.731564	NA
Tmem175	435.911	452.151	415.489	448.543	424.879	386.781	631.896	643.154	473.714	393.866	368.04	362.09	337.644	336.886	364.765	632.807	622.873	479.032	0.116107	0.00291551	0.0193838
Bcas1	15.767	15.719	24.965	18.5348	17.071	28.2735	6.99516	16.3712	24.981	7.04905	9.05015	7.50445	13.1026	6.18951	20.1469	16.2556	8.68116	16.2222	0.280934	0.00870359	0.0462891
Tango2	194.769	233.011	235.384	196.469	232.356	221.664	531.632	459.563	372.865	157.723	209.159	187.611	152.192	200.717	181.322	564.301	517.614	391.242	0.0723847	0.0756683	0.234648
X4833413E03Rik	0	0	0.891607	1.85348	0	0	1.16586	4.67749	0.925222	0	0	0	0	0	0	2.32223	2.17029	0.954248	0.0221678	0.509073	NA
Aldh1a2	3.70988	0.924645	3.56643	2.78022	1.89678	0	3.49758	4.67749	0.925222	1.76226	1.00557	0.938057	1.00789	3.53686	2.12073	3.48334	6.51087	0.954248	0.00584594	0.875835	NA
Ndufs2	3826.74	4137.79	4125.47	3688.43	4572.19	4245.54	5803.65	5174.47	2864.49	3489.28	4706.08	4491.41	3626.39	4688.11	4633.79	5377.11	4730.15	2525.89	0.00874906	0.792495	0.919839
Atraid	292.153	261.675	283.531	281.729	299.691	292.913	1037.62	984.611	615.273	282.843	373.067	324.568	268.099	314.781	320.23	1068.22	1048.25	624.078	-0.0678194	0.0708617	0.22424
Cad	19463.9	24227.5	20061.2	21105.6	28054.3	22668.5	6325.96	5659.76	3727.72	18970.8	25687.4	22565.9	21181.8	27000.4	21859.4	6490.62	6820.14	3862.79	-0.0404856	0.220969	0.474543
Sh3bp5l	611.203	617.663	635.716	570.872	641.112	633.326	993.313	739.043	591.217	538.371	828.592	745.755	539.222	640.172	607.589	991.59	1034.14	569.686	-0.0488576	0.218985	0.472224
Atad1	2418.84	1778.09	2165.71	2472.54	1763.06	2020.99	916.366	1231.35	2660.01	3140.35	1791.93	1989.62	2832.17	1977.99	1922.44	1101.9	1099.25	2591.74	-0.0462109	0.216291	0.469089
Pten	2196.25	1700.42	1661.06	2391.92	1682.44	1472.48	1718.48	2171.52	7011.34	3150.04	1624	1566.55	2839.23	1829.44	1611.75	1674.32	1752.51	7566.23	-0.0380868	0.339219	0.607566
Pea15a	635.317	656.498	709.719	594.968	710.344	661.599	3175.8	2785.44	2228.86	409.726	540.998	551.577	448.512	510.192	569.416	3251.12	3413.87	2006.78	0.150846	0.00233911	0.0162959
Timm23	9039.13	9040.25	10430	9308.19	9925.85	10207.9	2805.06	2645.12	1705.18	8907.36	10412.7	10413.4	9377.42	10936.9	11085.1	3066.5	2591.33	1755.82	-0.0527539	0.0932327	0.270362
Tnfaip8l2	302.355	305.133	246.975	230.758	239.943	216.009	2833.04	2566.77	1498.86	203.541	306.7	240.142	184.444	196.296	233.28	2960.84	2873.46	1535.38	0.0389862	0.329652	0.599124
Trnt1	2007.05	1850.21	1869.7	2215.84	1738.4	1790.28	307.787	371.86	1166.71	2658.37	1514.39	1416.47	2239.53	1793.19	1694.46	271.7	273.457	1140.33	0.0502421	0.213331	0.465254
Ehmt2	2611.76	3075.37	2890.59	2782.08	3542.24	3015.08	4831.33	4103.32	2565.64	2359.67	3486.32	3160.31	2819.07	3325.53	3140.8	5169.27	4696.51	2905.68	-0.0547546	0.0911122	0.266506
Elof1	1315.15	1349.98	1478.28	1325.24	1499.4	1542.6	751.98	709.808	404.322	1102.3	1457.07	1449.3	1138.92	1557.99	1548.13	852.257	724.877	436.091	0.004345	0.903636	0.966385
Med16	895.009	1024.51	888.041	792.364	1012.88	903.62	1489.97	1319.05	724.449	914.614	1163.45	1081.58	869.81	1114.11	960.69	1381.72	1364.03	770.078	-0.0769524	0.0185682	0.0837208
St3gal1	2147.09	2270	2911.1	2602.29	3140.12	3241.27	7323.93	6684.13	5994.52	3015.23	3320.4	3706.26	2838.22	3193.78	3388.93	7794.55	10247	6229.33	-0.202245	9.15721e-05	0.00116568
Tmem259	1642.55	1828.02	1640.56	1619.94	2070.34	1672.66	2450.64	2130.59	1795.86	1603.66	2017.18	1802.94	1584.41	1918.75	1705.07	2979.42	2426.38	1789.21	-0.0514844	0.116204	0.313409
Rnf170	331.107	253.353	269.265	377.184	294.949	281.604	114.254	137.986	474.639	459.069	217.204	225.134	440.449	264.38	250.246	95.2113	106.344	449.451	0.0310438	0.442468	0.69682
Clip3	5.56482	9.24645	8.02446	2.78022	7.58712	6.78563	5.8293	7.01623	2.77567	4.40566	5.02786	2.81417	6.04735	7.07372	4.24146	3.48334	4.34058	0.954248	0.067077	0.173582	0.408806
X1700020L13Rik	0	0	0.891607	1.85348	0.94839	2.26188	0	1.16937	1.85044	0.881131	1.00557	0	3.02367	1.76843	1.06036	3.48334	0	0	-0.00924353	0.794021	NA
Dedd	908.921	961.631	986.117	894.305	1046.07	1023.5	949.01	853.641	727.225	924.307	1131.27	1057.19	923.228	1075.21	1049.76	1120.47	1058.02	715.686	-0.0873003	0.00831657	0.0447677
Nit1	601.928	588.999	616.1	580.14	613.608	611.838	824.263	783.479	691.141	557.756	624.461	590.038	514.025	603.035	605.468	813.94	819.284	609.764	0.0366829	0.261327	0.524271
Prdm15	685.401	748.962	721.31	673.741	749.228	769.038	954.84	822.068	804.943	773.633	777.308	849.879	681.335	720.635	773.006	1106.54	1050.42	801.568	-0.0792781	0.029899	0.119923
Rnf168	1018.36	937.59	929.946	1104.68	891.486	1007.67	356.753	390.57	792.916	1113.75	785.352	889.278	1226.6	870.068	855.714	298.406	340.736	763.398	0.0547153	0.134206	0.345941
Dynlt2b	53.7933	44.383	56.1712	49.1173	58.8002	41.8447	11.6586	9.35497	15.7288	44.0566	51.2842	56.2834	41.3235	49.516	55.139	4.64445	6.51087	10.4967	0.0338808	0.390872	0.651802
Chp1	1596.18	1576.52	1765.38	1599.55	1642.61	1640.99	3848.5	3785.26	3094.87	1605.42	1630.03	1615.33	1555.18	1648.18	1623.42	3411.35	3484.4	2983.93	0.0475481	0.077333	0.237711
Trpv4	0.927471	1.84929	2.67482	0.926741	3.79356	3.39282	5.8293	10.5243	14.8036	5.28679	2.01115	0	0	2.65265	1.06036	12.7722	11.9366	9.54248	0.0033702	0.927921	0.975437
Klhl3	68.6328	63.8005	69.5453	63.0184	73.026	79.1657	434.866	396.417	392.294	62.5603	51.2842	80.6729	77.6076	64.5477	67.8633	406.39	564.275	409.372	-0.0213561	0.595365	0.812163
Tvp23b	585.234	491.911	604.51	667.253	574.724	553.029	363.748	399.925	486.667	628.247	553.065	545.011	611.79	575.624	626.676	447.028	440.569	499.071	-0.0449441	0.212824	0.464687
Dnajc7	3130.21	3083.69	3337.29	3113.85	3035.8	3391.68	3045.23	3287.1	4845.39	3743.05	3336.49	3545.85	3616.31	3360.9	3649.78	3337.04	3444.25	5121.45	-0.120997	9.04832e-07	2.2328e-05
Cacybp	4499.16	3659.74	4104.96	5073.91	3436.96	3729.84	395.227	487.628	1475.73	5675.37	2984.54	3363.87	5547.43	3640.31	3700.67	397.101	387.397	1500.08	0.0194545	0.612698	0.822771
Cluap1	405.305	357.838	404.79	360.502	367.975	382.257	312.451	315.73	371.014	378.005	334.856	374.285	355.786	344.844	369.007	226.417	275.627	328.261	0.0952744	0.0121182	0.0604261
Zswim7	262.474	257.051	311.171	260.414	294.949	308.746	115.42	126.292	56.4386	197.373	274.521	260.78	243.91	267.033	265.091	114.95	85.7265	71.5686	0.0841404	0.0479125	0.170287
Pigl	214.246	210.819	206.853	203.883	223.82	205.831	166.718	194.116	259.987	191.205	208.154	235.452	198.555	248.464	192.986	243.834	202.922	241.425	-0.0291752	0.465753	0.717597
Ndufa2	912.631	860.844	986.117	919.327	927.525	959.036	1358.23	1268.77	731.851	796.543	1096.07	967.136	861.747	1058.41	1043.4	1521.06	1139.4	734.771	-0.0256556	0.499436	0.745175
Pam16	698.385	717.525	751.625	632.037	754.918	730.586	522.305	496.983	294.221	595.645	792.391	757.012	652.106	789.604	784.67	530.629	445.995	264.327	0.00664534	0.850048	0.947234
Glis2	21.3318	18.4929	24.965	25.022	24.6581	32.7972	41.971	46.7749	24.981	20.266	23.1282	23.4514	22.1736	26.5265	26.5091	23.2223	27.1286	25.7647	0.0510584	0.224475	0.479323
Cox6c	2738.82	2538.15	2780.92	2656.04	2305.54	2517.47	2665.16	2800.64	1868.02	2639.87	2948.34	2876.08	2629.59	2879.89	2912.82	2747.19	2265.78	1694.74	-0.0244702	0.512611	0.755784
Ube2z	3697.83	4103.57	4012.23	3712.52	4277.24	4140.37	3734.25	3090.65	2582.3	3676.96	4306.87	4283.17	3598.17	4232.74	4309.32	3879.28	3779.56	2455.28	-0.0374899	0.221154	0.47488
Tmem87b	225.375	179.381	181.888	234.465	177.349	220.533	289.133	376.538	949.278	341.879	228.265	222.319	320.509	231.664	192.986	244.995	380.886	896.993	-0.0807122	0.0684127	0.218666
Anapc1	7571.87	7810.48	7945.11	8056.16	8674.92	8380.25	5916.74	5662.1	5778.94	7573.32	7919.89	8610.42	7755.72	8087.91	8583.65	5601.21	6485.91	5753.16	-0.0117566	0.667202	0.854184
Mertk	0	0	0	0	0	0	2.33172	3.50811	2.77567	0	0	0	0	0	0	0	3.25543	2.86274	0.00442198	0.871794	NA
Tsg101	1220.55	1265.84	1421.22	1261.29	1267.05	1367.3	1111.06	1087.52	1003.87	1289.98	1271.04	1442.73	1294.13	1353.73	1483.45	1213.36	1241.41	985.738	-0.0589554	0.0433027	0.158091
Hps5	563.902	565.883	584.894	516.195	575.673	569.993	1032.95	1092.19	1268.48	598.288	544.015	563.772	561.395	524.34	566.235	1022.94	1209.94	1264.38	-0.00893562	0.784772	0.917113
Map3k4	777.22	883.961	718.635	650.572	744.486	719.277	1821.07	1637.12	1381.36	770.109	886.915	870.516	672.264	773.688	765.583	1820.62	2094.33	1401.79	-0.0685652	0.0539898	0.186007
Piezo1	3162.67	3983.37	3263.28	3505.86	4431.83	3654.06	3986.08	3123.39	2584.15	2838.12	3752.8	3327.29	3134.54	3962.17	3076.12	3655.18	4070.38	2491.54	0.0405694	0.279508	0.545108
Blk	20.4044	11.0957	22.2902	23.1685	23.7097	22.6188	47.8003	39.7586	11.1027	27.3151	26.1449	12.1947	49.3867	29.1791	18.0262	125.4	37.9801	36.2614	-0.183161	0.0216373	0.09394
Rnf166	215.173	238.558	195.262	153.839	153.639	162.855	3041.73	3007.62	1796.78	219.402	259.438	221.381	164.286	188.338	174.96	3582.03	3119.79	1981.02	-0.104631	0.00366678	0.0233119
Ankrd28	2204.6	1939.91	2053.37	2342.8	1923.33	2146.52	723.999	871.182	1690.38	2754.42	1795.95	2115.32	2598.34	1944.39	2060.29	920.762	859.435	1960.02	-0.0714167	0.0459543	0.165063
Ankrd52	7027.44	7594.11	7092.73	6931.1	8800.11	7826.09	3182.8	2577.29	2262.17	7653.51	9062.22	8678.9	7698.27	9095.92	8193.44	2988.7	3519.13	2453.37	-0.120016	0.00100728	0.0083794
Pkd2l2	8.34723	3.69858	8.91607	5.56045	8.53551	10.1784	1.16586	4.67749	16.654	9.69244	9.05015	3.75223	13.1026	10.6106	7.42255	8.12779	6.51087	11.451	-0.033384	0.405757	0.66446
Srp19	1188.09	1092.93	1070.82	1212.18	959.771	977.131	542.125	592.871	962.231	1298.79	1031.72	1031.86	1160.08	1034.53	1160.04	574.751	545.828	926.574	-0.0177469	0.596248	0.812448
Wdfy2	246.707	214.518	245.192	259.487	230.459	236.366	475.671	465.41	678.188	303.99	258.432	282.355	299.344	249.349	274.634	559.656	698.833	713.777	-0.196971	3.58506e-05	0.000529559
Rbsn	839.361	736.017	881.799	897.085	794.751	860.644	891.883	774.124	931.699	953.384	844.681	958.694	956.489	826.741	846.171	812.779	867.031	865.503	-0.0426113	0.232281	0.488017
Mrps25	1031.35	1095.7	1174.25	998.1	1180.75	1166	530.466	410.449	375.64	921.663	1080.99	1043.12	949.434	1153.9	1113.38	485.345	399.333	380.745	0.0583755	0.0906231	0.265623
Dguok	255.982	294.037	262.132	259.487	293.052	245.414	1212.49	1219.65	833.625	211.472	320.778	254.213	188.476	252.001	238.582	1461.84	1289.15	877.908	0.0184799	0.637082	0.836914
Camta1	231.868	215.442	204.178	223.345	220.975	238.628	183.04	175.406	257.212	267.864	241.337	269.222	219.72	251.117	231.16	197.389	193.156	256.693	-0.0783171	0.0522634	0.181506
Csf1	67.7053	56.4033	61.5209	67.6521	70.1809	70.1182	12.8245	7.01623	5.55133	41.4132	53.2953	56.2834	52.4104	33.6002	49.8371	26.7056	23.8732	3.81699	0.0337306	0.389187	0.650601
Strip1	688.183	729.545	837.219	726.565	763.454	771.3	2237.29	1901.4	1385.98	797.424	992.5	975.579	818.408	896.594	995.682	2307.13	2404.68	1474.31	-0.195658	2.1417e-06	4.68044e-05
Slc25a11	1796.51	1761.45	1904.47	1696.86	1962.22	1836.64	3208.45	3100	1663.55	1399.24	1851.26	1696.01	1529.98	1771.08	1830.19	3546.04	2833.31	1602.18	0.0626167	0.0785316	0.240449
Chrne	1.85494	2.77393	1.78321	0.926741	1.89678	3.39282	10.4927	3.50811	4.62611	2.64339	2.01115	1.87611	4.03157	0.884215	2.12073	3.48334	4.34058	0	0.036476	0.382815	NA
Cmc2	278.241	294.962	289.772	285.436	355.646	299.699	235.504	251.415	128.606	167.415	211.17	227.01	184.444	234.317	226.918	224.095	183.39	146.954	0.373827	1.33005e-06	3.13082e-05
Chfr	917.268	957.932	973.635	896.158	1014.78	1007.67	2338.72	2171.52	2308.43	1064.41	958.311	1029.05	984.71	1053.98	1048.7	2353.58	2406.85	2118.43	-0.0484075	0.133813	0.345319
Ceacam16	1.85494	0	0.891607	1.85348	0	0	3.49758	1.16937	11.1027	0.881131	1.00557	1.87611	0	0	0	5.80556	5.42572	6.67973	-0.00655385	0.858903	NA
Tex261	2647.93	2784.11	2845.12	2338.17	2916.3	2718.78	4110.82	3354.93	2264.02	2456.59	3314.37	3064.63	2512.67	2836.56	2955.24	4290.31	4105.1	2375.12	-0.0734379	0.0265126	0.109279
Fam120b	751.251	809.064	717.744	755.294	736.899	719.277	1105.24	1258.24	1666.33	832.669	686.806	787.968	832.518	694.109	713.625	1064.74	1233.81	1655.62	0.000535332	0.987705	0.995502
Tbp	1150.99	1125.29	1216.15	1144.53	1072.63	1299.45	644.721	630.291	881.737	1223.89	1137.3	1165.07	1234.67	1193.69	1199.27	806.973	722.707	854.052	-0.0488445	0.16817	0.401122
Psmb1	5156.74	5030.99	5346.97	5009.96	5036.9	5219.28	6079.96	6166.1	3715.69	4902.61	5865.5	5632.09	4770.35	5583.82	5750.36	6113.26	5113.2	3499.23	-0.00825847	0.81174	0.930257
Pdcd2	935.818	913.549	970.96	844.261	977.79	901.358	1083.08	1038.4	807.719	904.041	1062.89	1016.85	869.81	975.289	1002.04	1012.49	946.246	761.49	-0.00989905	0.763557	0.906139
Dll1	0	0	0	0	0	0	0	2.33874	2.77567	0	0	0	0	0	0	5.80556	2.17029	2.86274	-0.00737227	0.788253	NA
Nol3	1.85494	1.84929	1.78321	0.926741	0	1.13094	0	1.16937	0	0	0	1.87611	1.00789	0.884215	2.12073	2.32223	2.17029	0.954248	-0.0148775	0.68224	NA
Fhod1	501.762	575.129	572.412	492.099	583.26	525.886	1029.45	854.811	643.955	444.09	584.238	500.922	447.504	529.645	481.406	952.113	1040.65	659.385	0.0379242	0.297265	0.56408
Plekhg4	42.6636	32.3626	25.8566	43.5568	50.2647	35.0591	0	1.16937	0	37.0075	37.2062	23.4514	36.2841	35.3686	21.2073	0	0	0	0.0596399	0.1783	0.415524
Slc9a5	215.173	251.503	214.877	251.147	351.853	268.032	16.322	25.7262	24.0558	224.688	217.204	220.443	241.894	215.748	201.469	16.2556	19.5326	15.268	0.104167	0.033712	0.131432
Elmo3	28.7516	37.9104	33.8811	23.1685	26.5549	24.8806	191.201	181.253	147.11	35.2453	45.2508	33.77	45.3551	33.6002	20.1469	206.678	190.986	125.961	-0.04374	0.285607	0.551958
Stc1	0.927471	3.69858	0.891607	4.6337	3.79356	0	0	0	0	0.881131	0	0	0	0	0	0	0	0	0.0472102	0.157201	NA
X4931428F04Rik	13.9121	29.5886	17.8321	13.9011	23.7097	11.3094	187.704	184.761	122.129	11.4547	25.1393	17.8231	16.1263	21.2212	22.2677	168.361	163.857	135.503	0.00622233	0.871058	0.954105
Tppp3	5.56482	2.77393	1.78321	2.78022	0.94839	5.65469	10.4927	4.67749	6.47656	1.76226	1.00557	2.81417	2.01578	0	2.12073	13.9334	11.9366	6.67973	0.0226889	0.56188	0.791449
Msh3	603.783	581.602	568.845	604.235	504.543	525.886	426.705	454.885	1012.19	593.001	440.441	462.462	588.609	443.876	460.198	373.878	421.036	1036.31	0.109156	0.00403164	0.0251199
Adamts13	0	0	0	0	0	0	1.16586	0	7.40178	0	0	0	0	0	0	1.16111	0	0.954248	0.00292155	0.896093	NA
Tmem208	838.433	886.735	905.873	745.1	936.061	892.311	860.405	742.551	510.723	753.367	1007.58	938.057	790.187	1003.58	987.2	845.29	774.794	528.653	-0.0428182	0.192772	0.437979
E2f4	4754.21	5035.62	4772.77	4887.63	5260.72	5137.85	2666.32	2419.43	1686.68	4258.51	5163.62	4994.21	4583.89	5075.39	5161.86	2963.16	2742.16	1756.77	-0.0155145	0.609266	0.820213
Surf4	5556.48	5909.41	5970.2	5408.46	6104.79	5977.01	7280.8	6699.33	4169.05	5370.5	6502.03	6247.46	5753.04	6537	6428.99	8098.76	7515.71	4490.69	-0.0869969	0.000301972	0.00313969
Surf2	1766.83	1692.1	1869.7	1735.79	1718.48	1949.74	879.059	749.567	871.559	1817.77	2082.54	2050.59	1950.27	2122.12	2153.6	1036.87	945.161	915.123	-0.153577	2.96689e-05	0.000449272
Dnajb9	378.408	272.77	339.702	414.253	274.085	282.735	287.968	368.352	641.179	487.266	274.521	306.744	405.172	325.391	319.17	270.539	325.543	598.313	-0.0171026	0.662387	0.851547
Naf1	2587.64	2294.97	2553.56	2862.7	2208.8	2462.05	234.338	329.763	447.808	3099.82	2134.83	2522.43	3072.05	2513.82	2401.73	265.895	276.712	436.091	-0.0273902	0.448361	0.70262
Yes1	15.767	18.4929	19.6154	36.1429	21.813	16.9641	2.33172	1.16937	12.0279	28.1962	7.03901	3.75223	18.142	11.4948	13.7847	2.32223	6.51087	14.3137	0.0562384	0.217485	0.470329
Ppp1cb	4640.14	3243.65	3677.88	4640.19	3010.19	3231.09	1917.84	2535.2	7189.9	5639.24	3014.71	3040.24	4848.97	3156.65	3063.39	2247.91	2257.1	7461.26	-0.00542467	0.882184	0.959175
Gorasp2	4074.38	4085.08	4426.83	3907.14	4403.37	4284	2754.93	2614.71	1719.06	3886.67	4501.95	4466.09	4077.93	4583.77	4589.26	2941.1	2711.78	1695.7	-0.0417501	0.110209	0.302125
Tsen15	462.808	504.856	542.989	446.689	556.705	522.494	283.304	278.31	220.203	428.23	488.708	506.551	429.362	492.508	553.51	271.7	256.094	195.621	0.0585986	0.0971302	0.278265
Efr3a	2864.96	2429.04	2552.67	2972.98	2330.19	2561.58	3020.74	3729.13	6811.49	3206.44	2052.37	2300.11	3040.81	2230.87	2246.91	2840.08	2919.04	6891.58	0.0705145	0.0450933	0.162691
Trappc2l	369.133	395.748	426.188	379.037	413.498	452.375	692.521	685.252	349.734	358.62	432.396	379.913	348.73	392.591	428.387	747.757	643.491	326.353	0.031096	0.387255	0.648658
Acsf3	383.973	441.98	417.272	350.308	426.775	407.138	314.782	329.763	172.091	306.634	418.318	373.347	337.644	392.591	370.067	299.567	347.246	200.392	0.0524785	0.169424	0.402916
Ddx19a	5066.77	4745.28	5305.06	5210.14	5242.7	5360.65	2224.46	2113.05	1678.35	5004.83	5081.16	5160.25	5173.51	5433.5	5562.67	2328.03	2210.44	1818.8	-0.034696	0.175629	0.411977
Galns	529.586	622.286	518.915	468.931	666.718	636.718	1184.51	1165.86	690.216	437.922	612.394	532.816	456.575	544.676	494.13	1325.99	1181.72	635.529	0.0625212	0.0994356	0.282516
C8g	2.78241	1.84929	0.891607	0	1.89678	0	26.8148	38.5893	14.8036	0	2.01115	0.938057	2.01578	1.76843	1.06036	19.7389	19.5326	10.4967	0.0478819	0.279659	0.545341
Rabl6	2740.68	3021.74	2985.99	2844.17	3314.62	3229.96	2342.21	2040.55	1617.29	2759.7	3189.68	3249.43	2973.28	3178.75	3290.31	2527.74	2500.17	1641.31	-0.059755	0.0426971	0.156502
Edf1	2742.53	2944.99	3125.97	2721.84	3184.69	3214.13	3304.05	3005.28	1547.9	2392.27	3283.19	2992.4	2648.74	3021.36	3042.19	3547.2	2966.79	1561.15	0.0171256	0.595745	0.81235
Clic3	0	0	0	0.926741	0	1.13094	4.66344	3.50811	1.85044	0	0	1.87611	0	0	1.06036	2.32223	5.42572	0	0.0107415	0.756513	NA
Npdc1	14.8395	22.1915	13.3741	16.6813	23.7097	13.5713	25.6489	30.4037	21.2801	6.16792	16.0892	11.2567	11.0868	16.8001	13.7847	26.7056	17.3623	21.9477	0.101197	0.066982	0.215359
Fbxw5	716.007	919.097	847.918	709.884	923.732	871.954	1641.53	1517.84	896.54	680.233	909.038	893.968	741.808	892.173	829.205	1596.53	1544.16	871.228	0.011773	0.676677	0.85976
Slc25a13	1567.43	1360.15	1594.19	1543.02	1477.59	1640.99	160.889	143.833	187.82	1404.52	1190.6	1470.87	1368.72	1272.39	1463.3	124.239	130.217	149.817	0.150926	4.11078e-05	0.00059267
Ube2i	8796.13	8902.48	9416.26	8900.42	9455.45	9359.65	7609.57	6794.05	6394.21	8379.56	9616.29	9618.83	8763.62	9810.37	9947.28	7946.66	7744.68	6481.25	-0.043611	0.0987805	0.281538
Tsr3	644.592	625.985	658.898	591.261	679.047	684.218	958.337	844.286	531.078	555.113	777.308	711.985	573.49	683.498	671.211	1048.48	947.332	583.045	-0.0453887	0.209815	0.460685
Unkl	363.568	329.174	302.255	312.312	294.949	275.949	1008.47	917.957	1381.36	375.362	334.856	380.851	347.723	259.959	234.341	1172.72	1406.35	1429.46	-0.069319	0.0948577	0.273496
Lrrk1	61.2131	65.6498	36.5559	57.4579	58.8002	39.5829	347.426	213.995	162.839	7.93018	12.0669	10.3186	19.1499	12.379	6.36219	87.0835	72.7047	51.5294	1.91746	1.55914e-37	1.19444e-34
Aldh1a3	18.5494	28.664	18.7237	25.022	30.3485	11.3094	0	1.16937	0.925222	11.4547	16.0892	15.947	15.1184	17.6843	16.9658	1.16111	0	0	0.102558	0.0775611	0.238282
Actn1	3901.87	4392.99	4370.66	5046.1	5714.05	5219.28	14795.9	13077.1	14682.4	4809.21	4907.19	5303.77	5922.37	5772.16	5622.05	14648.6	18266.2	15859.6	-0.144853	0.000176364	0.00201385
Sirt2	502.689	922.796	898.74	477.272	948.39	952.25	1921.34	1914.26	978.885	832.669	589.266	582.533	892.992	582.698	602.287	1576.79	1497.5	865.503	0.05228	0.215237	0.467596
Hnrnpl	17155.4	18823	17282	16665.6	18752.5	17453.8	14614.1	12738	10439.3	15884.2	18806.2	18389.7	16646.3	18837.3	18020.9	14983	15719.4	10854.6	-0.0388471	0.183697	0.424696
Nolc1	17047.8	17458.2	19242.7	17862.9	18519.2	20293.6	3021.91	2931.61	2670.19	16667.5	17129.9	19228.3	17789.3	18615.4	19691	3366.07	3149.09	2718.65	-0.0145374	0.605125	0.818043
Casd1	624.188	523.349	523.373	602.382	488.421	564.338	494.325	581.178	1372.1	815.928	459.547	531.878	758.942	482.781	501.553	512.051	627.214	1432.33	-0.0440788	0.251671	0.511907
Cnksr3	174.364	174.758	122.15	98.2345	79.6648	97.2607	298.46	285.327	259.062	107.498	128.713	135.08	55.434	91.9584	84.8292	321.628	372.205	249.059	0.0467123	0.258327	0.520413
Mtmr1	1425.52	1141.94	1190.3	1457.76	1032.8	1145.64	1310.43	1578.65	2533.26	1445.94	954.288	1087.21	1565.26	1076.97	1101.72	1104.22	1323.88	2366.53	0.0690232	0.0498548	0.175272
Hmgb3	1085.14	994.918	1185.84	1191.79	1035.64	1224.81	191.201	173.067	150.811	783.326	757.196	836.746	836.55	799.33	884.344	125.4	171.453	157.451	0.388524	7.19768e-13	5.83219e-11
Map2	12.9846	14.7943	18.7237	15.7546	18.0194	12.4403	5.8293	4.67749	18.5044	18.5038	14.078	5.62834	12.0947	11.4948	10.6036	12.7722	4.34058	17.1765	0.0278516	0.469089	0.720433
Abca1	92.7471	83.218	63.3041	121.403	100.529	74.6419	1211.33	1299.17	3987.71	32.6019	16.0892	24.3895	62.4893	23.8738	49.8371	226.417	406.929	1338.81	1.56124	1.35804e-27	5.58252e-25
Nipsnap3b	749.396	740.641	861.292	851.675	731.209	884.394	585.262	685.252	668.011	739.269	716.973	773.897	690.406	711.793	780.428	671.123	653.257	620.261	0.0618197	0.0758947	0.235048
Lage3	615.84	685.162	723.093	605.162	660.079	686.48	628.399	562.468	356.211	492.552	670.717	691.348	521.08	740.972	699.841	657.19	490.486	316.81	0.0489173	0.203304	0.452686
Ubl4a	1249.3	1338.89	1488.09	1224.22	1461.47	1567.48	1148.37	1074.65	785.514	1097.89	1510.37	1477.44	1280.02	1542.07	1538.59	1356.18	1270.7	785.346	-0.0457613	0.18545	0.427282
Gdi1	945.092	1063.34	896.065	900.792	1061.25	914.929	2619.69	2407.74	2408.35	956.909	1011.61	933.366	944.394	953.184	840.869	2780.87	2679.22	2386.57	-0.00569385	0.854605	0.948775
Sash1	0	0	0	1.85348	0	0	6.99516	7.01623	8.327	0	0	0	0	0	0	2.32223	3.25543	3.81699	0.0490697	0.238741	NA
Gadd45b	697.458	738.791	1272.32	950.836	1058.4	1647.78	234.338	201.132	111.952	1201.86	1182.55	1448.36	1318.32	1555.33	1716.73	253.123	184.475	95.4248	-0.145195	0.0112516	0.0568961
Slamf6	827.304	885.81	1115.4	1362.31	1321.11	1454.39	1942.32	2080.31	3414.07	947.216	728.035	946.499	1145.97	871.836	1120.81	1692.9	1897.92	3306.47	0.148803	0.00102682	0.00850005
Slamf1	1396.77	1189.09	1558.53	1508.73	1283.17	1590.1	123.581	113.429	197.072	2581.71	2021.2	2311.37	2355.44	2000.09	2144.06	179.972	176.879	254.784	-0.612584	1.1058e-25	3.65434e-23
Zdhhc12	265.257	236.709	230.035	247.44	315.814	296.306	258.821	222.181	161.914	222.926	247.371	245.771	256.004	291.791	243.884	214.806	273.457	146	0.0321088	0.420579	0.676507
Endog	539.788	602.869	569.737	495.806	588.002	593.743	339.265	336.779	145.26	354.215	548.037	514.993	380.983	506.655	530.182	343.689	282.138	149.817	0.152871	0.00071561	0.00640175
Cybb	3.70988	2.77393	0.891607	1.85348	3.79356	3.39282	13.9903	14.0325	16.654	0.881131	0	0	0	0	0	3.48334	6.51087	15.268	0.590075	0.00157956	0.0119327
Golga7	2241.7	1839.12	1946.38	2093.51	1581.91	1711.11	1403.7	1623.09	1985.53	2329.71	1837.18	1999	2110.52	1836.51	1821.71	1532.67	1447.58	1859.83	-0.025047	0.412585	0.670212
Xk	117.789	86.9166	118.584	126.964	129.929	109.701	43.1368	49.1136	81.4196	129.526	69.3845	67.5401	89.7023	95.4952	55.139	24.3834	16.2772	55.3464	0.487431	0.000108683	0.00134744
Pcolce2	2.78241	0.924645	0	0.926741	3.79356	1.13094	0	0	0	1.76226	0	0.938057	1.00789	0.884215	1.06036	0	0	0	0.0162748	0.636767	NA
Cd48	1280.84	1276.01	1357.03	1182.52	1092.55	1219.15	2956.62	2820.52	4520.64	1162.21	1092.05	992.464	994.789	1029.23	993.562	2658.95	2731.31	4119.49	0.163619	2.72614e-06	5.75048e-05
Clpx	971.989	784.099	839.002	1006.44	806.131	818.8	355.587	485.289	761.458	1220.37	726.023	847.065	1180.24	855.036	901.31	376.201	463.357	869.32	-0.0705826	0.0608821	0.201751
Trabd	1301.24	1435.05	1384.67	1416.06	1543.98	1445.34	2465.79	1975.07	1339.72	1204.51	1474.17	1360.18	1241.72	1345.78	1397.56	2482.46	2246.25	1328.31	0.0285786	0.397079	0.656633
Dennd6b	102.949	123.902	69.5453	96.3811	117.6	87.0823	251.826	178.914	272.941	154.198	171.953	114.443	121.955	137.053	67.8633	322.789	292.989	273.869	-0.247153	0.000772082	0.00678346
Cd83	1600.81	1546.93	1862.57	1618.09	1549.67	1559.56	95.6005	145.002	59.2142	1188.65	1177.53	1603.14	1088.52	1276.81	1368.93	81.2779	41.2355	39.1242	0.412093	7.55405e-06	0.00013884
Gzmb	10772.6	7781.81	6694.19	6930.17	4930.68	4306.61	214.518	60.8073	40.7098	3011.71	2610.47	2604.05	2329.24	2049.61	2041.2	99.8557	45.5761	40.0784	1.07752	1.50518e-08	5.39751e-07
C4a	8.34723	10.1711	8.02446	2.78022	11.3807	6.78563	20.9855	16.3712	24.0558	13.217	17.0947	15.0089	9.07102	9.72637	7.42255	24.3834	14.1069	12.4052	-0.0345852	0.383809	0.646006
Ager	4.63735	7.39716	0.891607	6.48719	12.3291	3.39282	31.4782	36.2505	56.4386	3.52453	5.02786	5.62834	5.03946	5.30529	2.12073	24.3834	36.8949	41.0326	0.0397447	0.334172	0.602626
Atf6b	1903.17	2029.6	1970.45	1886.84	2407.01	2267.53	2139.35	1916.6	1237.02	2062.73	2817.61	2344.2	2162.93	2685.36	2312.66	2468.53	2089.99	1155.59	-0.125996	0.000580447	0.00540788
Egfl8	1.85494	3.69858	5.34964	4.6337	6.63873	7.91657	13.9903	9.35497	15.7288	7.93018	5.02786	4.69028	3.02367	4.42108	7.42255	27.8667	17.3623	19.085	-0.0569791	0.213519	0.465423
Notch4	2.78241	5.54787	4.45804	1.85348	2.84517	6.78563	15.1562	8.1856	10.1774	3.52453	5.02786	2.81417	7.05524	3.53686	10.6036	12.7722	14.1069	12.4052	-0.0370662	0.367772	0.633272
Ppt2	155.815	157.19	187.237	183.495	220.026	229.581	417.378	439.684	185.044	152.436	192.064	187.611	161.263	210.443	194.047	435.417	438.399	244.287	-0.0151798	0.699254	0.87303
Prrt1	4.63735	8.3218	1.78321	0.926741	0.94839	6.78563	424.373	404.603	287.744	7.93018	10.0557	4.69028	4.03157	2.65265	5.30182	449.351	338.565	273.869	-0.0180779	0.626105	0.830961
Rnf5	496.197	506.705	528.723	502.294	513.079	574.517	749.648	713.317	569.937	436.16	463.569	506.551	490.843	523.455	473.983	918.44	772.623	587.817	0.0112448	0.766118	0.907737
Cacfd1	591.726	539.068	575.087	502.294	508.337	550.767	1118.06	1102.72	692.066	649.394	707.923	732.622	529.143	617.182	671.211	1161.11	1167.62	753.856	-0.153318	8.09852e-05	0.00104833
Hivep2	1814.13	1551.55	1560.31	1572.68	1383.7	1467.96	2638.34	2557.42	4955.49	2705.95	1938.74	1908.95	2160.92	1681.78	1687.04	2710.04	2966.79	5072.78	-0.235019	6.41003e-07	1.63194e-05
Arnt	998.886	978.274	1110.94	1049.07	1024.26	1199.93	1950.48	1793.82	1888.38	1073.22	1032.72	1083.46	1190.32	1074.32	1140.95	1925.13	2253.85	2048.77	-0.0652567	0.0485694	0.172059
Itga2	7.41976	4.62322	1.78321	3.70696	0.94839	2.26188	71.1175	95.8885	224.829	0	2.01115	0	0	0	0	67.3445	85.7265	154.588	0.254324	0.0135519	0.0655422
Mocs2	330.18	290.339	315.629	284.509	295.898	294.044	352.09	405.772	392.294	324.256	310.722	316.125	328.573	319.202	329.773	391.295	367.864	453.268	-0.05848	0.114748	0.310278
Nat9	109.442	102.636	123.933	95.4543	94.839	117.618	184.206	134.478	62.9151	88.9943	119.663	120.071	94.7418	136.169	115.58	156.75	163.857	70.6143	-0.0241485	0.548736	0.782437
Atp6v0e	1892.04	1884.43	1978.48	1719.1	2006.79	1999.5	2862.19	2562.09	1568.25	1704.11	2119.75	1979.3	1715.43	1991.25	2035.9	3218.6	2806.18	1570.69	-0.0291521	0.367929	0.633397
Zfp318	1155.63	1087.38	980.768	1231.64	980.635	1033.68	1193.84	1288.65	3291.94	1379.85	926.132	937.119	1365.69	902.784	891.767	895.218	1173.04	2903.78	0.0631041	0.109753	0.301072
Ttbk1	11.1296	10.1711	11.5909	7.41393	12.3291	5.65469	5.8293	11.6937	10.1774	4.40566	5.02786	6.5664	5.03946	4.42108	5.30182	5.80556	15.192	4.77124	0.138899	0.0475342	0.169231
Srf	2423.48	2455.86	2437.65	2178.77	2514.18	2278.84	2726.95	2393.7	1735.72	2260.1	2770.35	2584.35	2019.81	2409.49	2445.2	2988.7	3136.07	1827.38	-0.0555862	0.110829	0.30343
Gata3	181.784	147.019	127.5	160.326	139.413	150.415	940.849	950.699	891.914	163.009	142.791	148.213	159.247	148.548	111.338	882.446	1052.59	986.692	-0.00411832	0.916043	0.97114
Lama5	5.56482	3.69858	4.45804	0.926741	4.74195	4.52375	1.16586	4.67749	0.925222	0	1.00557	5.62834	1.00789	3.53686	0	2.32223	0	0	0.107894	0.0688433	NA
Hspa8	215090	207243	240883	210047	214871	239436	61812.7	69666.5	55505	219350	224680	244324	230466	235788	256262	54142.7	45665.1	44005.1	0.0363809	0.357937	0.625082
Serac1	68.6328	57.328	62.4125	58.3847	62.5937	57.6779	58.293	86.5335	144.335	78.4207	53.2953	67.5401	67.5287	62.7793	69.9841	66.1834	79.2156	128.823	-0.0196914	0.621856	0.82878
Pdzd11	729.919	753.586	825.628	775.682	850.706	893.441	482.666	406.941	243.333	625.603	780.324	769.206	668.232	842.657	845.111	474.895	412.355	255.738	0.0464785	0.192247	0.437353
Psma2	7289.92	7107.75	7878.24	7010.8	6738.31	7434.79	4085.17	4041.35	3031.03	7020.85	7723.8	7231.48	6827.46	7661.72	7903.96	4248.51	3508.27	3191.96	-0.00951684	0.777315	0.913079
Mrpl32	933.963	934.816	974.526	951.763	912.351	944.334	462.847	522.709	676.338	937.524	879.876	900.534	1033.09	848.846	974.475	453.995	476.379	613.581	0.0355356	0.269501	0.533517
Setdb1	3238.73	3019.89	3215.13	3243.59	3304.19	3261.63	1683.5	1624.26	1926.31	3087.48	2744.21	3051.5	3175.87	2806.5	2884.19	1868.23	1980.39	2000.1	0.0212172	0.546484	0.781154
Anxa9	28.7516	36.9858	27.6398	21.315	25.6065	29.4044	9.32688	5.84686	6.47656	15.8604	22.1226	21.5753	23.1815	20.3369	12.7244	9.2889	11.9366	4.77124	0.0941991	0.0793706	0.241901
Arnt2	8.34723	7.39716	8.02446	18.5348	10.4323	6.78563	16.322	15.2018	8.327	6.16792	3.01672	2.81417	16.1263	2.65265	0	8.12779	2.17029	1.9085	0.798221	0.000511559	0.00486833
Prune1	479.502	557.561	544.772	517.121	524.46	521.363	863.903	796.342	533.853	436.16	536.976	522.498	493.867	565.013	561.993	831.357	896.33	503.843	0.00481782	0.887673	0.960811
Cers2	3499.35	3250.13	3756.34	3462.3	3502.4	3727.57	3688.78	3370.13	2858.94	3528.93	3962.96	3974.55	3486.3	4042.63	3901.08	4178.85	3826.22	2881.83	-0.0908577	0.00526066	0.0311427
Capza2	3645.89	2991.23	3505.8	4045.22	2926.73	3174.54	1754.62	2294.31	4678.85	4550.16	2773.37	2943.62	4251.29	3154	3227.75	1869.39	1780.72	4729.25	0.00618894	0.868571	0.953364
Plekho1	413.652	395.748	425.297	328.993	328.143	402.614	1669.51	1165.86	943.727	370.075	411.279	471.842	313.454	335.117	426.267	1711.48	1802.43	1036.31	-0.0496769	0.224203	0.479288
Vps45	426.636	414.241	425.297	386.451	413.498	470.47	512.979	484.12	384.893	397.39	402.229	409.931	394.086	432.381	488.828	500.44	415.611	335.895	0.0341677	0.366323	0.632413
Prpf3	1923.57	1886.28	2218.32	2002.69	1830.39	2439.43	638.891	629.122	955.755	2181.68	1852.26	2512.12	2390.72	1975.34	2464.29	767.496	767.198	978.104	-0.0999644	0.00815349	0.0441578
Anp32e	7282.5	6710.15	7353.97	7901.39	6622.61	7271.94	2409.83	2593.67	3588.94	7928.42	6007.29	6958.5	7822.24	6400.83	7014.31	2838.92	2731.31	3765.46	-0.0111698	0.724223	0.885974
Aph1a	2267.67	2461.4	2526.81	2278.86	2769.3	2538.96	3559.37	3062.58	1792.16	2219.57	2875.94	2585.28	2239.53	2739.3	2746.34	3397.42	3278.22	1840.74	-0.034	0.231492	0.486843
Tab2	2237.99	1986.14	1998.98	2559.66	2004.9	1991.58	2342.21	2762.06	4580.78	2547.35	1543.55	1843.28	2479.41	1848.89	1875.79	2201.47	2439.41	4759.79	0.059459	0.0931277	0.270167
Ppil4	686.328	716.6	667.814	748.807	627.834	644.635	459.349	567.145	1988.3	1183.36	563.121	576.905	944.394	679.077	652.124	401.745	461.187	1985.79	-0.0114847	0.774016	0.910919
Cnih1	1989.42	1841.89	2091.71	1992.49	1851.26	1868.31	1197.34	1251.23	1139.87	1929.68	1904.55	1801.07	1812.19	1925.82	1962.74	1159.95	1072.12	1080.21	0.04865	0.119436	0.319862
Eps8	1.85494	0.924645	0.891607	2.78022	0.94839	1.13094	0	0	0	1.76226	0	0	1.00789	0	0	0	1.08514	0	0.0308218	0.382187	NA
Med22	1997.77	2328.26	2290.54	1885.92	2307.43	2249.44	2030.93	1763.41	1167.63	1871.52	2522.98	2581.53	1939.18	2321.06	2520.49	1838.04	1971.71	1084.03	-0.0289686	0.368212	0.633768
Surf1	541.643	606.567	575.978	494.88	569.034	530.41	1442.17	1393.89	887.288	501.364	590.271	583.471	463.63	614.529	602.287	1248.2	1151.34	761.49	0.0542711	0.134072	0.345769
Med28	1692.63	1680.08	1846.52	1709.84	1772.54	1758.61	2156.84	1961.04	1175.96	1488.23	1981.98	1807.64	1499.74	1821.48	1841.85	2446.46	2041.16	1207.12	-0.0172953	0.624619	0.830035
Qdpr	3635.68	3800.29	3924.85	3788.52	3983.24	3913.05	2089.22	2061.6	1289.76	2911.26	3517.49	3581.5	3086.16	3498.84	3900.02	2178.25	1892.49	1168	0.110866	0.00108839	0.00891539
Gnrh1	2.78241	4.62322	0.891607	5.56045	1.89678	3.39282	1.16586	1.16937	16.654	8.81131	3.01672	0	8.06313	2.65265	3.18109	8.12779	6.51087	13.3595	-0.0568089	0.225404	0.48009
Sqstm1	2608.97	2815.54	2821.94	2530.93	2836.63	3041.09	7902.2	6925.02	4380.93	2825.79	3633.13	3304.77	2874.51	3262.75	3245.78	7778.3	8055.03	4349.46	-0.122693	0.000235058	0.00254442
Nfe2l2	713.225	651.875	679.405	660.766	593.692	573.386	967.664	1185.74	1764.4	744.556	562.115	596.604	698.469	607.456	587.442	1047.32	1059.1	1685.2	0.0256476	0.458809	0.711517
Rxra	1876.27	1755.9	2326.2	1772.86	1966.96	2455.27	1108.73	990.458	655.983	1917.34	2086.56	2436.13	2016.79	2257.4	2548.06	926.568	1089.49	627.895	-0.0461533	0.210347	0.461188
Adamtsl4	4.63735	4.62322	2.67482	1.85348	4.74195	0	107.259	70.1623	73.0926	2.64339	6.03344	6.5664	3.02367	0.884215	0	67.3445	78.1304	48.6666	0.0276383	0.476462	0.725345
Cd5l	5.56482	10.1711	19.6154	13.9011	25.6065	21.4878	18.6538	15.2018	13.8783	20.266	11.0613	17.8231	21.1657	18.5685	43.475	2.32223	4.34058	0.954248	0.0347033	0.396362	0.656217
Prpsap1	1952.33	2092.47	2207.62	1989.71	2305.54	2308.25	2203.48	1935.31	1237.02	1916.46	2383.21	2377.04	2002.68	2393.57	2419.75	2201.47	2156.18	1284.42	-0.0571372	0.0402484	0.149944
Fam184b	1.85494	1.84929	0	3.70696	0.94839	1.13094	0	0	0	0.881131	2.01115	1.87611	1.00789	0.884215	0	1.16111	0	0.954248	-0.00533737	0.879457	NA
Ncapg	1132.44	1056.87	967.394	1205.69	1132.38	944.334	5.8293	14.0325	37.9341	778.92	357.984	432.444	756.926	551.75	533.363	5.80556	8.68116	36.2614	0.809564	4.19097e-10	2.11481e-08
Lcorl	142.83	117.43	112.342	106.575	109.065	109.701	87.4395	107.582	692.066	252.004	103.574	110.691	219.72	155.622	123.002	65.0223	72.7047	699.463	-0.049894	0.231001	0.486296
Lta4h	3410.31	3669.92	3701.95	3031.37	3256.77	3319.3	4370.81	4271.71	3365.96	2928.88	3446.1	3598.39	2990.41	3293.7	3504.51	4110.34	4007.44	3086.99	0.0552977	0.044462	0.161049
Amdhd1	4.63735	0	1.78321	0	2.84517	1.13094	11.6586	14.0325	5.55133	2.64339	3.01672	4.69028	1.00789	1.76843	2.12073	4.64445	13.0217	1.9085	0.00794929	0.83212	0.93885
Dstn	929.325	835.879	981.659	902.646	923.732	962.429	342.763	389.401	431.154	878.488	703.901	769.206	805.305	765.73	820.722	287.956	352.672	420.823	0.16035	3.23524e-05	0.000482965
Macroh2a1	7056.2	7754.07	7230.93	6828.23	7136.63	7305.86	10647.8	9463.72	7610.88	6760.04	7868.61	7763.36	6502.91	7411.49	7458.61	10244.5	10242.7	7422.14	-0.00933808	0.708137	0.878039
Gtf2ird2	225.375	281.092	231.818	202.03	234.252	234.104	997.976	859.488	659.684	246.717	277.538	284.231	231.815	274.991	257.669	1009.01	1091.66	714.731	-0.115609	0.00284072	0.0189764
Bola1	224.448	249.654	262.132	258.561	268.394	269.163	162.055	164.881	49.962	170.058	257.427	219.505	192.507	216.633	225.858	153.267	147.58	82.0653	0.081723	0.0601018	0.200025
Castor2	80.6899	109.108	75.7866	60.2382	71.1292	55.416	918.698	686.421	626.376	78.4207	75.4179	101.31	64.505	62.7793	58.3201	867.351	1056.93	666.065	-0.0312235	0.440259	0.694377
Ncf1	867.185	1192.79	986.117	1141.74	1552.51	1224.81	2480.95	2134.1	1310.11	429.111	624.461	639.755	593.648	740.088	722.108	1012.49	1139.4	754.81	0.918449	1.39088e-52	2.34419e-49
Adss	6385.63	4650.04	6523	7181.32	4663.23	6507.42	1274.29	2055.75	2493.47	7809.47	3706.54	5062.69	8061.11	4352.11	5678.25	1009.01	1242.49	2404.7	0.100406	0.0228749	0.0979799
Il17rb	0.927471	0	0	0.926741	0	0	13.9903	18.7099	14.8036	0	1.00557	0	0	0	2.12073	35.9945	28.2138	26.7189	-0.109172	0.0787144	0.240684
Cacna1d	0	0	0	1.85348	0	0	2.33172	3.50811	1.85044	0	0	0.938057	0	0	0	0	2.17029	0	0.0213422	0.471157	NA
Chdh	11.1296	12.945	5.34964	14.8279	10.4323	6.78563	55.9613	50.283	41.635	8.81131	12.0669	19.6992	13.1026	10.6106	15.9055	102.178	65.1087	51.5294	-0.137538	0.0353542	0.136041
Actr8	711.37	747.113	826.52	772.902	751.125	831.24	1132.05	971.748	934.475	673.184	805.464	763.578	716.611	831.162	803.756	1194.79	1245.75	989.555	-0.0331133	0.355291	0.622461
Lrrc27	12.0571	17.5683	8.02446	8.34067	6.63873	9.04751	39.6393	32.7424	33.308	4.40566	4.02229	4.69028	4.03157	9.72637	4.24146	48.7667	55.3424	27.6732	0.059022	0.197405	0.443963
Stk32c	7.41976	10.1711	7.13286	7.41393	11.3807	9.04751	9.32688	3.50811	0.925222	4.40566	2.01115	5.62834	7.05524	8.84215	10.6036	0	2.17029	1.9085	0.102209	0.0875562	0.259208
Fnta	1559.08	1449.84	1722.58	1556.92	1510.79	1763.13	1429.34	1398.57	1138.95	1582.51	1740.65	1744.79	1641.86	1722.45	1944.71	1343.41	1460.61	1044.9	-0.048947	0.138913	0.354035
Mtrex	4023.37	3049.48	3388.11	4412.21	3190.38	3448.23	890.717	1122.6	2449.06	5170.48	2878.95	3318.84	5077.76	3366.21	3402.71	963.724	1044.99	2417.11	-0.041976	0.232584	0.488469
Lbp	0	0	0	0	0	0	24.4831	19.8793	12.9531	0	0	0	0	0	0	54.5723	52.087	18.1307	-0.109267	0.0785804	0.240449
Celsr1	1393.06	1599.64	1228.63	1105.6	1396.98	1120.76	4669.27	3775.9	2713.68	933.118	1260.99	957.756	871.826	1023.04	793.153	3629.64	3409.53	2319.78	0.353727	1.26427e-14	1.32348e-12
Fli1	1112.96	961.631	974.526	951.763	706.55	749.812	2224.46	2317.69	3505.67	1137.54	853.731	890.216	1023.01	756.004	812.239	2492.91	2454.6	3749.24	-0.035969	0.262615	0.52598
Stard13	12.0571	11.0957	8.02446	15.7546	17.071	18.095	0	0	0	14.9792	14.078	30.9559	13.1026	14.1474	16.9658	0	0	0	-0.0369637	0.367458	0.633116
Utp25	1767.76	1795.66	1872.37	1730.23	1807.63	1875.1	1334.91	1251.23	1230.55	1879.45	1977.96	2226.01	1855.53	1843.59	2054.99	1461.84	1525.71	1307.32	-0.11689	6.93938e-05	0.000918746
Hsd11b1	14.8395	13.8697	13.3741	15.7546	7.58712	14.7022	2514.76	2753.87	2553.61	16.7415	22.1226	10.3186	7.05524	12.379	12.7244	2620.63	2655.35	2425.7	0.00766972	0.847892	0.946692
H2.M3	314.413	353.214	263.024	277.096	283.569	214.878	1290.61	1271.11	954.829	180.632	264.466	234.514	157.231	179.496	225.858	1248.2	1273.96	873.137	0.212235	0.00103868	0.00858553
Lonrf3	54.7208	49.0062	42.7971	65.7986	48.3679	49.7613	0	0	0.925222	54.6301	31.1728	39.3984	26.2052	35.3686	41.3542	0	1.08514	2.86274	0.0920935	0.0816671	0.246405
Atp5e	3026.34	3185.4	3399.7	2917.38	3239.7	3233.35	4620.3	4191.03	2162.24	2833.72	4153.01	3716.58	2749.53	3589.91	3777.02	4810.49	3663.45	2094.57	-0.0383091	0.311498	0.580583
Nelfcd	1023	1166.9	1167.11	992.54	1157.04	1160.34	1471.32	1300.34	826.224	1001.85	1210.71	1158.5	1040.14	1243.21	1131.41	1407.27	1257.68	788.209	0.0023839	0.933926	0.977907
Ctsz	1815.99	2233.94	2239.72	2073.12	2569.19	2453.01	1465.49	1272.28	760.533	1567.53	2144.89	1984.93	1780.94	2216.73	2247.97	1605.82	1328.22	733.816	0.0741098	0.032408	0.127528
Prelid3b	3973.28	3771.63	4323.4	4421.48	3827.7	4366.55	730.994	700.453	703.169	3717.49	3509.45	3582.44	3887.44	3981.62	4116.34	752.401	703.174	737.633	0.0559849	0.0916414	0.26745
Ube2a	1413.47	1280.63	1513.06	1337.29	1383.7	1396.71	866.234	817.391	779.037	1465.32	1495.29	1554.36	1379.8	1430.66	1539.65	874.318	816.029	861.686	-0.0632825	0.0447819	0.16186
Slc25a5	29984.2	29615.5	32521.4	28956	29071	30552.3	12006	12317	8801.64	28079.9	30938.5	31863	27938.7	32104.1	33119.4	12329.9	10064.7	7943.16	0.0193728	0.570873	0.797281
Ppdpf	634.39	699.956	725.768	606.089	642.06	698.92	2379.52	2239.35	1311.97	546.301	717.979	674.463	549.301	725.941	664.849	2672.88	2247.34	1250.06	0.0134519	0.699088	0.87303
Col20a1	4.63735	12.0204	7.13286	4.6337	5.69034	5.65469	43.1368	47.9442	51.8125	9.69244	9.05015	13.1328	9.07102	8.84215	9.54328	62.7001	84.6413	65.8431	-0.268908	0.00672965	0.0378829
Pls3	0.927471	0.924645	0.891607	0	1.89678	1.13094	8.16102	4.67749	13.8783	2.64339	3.01672	0	4.03157	2.65265	0	8.12779	3.25543	13.3595	-0.0268743	0.500573	0.746276
Mpped2	1.85494	1.84929	4.45804	7.41393	0	1.13094	0	0	2.77567	1.76226	0	1.87611	2.01578	0	1.06036	3.48334	0	1.9085	0.0230705	0.536586	NA
Nkap	513.819	400.371	438.671	474.491	433.414	398.09	219.182	286.496	696.692	628.247	336.867	417.435	577.522	407.623	447.474	224.095	243.072	774.849	-0.0226332	0.565843	0.793404
Ndufa1	707.66	690.71	771.24	674.667	622.144	726.063	791.619	806.866	596.768	749.843	810.492	724.18	714.595	772.804	853.594	813.94	694.493	630.758	-0.0559493	0.139964	0.355854
E2f3	1489.52	1402.69	1471.15	1537.46	1491.82	1609.33	266.982	242.06	319.202	1370.16	1031.72	1302.02	1521.92	1236.13	1356.21	189.261	218.114	261.464	0.192881	5.77956e-06	0.000109818
Cr1l	1742.72	1643.09	1781.43	1646.82	1640.71	1605.93	2770.08	2841.57	2865.41	1823.06	1840.2	1690.38	1769.86	1736.6	1720.97	2850.53	2786.65	2779.72	-0.0371353	0.163535	0.394026
Ppfibp1	490.632	416.09	439.562	610.722	493.163	577.91	54.7954	65.4848	114.728	476.692	301.672	448.391	524.104	374.023	470.802	40.639	57.5127	109.738	0.150728	0.00120368	0.00963747
Cd46	17.6219	10.1711	4.45804	6.48719	8.53551	3.39282	18.6538	49.1136	181.344	21.1472	10.0557	5.62834	20.1578	10.6106	4.24146	27.8667	27.1286	174.627	-0.0205442	0.582729	0.805488
Plgrkt	255.982	265.373	279.073	221.491	227.614	265.771	651.716	611.581	1460	312.802	341.895	313.311	268.099	291.791	338.256	635.129	599	1395.11	-0.105151	0.0129145	0.0634212
Cd274	1391.21	1088.31	1334.74	1213.1	927.525	1293.79	788.122	784.648	874.335	2452.19	1907.57	2030.89	1834.36	1626.07	1589.49	889.412	905.011	891.267	-0.463888	6.45243e-09	2.54087e-07
Pdcd1lg2	740.121	716.6	812.254	738.613	733.105	850.466	34.9758	28.0649	24.0558	623.841	678.762	817.047	627.916	729.477	781.489	44.1223	13.0217	11.451	0.0575903	0.174513	0.410044
Gtf3a	1825.26	1970.42	1898.23	1683.89	2001.1	1880.75	1893.36	1800.83	1023.3	1489.99	1959.86	1845.16	1490.67	1805.57	1802.62	1963.44	1724.3	1031.54	0.0660878	0.0318833	0.126082
Mtif3	348.729	352.29	348.618	329.92	367.975	398.09	942.015	822.068	543.106	358.62	459.547	433.382	341.675	419.118	441.112	1054.29	947.332	584.954	-0.132735	0.000692508	0.00624814
Lnx2	856.055	777.626	952.236	1046.29	1023.31	1063.08	1146.04	1116.75	1112.12	950.741	897.976	940.871	1018.98	1013.31	1034.92	1231.94	1278.3	1175.63	-0.0536091	0.0965301	0.276781
Dyrk3	281.024	273.695	302.255	218.711	263.652	298.568	6.99516	2.33874	2.77567	267.864	264.466	262.656	278.178	264.38	287.359	6.96668	1.08514	1.9085	0.00581388	0.878793	0.957122
Mapkapk2	4514.93	5020.82	4852.13	4465.96	5074.83	4716.01	3752.9	3505.78	1990.15	3660.22	4802.61	4508.3	3624.38	4516.57	4392.03	3640.09	3066.62	1788.26	0.137777	3.59317e-06	7.27876e-05
Lamp2	779.075	583.451	690.104	813.679	540.582	623.147	561.945	679.405	1200.01	996.56	548.037	587.223	876.865	580.045	647.883	613.068	555.594	1275.83	-0.0187302	0.621764	0.82878
Atxn10	3190.5	3337.97	3430.9	2889.58	3295.65	3241.27	3124.51	3007.62	1963.32	3081.32	3897.6	3778.49	3186.95	3705.75	3605.24	3162.87	3161.03	2000.1	-0.0867509	0.00144076	0.0110727
Foxred2	1018.36	942.213	966.502	918.4	1110.56	1054.03	357.919	323.916	245.184	923.426	923.116	974.641	968.584	1014.19	942.664	312.339	272.371	229.974	0.0657604	0.065611	0.212307
Eif3d	12294.5	13864.1	13822.6	12165.3	14967.5	14342.6	8578.4	7636	4041.37	12200.1	15276.7	14995.8	12865.7	15307.5	14896	8346.08	7401.77	4102.31	-0.0347186	0.17839	0.415677
H3f3b	13517.9	12665.8	13988.4	13259.8	12791.9	13331.5	10884.5	12790.6	6539.47	13633.7	13981.5	14165.6	13235.6	14120	13993.6	12195.2	11366.9	8205.58	-0.0604143	0.0645635	0.209987
Nup50	4674.45	4865.48	4976.95	4910.8	5043.54	5162.73	3635.15	3281.26	3445.53	4693.79	4712.11	5111.47	4886.26	4848.15	5121.56	3056.05	3592.92	3026.87	0.034312	0.249431	0.509487
Phf21b	45.4461	36.9858	29.423	35.2162	23.7097	42.9757	107.259	92.3803	96.2231	32.6019	35.195	32.832	32.2525	28.2949	18.0262	95.2113	80.3007	45.8039	0.122921	0.0321638	0.126953
Ift27	451.678	496.534	493.059	392.938	479.885	515.708	628.399	580.008	291.445	344.522	393.179	384.603	311.438	399.665	425.206	618.873	520.87	309.176	0.16724	0.000343188	0.00349704
Pacsin2	2064.55	1888.13	2187.11	2048.1	2039.99	2080.93	645.887	716.825	632.852	1907.65	1703.44	2009.32	1934.14	1840.05	2001.97	819.746	670.62	665.111	0.03112	0.391608	0.652189
Cmah	472.083	494.685	308.496	365.136	344.266	317.794	3571.03	3554.89	14650	469.643	430.385	299.24	339.659	272.338	262.97	2777.38	3713.37	13260.2	0.0751136	0.0786831	0.240632
Ttll12	2656.28	2928.35	2821.94	2428.06	2937.16	2679.19	1898.02	1654.66	1002.94	2197.54	2911.13	2741	2313.11	2795.89	2726.2	1914.68	1852.34	1031.54	0.0225993	0.464151	0.716308
Bik	26.8966	34.2119	35.6643	50.044	51.2131	41.8447	10.4927	4.67749	7.40178	14.0981	17.0947	30.0178	21.1657	27.4107	32.8713	17.4167	18.4475	13.3595	0.048346	0.25598	0.517403
Tox4	4146.72	4331.04	4237.81	3686.58	4090.41	4140.37	4285.7	3996.91	3423.32	4519.32	4922.28	4702.48	4307.73	4581.12	4450.35	4275.22	4410.03	3484.91	-0.111421	8.19304e-06	0.00014896
Mrps18c	655.722	597.321	666.03	607.942	538.685	663.861	341.597	295.851	279.417	652.918	645.578	599.418	669.24	643.709	681.815	341.367	303.841	291.046	-0.0354648	0.340126	0.607898
Srsf6	11041.5	11079.1	11863.7	10456.4	11036.4	11336.5	5045.84	4865.75	7363.84	11919.9	12032.7	12163.8	11529.3	12075.7	11889.9	5706.87	5058.95	6575.72	-0.0615278	0.0418109	0.154164
Plcg1	2208.31	2441.99	2042.67	1882.21	2150.95	1902.24	11217.9	9235.7	7487.82	1979.9	2385.22	2285.11	1633.79	1824.14	1989.24	12082.5	12754.8	8092.97	-0.0208523	0.585325	0.807094
Kctd2	176.219	200.648	208.636	182.568	169.762	189.998	1563.42	1418.45	938.175	202.66	222.232	246.709	173.357	187.454	198.288	1725.41	1539.82	921.803	-0.0672771	0.079496	0.242196
Kctd5	1202.93	1326.87	1554.96	1327.09	1483.28	1544.86	1034.12	866.504	671.711	1362.23	1561.65	1586.25	1399.96	1568.6	1590.55	1194.79	1010.27	614.535	-0.072987	0.0479216	0.170287
Etaa1	525.876	518.726	547.447	680.228	545.324	507.791	127.079	196.454	686.515	750.724	418.318	464.338	752.895	528.761	534.424	97.5335	156.261	688.967	0.018703	0.641455	0.839304
Slpi	0	0	0.891607	0	0	0	106.093	74.8398	38.8593	0	1.00557	0.938057	0	0	0	177.65	91.1522	58.2091	-0.107197	0.0729156	0.228721
Sdc4	57.5032	75.8209	47.2552	53.751	52.1614	56.5469	37.3075	47.9442	21.2801	34.3641	31.1728	31.8939	35.2762	36.2528	27.5695	44.1223	27.1286	17.1765	0.56423	3.47958e-05	0.000514881
Il13ra1	2.78241	1.84929	0	2.78022	0.94839	0	0	2.33874	7.40178	0	0	0	0	0.884215	0	0	0	4.77124	0.087402	0.0654379	NA
Nbr1	709.515	727.696	736.467	740.466	717.931	819.93	1912.01	1925.95	2872.82	750.724	620.438	724.18	755.919	636.635	725.289	1952.99	2190.91	2621.32	0.0302273	0.379084	0.642571
Cyth1	1067.52	1214.06	1078.84	829.433	893.383	943.203	9394.5	8227.7	6296.14	1007.13	1234.84	1079.7	890.976	982.363	932.061	9846.24	9455.95	6325.71	-0.0424523	0.159998	0.388952
Rnd3	4.63735	0.924645	4.45804	5.56045	1.89678	2.26188	4.66344	2.33874	3.70089	6.16792	4.02229	1.87611	2.01578	3.53686	3.18109	0	0	0.954248	0.04354	0.315452	NA
Brca1	1519.2	1509.95	1495.22	1661.65	1621.75	1682.84	44.3027	80.6866	142.484	1164.86	741.107	990.588	1433.22	1028.34	1173.82	46.4445	60.7681	138.366	0.443363	3.86772e-07	1.04781e-05
Cntnap1	4.63735	10.1711	9.80768	11.1209	18.0194	11.3094	16.322	3.50811	0.925222	5.28679	3.01672	7.50445	7.05524	6.18951	8.48292	4.64445	1.08514	4.77124	0.112135	0.0741564	0.231407
Nt5c3b	1421.81	1542.31	1446.19	1247.39	1505.09	1478.14	1891.03	1750.55	1276.81	1208.91	1579.75	1457.74	1200.4	1489.9	1477.09	2303.65	2143.16	1400.84	-0.035526	0.323221	0.592569
Coa3	949.73	958.857	981.659	867.43	1020.47	963.56	1090.08	1003.32	550.507	828.263	1070.93	1006.53	816.392	1048.68	1105.96	1187.82	1005.93	537.241	-0.020683	0.552862	0.78533
Zpbp2	5.56482	0.924645	4.45804	2.78022	3.79356	5.65469	43.1368	35.0811	55.5133	3.52453	2.01115	5.62834	2.01578	1.76843	4.24146	22.0611	53.1721	52.4836	0.0246695	0.518722	0.760684
Med24	1549.8	1762.37	1619.16	1450.35	1835.13	1588.97	2448.31	2433.46	1436.87	1477.66	2050.36	1785.12	1557.19	1943.5	1817.47	2228.18	2276.63	1363.62	-0.029604	0.386956	0.648417
Psmd3	7071.96	7887.22	7580.44	7095.13	8276.6	7702.82	4002.4	3495.25	2199.25	7029.67	8706.25	8179.85	7436.22	8809.43	8256	4128.92	3868.54	2267.29	-0.0756257	0.000372329	0.00374038
Exosc10	5119.64	5476.67	5617.12	5082.25	5426.69	5813.02	3132.67	2929.28	2095.63	5127.3	5971.09	6022.32	5174.51	5755.36	5973.03	3719.04	3638.49	2261.57	-0.0949231	0.0015866	0.0119752
Glod4	1274.34	1278.78	1390.02	1202.91	1285.07	1275.7	1010.8	1130.78	763.308	1082.91	1150.38	1180.08	1130.85	1115.88	1328.64	917.279	856.179	715.686	0.132681	0.000128963	0.00155475
Vps53	1431.09	1592.24	1579.93	1498.54	1517.42	1716.76	1663.68	1542.4	1187.99	1491.76	1614.95	1655.67	1529.98	1641.1	1612.81	1593.05	1572.38	1163.23	-0.013099	0.63728	0.836968
Taok1	923.761	796.119	676.73	916.547	743.538	602.79	754.312	781.14	4596.5	1594.85	738.09	618.179	1367.71	816.13	668.03	574.751	765.027	4496.41	-0.0447715	0.277169	0.542727
Dnttip1	777.22	881.187	910.331	751.587	841.222	927.37	1035.28	962.393	633.777	733.101	893.954	946.499	713.587	878.026	841.93	1156.47	1046.08	615.49	-0.00803857	0.808147	0.928292
Acot8	305.138	340.269	311.171	270.608	328.143	325.71	549.12	518.032	401.547	271.388	346.923	324.568	248.949	297.98	317.049	543.401	571.871	387.425	0.0194199	0.590893	0.809907
Mpp2	10.2022	11.0957	20.507	34.2894	31.2969	65.5944	3.49758	4.67749	5.55133	20.266	14.078	27.2036	27.2131	33.6002	43.475	3.48334	3.25543	2.86274	-0.000626441	0.986143	0.994939
Nlk	1185.31	1116.05	1095.79	1162.13	1090.65	1083.44	2013.44	2170.35	3637.97	1289.1	1094.06	1079.7	1247.77	1131.8	1135.65	1900.74	2290.74	3187.19	-0.0067494	0.838917	0.942054
Traf4	2197.18	2502.09	2447.46	2274.22	2757.92	2393.07	1343.07	1079.33	960.381	2290.94	3001.63	2831.05	2287.91	2825.95	2534.27	1660.39	1518.12	891.267	-0.104994	0.00618535	0.0354344
Aldoc	46.3735	56.4033	24.965	48.1905	55.0066	22.6188	69.9516	50.283	36.0837	5.28679	11.0613	14.0708	5.03946	9.72637	12.7244	49.9279	39.0652	21.9477	1.28718	1.83533e-07	5.41728e-06
Stac2	3.70988	1.84929	3.56643	1.85348	0	3.39282	31.4782	18.7099	15.7288	1.76226	1.00557	1.87611	1.00789	1.76843	2.12073	6.96668	34.7246	11.451	0.0548679	0.2357	0.491902
Rpl19	27417	29651.5	30362.8	26320.4	31615.5	31229.7	68170.2	65721	32267.1	25661.2	36456	33578.7	26180	34056.4	34418.4	64446.4	54721.7	30664.7	-0.0134241	0.705128	0.876806
Nek8	286.588	320.852	252.325	273.389	350.904	283.866	304.29	252.584	198.923	265.221	323.794	287.045	284.225	328.928	283.117	212.484	245.243	183.216	0.0366824	0.350124	0.617841
Cacnb4	0	0	0	1.85348	0	0	2.33172	9.35497	12.9531	0.881131	1.00557	0.938057	1.00789	0	1.06036	0	3.25543	9.54248	0.00930605	0.800701	NA
Plxdc1	0.927471	0.924645	0	0.926741	1.89678	2.26188	90.9371	76.0091	48.1116	0.881131	2.01115	1.87611	0	4.42108	2.12073	63.8612	83.5562	62.9803	-0.0174902	0.637075	0.836914
Arl5b	933.035	716.6	864.859	1113.94	726.467	797.312	244.831	368.352	954.829	1496.16	809.486	907.101	1335.46	862.11	872.68	270.539	342.906	868.365	-0.0955349	0.0269195	0.110524
Zfp207	5863.47	5069.83	6107.51	5878.32	5035	5515.59	2620.85	2477.9	5434.76	6584.69	5278.25	5693.07	6139.07	5332.7	5875.48	2458.08	2520.79	4178.65	0.00679107	0.850043	0.947234
Psmd11	6014.65	5871.5	6370.53	6307.4	6225.23	6755.1	2483.28	2275.6	2010.51	6573.24	6319.02	6759.64	6773.03	6756.29	7009.01	2469.69	2534.9	2159.46	-0.0844481	0.00039534	0.00393101
C1qtnf1	0	0.924645	2.67482	0	0.94839	1.13094	0	1.16937	0	0	0	2.81417	0	1.76843	2.12073	0	1.08514	0.954248	-0.0104654	0.761987	NA
Pipox	0	1.84929	0	0	0	1.13094	3.49758	2.33874	7.40178	0	0	0	0	0	0	2.32223	5.42572	3.81699	0.026286	0.471379	NA
Timp2	238.36	252.428	215.769	132.524	128.981	136.844	2767.75	2436.97	1586.76	285.487	388.151	272.036	150.176	173.306	145.27	3418.32	3276.05	2023.96	-0.337541	4.75869e-10	2.37991e-08
Zc3h18	3758.11	3746.66	3734.05	3683.8	3738.55	4012.57	2438.98	2376.16	2382.45	4117.53	3663.3	4172.48	4217.02	3866.67	3888.36	2593.93	2677.05	2487.72	-0.0741439	0.00711822	0.0396728
Top2b	3004.08	3083.69	2679.28	3198.18	2664.98	2281.1	2626.68	3322.18	13558.2	4999.54	2277.62	2080.61	4014.43	2695.97	2471.71	2497.55	2906.02	16251.8	-0.0173063	0.665461	0.853423
Igfbp4	378.408	524.274	336.136	257.634	321.504	254.461	10604.7	8025.4	4387.4	217.639	389.157	195.116	163.278	213.096	142.089	19334.9	6833.16	5680.64	0.0942644	0.068845	0.219466
Cdc6	3882.39	4545.55	4773.66	4033.18	4731.52	5176.31	73.4492	42.0974	23.1306	2903.33	3230.9	3978.3	3333.1	4060.32	4353.86	35.9945	54.2572	31.4902	0.274272	5.29029e-07	1.36752e-05
Suz12	3845.29	3548.79	3497.77	4403.87	3552.67	3193.77	764.804	1105.06	3484.39	5500.02	2684.88	2679.09	5266.23	3372.4	3131.26	698.99	758.516	3762.6	0.0322851	0.426005	0.682369
Atad5	1214.99	1120.67	1050.31	1299.29	1108.67	1057.43	57.1272	77.1785	286.819	1489.99	673.734	798.286	1376.78	947.879	925.698	59.2168	56.4275	269.098	0.0864678	0.0518592	0.180415
Crlf3	2434.61	2275.55	2474.21	2508.69	2333.04	2503.9	5989.02	5038.82	6461.75	2469.81	2276.62	2425.81	2323.19	2282.16	2367.79	5656.94	5904.27	6434.49	0.00814928	0.796132	0.921616
Tnfaip1	1751.99	1789.19	2026.62	1861.82	2192.68	2225.69	767.136	723.841	616.198	1650.36	1968.91	2041.21	2024.85	2223.8	2250.09	774.462	833.391	546.784	-0.0247744	0.422922	0.679109
Abr	339.454	332.872	276.398	235.392	226.665	237.497	4431.44	4030.82	3288.24	268.745	342.9	338.638	208.634	254.654	220.556	4029.06	4640.08	3226.31	0.00139548	0.97075	0.989979
Rab11fip4	684.473	691.634	694.562	635.744	737.847	624.278	4164.45	3573.6	2680.37	603.575	758.202	730.746	577.522	723.288	665.909	3980.29	4443.67	2857.02	-0.026877	0.453098	0.706365
Cd40	0	0.924645	1.78321	0.926741	3.79356	2.26188	4.66344	2.33874	0	3.52453	2.01115	0.938057	7.05524	3.53686	3.18109	5.80556	1.08514	0.954248	-0.0634657	0.188036	NA
Slc35c2	1163.98	1240.87	1283.02	1254.81	1457.68	1436.29	963.001	914.448	517.199	1187.77	1596.85	1419.28	1299.17	1663.21	1567.22	1144.86	1026.55	553.464	-0.131966	4.68227e-05	0.000662595
Elmo2	1151.92	1276.01	1148.39	1090.77	1260.41	1116.24	1903.85	1507.32	1236.1	865.271	1091.05	987.774	914.157	959.373	961.751	2020.34	1922.88	1234.8	0.0838872	0.0411781	0.152297
Wsb1	1381.93	1193.72	1270.54	1420.69	1213.94	1166	779.961	922.634	1539.57	1734.95	1152.39	1306.71	1492.69	1206.07	1199.27	989.268	954.928	1554.47	-0.0661422	0.0602253	0.200165
Ttpal	2441.1	2505.79	2650.75	2152.82	2445.9	2370.45	2673.32	2522.33	2626.71	2412.54	2658.73	2730.68	2269.77	2382.08	2557.6	2824.99	2959.19	2275.88	-0.0314344	0.315258	0.585129
Rhot1	1454.27	1271.39	1521.97	1610.68	1353.35	1530.16	663.375	764.769	1314.74	1758.74	1236.85	1622.84	1797.07	1446.58	1594.79	744.273	837.732	1311.14	-0.0826468	0.00977219	0.0508021
Rhbdl3	66.7779	73.047	107.884	101.015	119.497	142.498	6.99516	7.01623	4.62611	117.19	119.663	152.903	118.931	133.516	195.107	17.4167	15.192	5.72549	-0.440366	5.86548e-05	0.000804368
Ada	313.485	418.864	370.017	308.605	442.898	390.174	469.842	378.876	196.147	188.562	294.633	280.479	246.933	305.938	317.049	405.228	299.5	198.484	0.349068	1.71377e-07	5.09415e-06
Serinc3	3013.35	2727.7	2807.67	3017.47	2584.36	2727.82	6012.34	7874.55	7518.36	2407.25	1980.98	2090.93	2203.25	1902.83	2103.76	5894.97	5676.39	7536.65	0.313843	1.80821e-09	8.17039e-08
Tha1	17.6219	23.1161	17.8321	9.26741	17.071	15.8331	606.247	575.331	352.51	26.4339	35.195	22.5134	25.1973	31.8317	21.2073	885.929	659.768	487.621	-0.444499	1.69864e-05	0.000279033
Pgs1	1291.97	1318.54	1263.41	1235.35	1362.84	1274.57	1681.17	1523.69	1081.58	1187.77	1350.48	1393.01	1172.18	1248.51	1209.88	2012.21	1643.99	1093.57	-0.0145195	0.675224	0.85869
Birc5	1477.46	1637.55	1701.19	1623.65	1887.3	1798.19	47.8003	36.2505	27.7567	607.099	620.438	835.808	778.092	784.299	884.344	23.2223	39.0652	20.9934	1.04819	5.28845e-28	2.22829e-25
Afmid	27.8241	25.8901	25.8566	21.315	22.7614	23.7497	258.821	216.334	131.382	19.3849	22.1226	24.3895	22.1736	22.1054	11.664	184.617	197.496	83.0195	0.178491	0.00759549	0.0417551
Pigt	2189.76	2692.57	2383.27	2143.55	2917.25	2467.71	3846.17	3487.07	2053.07	2226.62	2989.57	2665.02	2334.28	3004.56	2515.19	4174.2	3911.95	2181.41	-0.0891855	0.000453884	0.00441417
Wfdc2	0	0	0	0	0	0	2.33172	2.33874	4.62611	1.76226	0	0	0	0	0	5.80556	3.25543	0	-0.00821043	0.784631	NA
Etv4	129.846	144.245	116.801	114.916	128.033	117.618	1.16586	0	0	77.5396	102.568	90.9915	85.6708	81.3478	88.0103	1.16111	0	0	0.450165	2.8691e-05	0.00043761
Dbndd2	2.78241	0.924645	2.67482	1.85348	3.79356	1.13094	5.8293	4.67749	5.55133	7.04905	1.00557	5.62834	4.03157	2.65265	1.06036	0	4.34058	9.54248	-0.015546	0.684051	NA
Mmp9	0	0	1.78321	0	0	1.13094	4.66344	0	0	0	3.01672	1.87611	2.01578	0.884215	0	0	0	0	-0.00383023	0.893895	NA
Ghdc	130.773	119.279	121.259	108.429	122.342	125.534	137.572	142.663	96.2231	116.309	109.607	107.877	128.002	131.748	128.304	119.595	128.047	103.059	0.0176595	0.659525	0.849949
Pltp	13.9121	27.7393	15.1573	11.1209	18.9678	12.4403	1382.71	1033.72	665.235	5.28679	10.0557	10.3186	1.00789	7.07372	5.30182	901.024	519.784	333.032	0.945911	3.44792e-10	1.7663e-08
Slc12a7	881.097	1064.27	914.789	920.254	1185.49	1043.86	10165.1	8256.93	7664.54	860.865	1078.98	975.579	855.7	1015.96	845.111	10425.6	12474.8	8118.74	-0.0143031	0.717253	0.882635
Ctsa	1258.58	1449.84	1342.76	1083.36	1485.18	1287.01	8531.77	6839.65	4330.04	1100.53	1365.57	1291.7	1032.08	1341.35	1179.13	8510.96	7273.73	4357.09	0.0473759	0.128551	0.336459
Zswim1	342.237	394.823	346.835	348.455	421.085	360.769	689.023	626.783	371.014	367.432	422.34	369.594	328.573	416.465	407.18	682.734	582.723	333.032	-0.00641536	0.856384	0.949211
Slc12a4	1179.74	1411.01	1212.59	1200.13	1618.9	1266.65	959.503	740.212	501.471	949.86	1276.07	1127.54	1033.09	1195.46	1081.57	873.157	902.841	524.836	0.093248	0.0190532	0.0853142
Spata25	0	0.924645	0.891607	1.85348	0	0	1.16586	3.50811	2.77567	0	1.00557	0	1.00789	0	1.06036	1.16111	2.17029	0	0.0286199	0.433776	NA
Myo1c	2243.55	2535.38	2535.73	2643.99	3140.12	2899.73	866.234	670.05	557.909	1625.69	2057.4	2041.21	1811.18	1997.44	2112.25	531.79	597.915	431.32	0.436752	4.70332e-18	6.95349e-16
Crk	1123.17	871.016	923.705	1095.41	840.273	926.239	703.014	873.52	2125.24	1314.65	854.737	942.747	1216.52	864.762	875.861	667.64	797.582	1922.81	-0.00115918	0.973381	0.99105
Cox7c	3751.62	3514.58	3844.61	3788.52	3611.47	3814.66	1985.46	1986.76	1436.87	3409.1	3730.67	3683.75	3615.31	3629.7	3892.6	1877.52	1650.51	1468.59	0.0390924	0.210799	0.461782
Pitpna	6025.78	6022.21	6268	5563.23	5631.54	6066.35	8585.4	8016.04	6411.79	5789.91	6296.9	6573.9	5702.65	6050.68	6378.09	8971.92	8581.33	6434.49	-0.0440815	0.0818896	0.246824
Mlx	1595.25	1532.14	1760.92	1627.36	1709.95	1702.06	2286.25	2028.86	1527.54	1528.76	1907.57	1853.6	1651.93	1883.38	1813.22	2708.88	2373.21	1455.23	-0.0792123	0.0271449	0.111341
Retreg3	1478.39	1567.27	1502.36	1230.71	1488.02	1446.47	6275.83	5132.37	4167.2	1355.18	1586.79	1579.69	1151.01	1380.26	1417.71	6837.79	7000.27	4298.89	-0.0280125	0.446676	0.700957
Dhx58	32.4615	21.2668	22.2902	19.4616	36.0388	19.226	1454.99	1286.31	999.24	16.7415	53.2953	29.0798	21.1657	31.8317	13.7847	1828.75	1082.97	1189.95	-0.0277331	0.48093	0.729249
Rab5a	1152.85	924.645	1069.04	1428.11	1029	1172.78	481.5	627.952	1668.18	1454.75	766.246	935.242	1476.56	1083.16	1067.79	480.701	589.234	1710.01	0.0107543	0.7758	0.911876
Hspb9	0	0	0.891607	0.926741	0	0	3.49758	0	0.925222	0	0	0	0	0	0	5.80556	1.08514	4.77124	-0.00184107	0.953506	NA
Nkiras2	624.188	602.869	628.583	574.579	665.77	681.956	893.049	819.729	476.49	494.315	633.511	633.188	485.804	622.487	666.969	838.323	969.034	457.085	0.0379091	0.307466	0.576038
Ppp2r5c	3164.53	2816.47	3023.44	3006.35	2672.56	2865.8	4209.92	4481.03	5547.63	3229.35	2691.92	2913.6	3057.94	2700.39	2923.43	3818.9	4152.85	5769.38	0.0207296	0.401061	0.660231
Ift52	800.407	872.865	918.355	802.558	812.77	877.608	1001.47	1027.88	899.316	826.501	889.932	900.534	831.51	870.068	890.706	842.968	871.371	762.444	0.0408637	0.237256	0.49385
Mybl2	3169.17	3874.26	3553.05	3559.61	4565.55	4220.66	52.4637	45.6055	27.7567	1440.65	1685.34	2086.24	1919.03	2163.67	2304.17	66.1834	66.1938	36.2614	0.408496	0.00112099	0.00913598
Eya2	33.3889	42.5337	30.3146	15.7546	16.1226	14.7022	975.825	887.553	488.517	24.6717	38.2118	30.0178	11.0868	20.3369	22.2677	1302.77	1110.1	576.366	-0.0814988	0.0711821	0.224916
B4galt5	3592.09	3562.66	4563.24	3770.91	4114.12	4671.91	3158.32	2507.13	2066.02	3365.04	3851.34	3882.62	3850.14	4395.43	3972.13	2353.58	2475.22	1974.34	0.0626914	0.100255	0.283888
Gdap1l1	0	0	0	0	1.89678	1.13094	1.16586	2.33874	0	0	2.01115	0.938057	1.00789	0	1.06036	3.48334	5.42572	0.954248	-0.0518882	0.211977	NA
Ddx27	6999.62	7425.82	8061.91	7640.05	7991.13	8506.92	2686.14	2405.4	1990.15	7399.74	7950.06	8454.7	8096.39	8454.86	8562.45	2938.78	2624.97	2119.38	-0.0704505	0.0144721	0.0689022
Cyth3	281.024	332.872	304.038	274.315	277.878	281.604	757.809	717.994	720.748	240.549	246.365	286.107	238.87	209.559	270.393	557.334	755.261	654.614	0.143511	0.00139372	0.010785
Cyth4	857.91	891.358	831.869	556.045	663.873	632.195	8952.64	7509.7	5511.55	900.516	1281.1	1019.67	740.8	837.352	814.36	9612.85	9490.68	5755.07	-0.242962	1.72299e-07	5.10652e-06
Rac3	4.63735	5.54787	7.13286	10.1942	14.2258	10.1784	12.8245	7.01623	5.55133	5.28679	5.02786	6.5664	2.01578	10.6106	6.36219	0	3.25543	4.77124	0.152567	0.0415755	0.153457
Rrp7a	5409.01	6117.45	6308.12	5308.37	6364.64	6712.12	3383.33	2970.2	1739.42	5248.02	7009.85	6482.91	5478.9	6784.58	6802.24	3454.31	3115.45	1799.71	-0.0464035	0.0988249	0.281538
Cyb5r3	1044.33	1153.03	1113.62	1033.32	1081.16	1067.61	1324.42	1253.57	660.609	830.907	923.116	1048.75	817.4	939.921	1025.37	1163.44	1129.64	709.006	0.137431	0.000226107	0.00246985
Ints2	1803	1632	1724.37	1944.3	1534.49	1610.46	305.455	371.86	791.065	2166.7	1472.16	1545.92	2173.01	1638.45	1652.05	301.889	342.906	783.437	-0.0134273	0.706365	0.877664
Med13l	796.697	721.223	684.754	790.51	713.189	671.778	1762.78	1651.15	2632.26	938.405	770.269	764.516	940.363	721.519	670.151	2011.05	2330.89	2909.5	-0.139161	0.000342094	0.00348799
H2bc4	157.67	211.744	168.514	204.81	197.265	191.129	22.1513	42.0974	23.1306	99.5678	150.836	169.788	118.931	150.317	163.296	27.8667	20.6178	16.2222	0.332168	0.00027875	0.00294549
Baiap2l2	2.78241	4.62322	0	1.85348	1.89678	3.39282	3.49758	2.33874	0.925222	0.881131	1.00557	1.87611	0	0	0	8.12779	2.17029	5.72549	0.0330649	0.408871	NA
Mafk	1739.01	1890.9	2042.67	1664.43	1917.64	1927.12	1884.03	1541.23	1149.13	1854.78	2402.31	2310.43	1932.13	2300.73	2135.57	1836.88	1883.81	1181.36	-0.139014	6.35802e-05	0.000853169
Med1	2792.61	2590.86	2788.95	2809.88	2565.39	2882.76	2638.34	2640.44	4490.1	3513.07	2967.44	3225.04	3483.27	2795.89	2995.53	2766.93	3029.72	4551.76	-0.142839	6.53713e-06	0.000122965
Erbb3	306.993	211.744	206.853	338.26	224.768	220.533	293.797	282.988	185.97	170.939	230.276	213.877	177.389	175.959	218.435	341.367	289.734	162.222	0.0826887	0.0707754	0.224084
Stard3	492.487	500.233	451.153	444.836	535.84	491.958	1083.08	896.908	721.673	540.134	621.444	570.338	485.804	572.087	528.062	1207.56	1194.74	734.771	-0.149283	0.000120471	0.00147026
Ikzf3	1036.91	1158.58	987.901	894.305	927.525	869.692	5401.43	5009.59	7272.25	1305.84	1260.99	917.419	969.591	941.689	780.428	3775.94	4119.21	5954.51	0.044848	0.266354	0.530066
Mfng	1491.37	1670.83	1670.87	1332.65	1701.41	1642.12	3169.97	2755.04	2068.8	1532.29	1901.54	1784.18	1501.76	1832.09	1708.25	4078.99	3614.62	2208.13	-0.134885	0.000148356	0.00174639
Vmp1	2048.78	2080.45	2122.92	1880.36	1863.59	1885.27	1584.4	1641.8	1397.09	2211.64	2212.26	2238.2	2019.81	2069.95	2054.99	1394.5	1193.66	1160.37	0.015171	0.689853	0.867411
Uchl5	2471.71	2167.37	2627.57	2785.78	2093.1	2397.59	275.143	315.73	657.833	2779.97	1647.13	1841.41	2855.36	2021.32	2193.89	255.445	263.69	715.686	0.07402	0.0663402	0.213807
Glrx2	523.093	490.062	574.195	491.173	504.543	478.387	613.243	644.324	698.543	594.764	616.416	587.223	543.253	563.245	599.106	688.54	643.491	694.692	-0.109675	0.00235141	0.0163524
Ro60	125.209	98.0124	106.101	157.546	93.8906	100.654	37.3075	70.1623	203.549	148.911	92.5127	83.487	159.247	94.611	94.3725	19.7389	42.3207	200.392	0.0478828	0.247741	0.507378
Stk4	6284.54	6024.06	6355.37	6587.27	6182.55	6167.01	14983.6	14956.3	19002.2	6515.97	5800.14	6560.77	6222.72	5641.29	5775.81	15264	18013.4	19976.2	-0.0099153	0.754466	0.90138
Gdf9	2.78241	6.47251	7.13286	0	3.79356	4.52375	3.49758	7.01623	0.925222	0.881131	3.01672	2.81417	3.02367	5.30529	0	8.12779	7.59601	3.81699	0.00268603	0.942559	0.980504
Zcchc10	590.799	508.555	615.209	628.33	523.511	624.278	157.391	177.744	243.333	657.324	520.887	560.958	666.216	588.887	656.366	166.039	164.942	261.464	-0.0410672	0.247853	0.507378
Psmb6	4667.03	5038.39	5369.26	4725.45	5857.26	5730.47	2556.73	2300.15	1255.53	4287.59	5661.37	5351.61	4689.72	5711.14	5821.4	2859.82	2304.85	1293.96	-0.0188131	0.557317	0.788336
Spag7	1034.13	953.309	1077.95	1110.24	1129.53	1177.31	952.508	844.286	643.955	991.273	1149.37	1137.86	1037.12	1156.55	1285.16	943.985	869.201	644.117	-0.0309546	0.370642	0.635409
Pfn1	33171	35819.8	34663.9	29833.6	34928.3	33702	47161.4	41490.5	24726.6	30240.4	39073.5	36477.3	29078.7	36529.6	35027	54229.8	46397.5	25473.6	-0.0503355	0.0939906	0.271768
Tomm34	2199.96	2548.32	2465.29	2006.39	2503.75	2382.89	3003.26	2337.57	1955.92	2085.64	2558.18	2430.5	1937.17	2428.94	2364.61	3058.37	2947.25	1900.86	-0.00950443	0.772721	0.910202
Ywhab	7021.88	6224.71	6654.95	6724.43	5871.48	6179.45	4383.63	5042.33	6618.12	7363.61	6000.25	6347.83	7150.99	6108.16	6413.09	4673.48	4690	6519.42	-0.011208	0.643095	0.83995
Ksr1	1120.38	1349.98	1588.84	1561.56	2150.95	2011.94	728.663	630.291	454.284	1504.97	1841.2	1945.53	1871.65	2366.16	2237.37	774.462	708.6	468.536	-0.184088	2.54509e-05	0.000396075
Anxa6	5433.12	5530.3	5321.11	4366.8	4800.75	4783.87	35980.8	31210.5	18852.3	4297.28	5663.38	5019.54	4187.79	5005.54	4837.38	37771	33950.9	19423.7	0.0109315	0.74194	0.895314
Il12rb2	1822.48	1537.68	1203.67	1313.19	994.861	1083.44	218.016	166.051	165.615	1411.57	1240.88	912.729	1083.48	924.889	735.893	192.745	149.75	168.902	0.2411	7.21233e-06	0.000133286
Zkscan6	362.641	404.07	352.185	304.898	362.285	306.484	893.049	881.706	678.188	331.305	370.051	370.532	286.241	320.086	329.773	1078.67	1028.72	663.202	-0.0150656	0.685913	0.865298
Kpna2	6651.82	6220.09	7786.4	7175.76	7002.91	7823.83	996.811	978.764	1117.67	5937.06	5468.3	6313.12	5986.87	5887.99	6867.98	963.724	849.669	906.535	0.180698	2.14388e-06	4.68044e-05
Smurf2	922.833	672.217	811.362	1004.59	670.512	787.133	1400.2	1510.83	2479.6	966.601	706.918	723.242	968.584	688.804	714.686	1727.74	1413.94	2674.76	-0.0128422	0.726014	0.887198
Cep95	269.894	265.373	252.325	298.411	220.026	232.973	261.153	281.819	744.804	248.479	187.037	205.434	282.21	193.643	200.409	250.8	278.882	635.529	0.126899	0.00334742	0.021649
Vezf1	593.581	556.636	554.58	590.334	546.273	556.422	1046.94	1231.35	2889.47	836.194	540.998	586.285	796.234	534.95	534.424	1070.55	1333.64	2948.63	-0.0731083	0.0656416	0.212346
Cuedc1	94.602	120.204	114.126	98.2345	102.426	131.189	325.275	306.375	227.605	116.309	159.886	121.947	117.923	145.011	125.123	398.262	330.969	226.157	-0.120292	0.00897941	0.0474714
Srsf1	21094.4	16382.9	18017.6	21836.8	15900.7	16527.5	2577.72	2963.19	8958	25626.8	15578.3	17255.6	24791.1	17543.7	17848.1	2638.05	2703.1	7572.91	-0.020074	0.569601	0.796355
Abi3	53.7933	46.2322	42.7971	29.6557	43.6259	31.6663	909.371	893.4	498.695	50.2245	61.3399	50.6551	27.2131	42.4423	24.3884	1697.55	1098.17	755.764	-0.142458	0.0147074	0.0696875
Kif3a	48.2285	63.8005	74.895	83.4067	73.9744	65.5944	32.6441	40.928	85.1205	66.0848	47.2619	61.9117	68.5366	71.6214	53.0182	25.5445	44.4909	100.196	0.0240999	0.537852	0.774254
Septin8	168.8	145.169	152.465	188.128	183.039	202.438	234.338	308.714	162.839	106.617	132.736	127.576	122.963	137.053	118.761	168.361	210.518	166.993	0.386092	4.22381e-06	8.30681e-05
Mtmr4	1021.15	1204.81	1233.98	1062.05	1493.71	1250.82	1482.97	1299.17	1031.62	879.369	1039.76	1038.43	947.418	1096.43	1075.21	1636.01	1650.51	1145.1	0.0550446	0.169795	0.403497
Mrm1	339.454	436.432	405.681	354.015	418.24	381.126	1080.75	1037.23	617.123	325.137	459.547	423.064	337.644	475.708	419.904	1321.35	1139.4	613.581	-0.0671188	0.0570349	0.193092
Kansl1	1238.17	1109.57	1041.4	1224.22	992.964	1042.73	2670.99	3004.12	4317.09	1548.15	1091.05	1151	1407.02	1102.62	1030.67	2681.01	3272.8	4442.98	-0.0792335	0.0228817	0.0979799
Gid4	2019.1	1745.73	1898.23	2131.5	1797.2	1823.07	1116.89	1211.47	1639.49	2201.07	1837.18	1966.17	2119.6	1855.08	1995.61	1611.62	1638.57	1867.46	-0.125053	0.0012887	0.0101541
Myo1b	4.63735	6.47251	5.34964	2.78022	0.94839	2.26188	0	2.33874	0	1.76226	0	1.87611	1.00789	0.884215	2.12073	0	0	1.9085	0.0892995	0.0960476	NA
Dhx40	571.322	511.329	561.712	608.869	453.33	532.672	526.969	657.187	1212.97	590.358	426.363	430.568	572.482	503.118	426.267	481.862	483.975	1250.06	0.0936772	0.0215084	0.0935008
Ypel2	43.5911	23.1161	41.0139	49.1173	43.6259	49.7613	61.7906	39.7586	100.849	44.0566	35.195	38.4603	59.4656	26.5265	40.2939	52.2501	32.5543	65.8431	0.0387719	0.332587	0.601534
Akap1	2271.38	2277.4	2423.39	2436.4	2576.78	2538.96	245.997	242.06	185.044	2093.57	2279.63	2468.96	2281.87	2578.37	2409.15	319.306	281.053	222.34	-0.0197607	0.580077	0.80347
Nol11	4920.23	4385.59	4898.49	5071.13	4520.97	4998.75	1126.22	1253.57	1566.4	5421.6	4488.88	5048.62	5414.39	4710.21	5079.15	1314.38	1352.09	1650.85	-0.0746826	0.00135569	0.0105682
Derl2	1671.3	1624.6	1757.36	1644.97	1753.57	1746.17	1107.57	1100.38	1166.71	1598.37	1546.57	1667.86	1490.67	1643.76	1607.51	1219.17	1160.02	1108.84	0.0406003	0.18881	0.43213
C1qbp	11565.6	12191.4	12903.3	11907.7	13195.9	13392.6	3026.57	3020.49	1986.45	11587.8	13724.1	13847.6	12211.6	14576.3	14551.4	3598.29	2882.15	2009.65	-0.0712667	0.0212136	0.0926014
Rpain	368.206	455.85	469.877	396.645	502.647	497.613	594.589	447.869	430.228	336.592	464.575	449.329	414.243	471.287	470.802	676.929	572.957	411.281	-0.0131008	0.733319	0.890467
X6330403K07Rik	0	0	0.891607	0	0	0	39.6393	19.8793	12.9531	0	2.01115	0	0	0.884215	0	25.5445	16.2772	17.1765	-0.000837032	0.982054	0.993274
Slc13a3	23.1868	21.2668	25.8566	37.9964	36.0388	41.8447	0	2.33874	0	13.217	9.05015	15.0089	22.1736	19.4527	24.3884	0	1.08514	0	0.630428	0.000349967	0.00355751
Kcnab3	0.927471	4.62322	1.78321	2.78022	2.84517	3.39282	13.9903	16.3712	6.47656	1.76226	0	1.87611	1.00789	2.65265	2.12073	6.96668	5.42572	8.58823	0.08919	0.112246	0.305669
Chd3	3071.78	3270.47	3021.66	3372.41	3544.13	3536.44	18049.8	15856.7	15844.4	3528.93	3872.46	3565.55	4194.84	3795.05	3607.36	19187.4	18673.2	14883.4	-0.119863	0.000431698	0.00424247
Kdm6b	1678.72	1885.35	1743.09	1623.65	1704.26	1596.89	2757.26	2412.41	2596.17	2780.85	3294.26	2859.2	2216.35	2649.99	2123.91	3047.92	3869.63	2621.32	-0.496054	4.75805e-11	2.87427e-09
Appbp2	2562.6	2159.05	2461.73	2778.37	2377.61	2455.27	917.532	1065.3	2111.36	3285.74	2342.98	2529.94	3395.59	2573.95	2558.66	918.44	1040.65	2053.54	-0.0785132	0.0248608	0.104204
Wnt9b	0.927471	0.924645	0	0	0.94839	0	0	0	0	1.76226	2.01115	0	2.01578	0.884215	2.12073	0	0	0	-0.0299332	0.372406	NA
Adora2b	76.0526	62.8759	92.7271	115.843	102.426	101.784	0	0	0	59.0358	58.3232	77.8587	82.6471	95.4952	118.761	2.32223	0	0	0.0443147	0.278249	0.543598
Ncor1	4309.96	4015.73	3991.72	4492.84	4046.78	4056.68	6245.51	6893.44	14552.8	6048.97	3819.16	3986.74	5884.07	4251.31	4131.18	6031.98	6654.11	15550.4	-0.0651445	0.08851	0.261206
Trpv2	840.288	901.529	904.981	738.613	887.693	790.526	4068.85	3457.83	2271.42	656.443	898.982	795.472	636.987	806.404	742.255	4051.12	4234.24	2249.16	0.0478502	0.196985	0.443434
Cenpv	501.762	529.822	524.265	439.275	480.834	471.601	176.045	152.018	102.7	285.487	346.923	329.258	290.273	329.812	366.886	167.2	157.346	80.1568	0.454885	3.85896e-09	1.59409e-07
Pcgf2	215.173	237.634	208.636	226.125	224.768	216.009	25.6489	31.573	12.9531	127.764	154.858	182.921	141.105	148.548	162.236	10.45	7.59601	9.54248	0.579992	9.29913e-08	2.897e-06
Cwc25	634.39	602.869	669.597	590.334	571.879	657.075	1106.4	928.481	744.804	637.939	736.079	756.074	637.995	728.593	730.591	1025.26	1062.36	683.241	-0.0762221	0.0443836	0.160904
X1700001P01Rik	0.927471	1.84929	1.78321	2.78022	2.84517	1.13094	0	0	2.77567	0.881131	3.01672	1.87611	4.03157	1.76843	4.24146	1.16111	1.08514	2.86274	-0.037653	0.367447	NA
Pip4k2b	3239.65	3258.45	3176.8	2735.74	3138.22	3039.96	5242.87	4976.84	3624.1	2614.32	2934.26	3071.2	2507.63	2720.73	2888.43	5530.38	5949.85	3771.19	0.0405229	0.25546	0.516746
Trim37	1562.79	1401.76	1415.87	1593.07	1464.31	1547.12	394.061	429.159	688.365	1428.31	993.506	1184.77	1535.02	1184.85	1256.53	318.145	386.312	587.817	0.218302	1.58695e-07	4.75069e-06
Ctdnep1	2704.5	3098.49	2957.46	2737.59	3360.15	3035.44	4242.57	3758.36	2327.86	2580.83	3200.74	3081.52	2718.28	3552.78	3152.46	4509.76	4125.72	2308.32	-0.037557	0.132427	0.343373
Elp5	2226.86	2451.23	2561.59	2297.39	2701.01	2784.37	1118.06	1004.49	569.937	2184.32	2946.33	2853.57	2388.7	2994.84	3009.32	1126.28	977.716	579.228	-0.0662658	0.0401156	0.149615
Gabarap	1635.13	1735.56	1684.25	1592.14	1643.56	1731.47	5542.5	4898.5	2739.58	1530.53	1882.43	1940.84	1513.85	1759.59	1711.43	5507.16	4851.68	2666.17	-0.0147438	0.643799	0.840349
X2810408A11Rik	4.63735	8.3218	5.34964	12.9744	9.4839	6.78563	53.6296	54.9605	56.4386	3.52453	4.02229	4.69028	4.03157	5.30529	7.42255	38.3167	49.9167	46.7581	0.121003	0.0497046	0.174926
Phf23	2052.49	2225.62	2296.78	2020.3	2304.59	2515.21	3150.15	2621.73	2016.98	2064.49	2681.86	2646.26	2258.68	2553.61	2683.78	3666.79	3306.44	1936.17	-0.114729	0.00183534	0.0134257
Acadvl	1455.2	1513.64	1619.16	1380.84	1645.46	1709.98	3347.18	3125.73	1810.66	1414.22	1693.38	1727.9	1448.34	1634.03	1683.86	3230.22	3018.87	1802.57	-0.0117352	0.688178	0.866513
Dnah11	0.927471	0.924645	1.78321	2.78022	0.94839	2.26188	25.6489	21.0487	39.7846	1.76226	3.01672	4.69028	0	0.884215	2.12073	20.9	27.1286	27.6732	0.00176148	0.961501	0.987456
G3bp1	21717.7	21296.4	22802	22005.5	21636.6	22521.5	7425.36	7533.09	7049.27	22077.6	21382.5	22532.1	22277.4	22459.1	23012	8772.21	7632.91	7177.85	-0.0378034	0.170216	0.404172
Atox1	388.61	405.919	410.139	370.696	412.55	391.305	838.254	743.72	382.117	304.871	456.53	419.311	261.044	412.928	358.403	923.085	737.899	441.817	0.0229205	0.560434	0.790342
Mief2	160.452	186.778	202.395	161.253	185.884	205.831	621.404	615.089	311.8	172.702	245.36	219.505	172.349	252.001	207.831	632.807	580.553	303.451	-0.0648385	0.101673	0.286566
Dusp14	62.1405	60.1019	74.0034	75.066	96.7358	84.8204	1.16586	0	0	29.9585	34.1895	38.4603	31.2446	33.6002	42.4146	0	0	0	1.02708	2.30576e-10	1.22979e-08
Tada2a	916.341	908.001	928.163	919.327	940.803	996.357	195.865	171.898	166.54	843.243	752.168	893.968	852.676	839.12	898.129	200.873	181.219	170.81	0.0761985	0.0348962	0.134833
Ikzf1	12877	11924.2	12841.8	11990.2	11454.7	12493.5	26672.6	27168	29394.3	14569.5	13228.3	14615.9	13886.7	13005.9	13481.5	28796.8	30724.8	28567.3	-0.126052	5.6389e-07	1.44875e-05
Pnpo	1091.63	1118.82	1103.81	959.177	1194.02	1138.86	1480.64	1434.82	783.663	1059.12	1308.25	1257	1050.22	1217.56	1205.63	1453.71	1380.3	792.026	-0.0480925	0.124513	0.32883
Cog1	735.484	853.447	820.278	741.393	907.609	858.382	1591.4	1428.97	1082.51	738.388	1034.73	893.03	761.966	924.005	866.318	1757.92	1697.17	1087.84	-0.0809358	0.0113825	0.0574199
Cbx1	2517.16	2098.94	2299.45	2474.4	2021.02	2194.02	792.785	1058.28	1619.14	2513.87	1801.99	2116.26	2421.96	2054.03	2242.67	991.59	959.268	1671.84	0.0105036	0.756218	0.902258
Cdk5rap3	1065.66	1185.39	1145.72	988.833	1233.86	1188.62	2567.22	2466.2	1325.84	900.516	1161.44	1085.33	921.213	1091.12	1178.07	2131.8	2028.14	1220.48	0.122294	0.000161242	0.00187171
Slc25a39	3145.98	3377.73	3262.39	3163.89	3810.63	3505.91	1550.59	1330.74	704.094	2892.75	3598.94	3623.71	3248.43	3682.76	3817.31	1476.94	1217.53	606.901	0.00910017	0.788814	0.917807
Sp2	751.251	844.201	748.95	756.221	898.125	840.287	2539.24	2235.84	1489.61	738.388	849.709	811.419	727.698	809.057	774.066	2395.38	2633.65	1531.57	-0.000759183	0.981799	0.993274
Aatf	2847.33	2822.02	3199.98	2643.07	2899.23	3254.84	1109.9	1069.97	893.765	2950.91	3214.82	3526.15	3031.74	3314.04	3387.87	1227.3	1065.61	990.509	-0.101361	0.00171033	0.0127042
Dync1h1	9064.17	10872	9155.02	9962.47	12467.5	10412.6	21048.4	19701.6	18275.9	9666.01	12480.2	11116.9	9898.5	12383.4	9624.93	21615.3	26858.4	19166.1	-0.0716793	0.0692973	0.220652
Pex12	302.355	264.448	289.772	267.828	281.672	286.127	325.275	364.844	299.772	389.46	354.967	351.771	262.052	321.854	315.989	364.589	386.312	302.496	-0.120927	0.00513975	0.0306096
Ndel1	884.807	702.73	868.425	887.818	720.776	841.418	967.664	836.101	1008.49	910.209	779.319	858.322	867.794	802.867	855.714	918.44	997.248	929.437	-0.0276886	0.431817	0.687822
Slc25a35	49.1559	62.8759	49.0384	30.5825	49.3163	35.0591	283.304	225.689	183.194	30.8396	66.3678	29.0798	25.1973	47.7476	39.2335	200.873	210.518	124.052	0.132637	0.018054	0.0818623
Zbtb4	224.448	224.689	229.143	234.465	224.768	212.616	2327.06	2323.54	2822.85	244.955	277.538	242.957	201.578	222.822	220.556	2329.19	2801.84	2760.64	-0.0450815	0.23424	0.490006
Mpdu1	1232.61	1405.46	1368.62	1252.95	1491.82	1436.29	1381.54	1266.43	718.898	1130.49	1461.1	1460.55	1197.37	1314.83	1449.52	1247.04	1234.9	761.49	0.0280046	0.370451	0.635285
Fxr2	2642.36	2859	3043.95	2980.4	3322.21	3287.64	1955.15	1635.95	1364.7	2649.56	3053.92	3110.6	2971.26	3137.19	3122.77	2239.79	2247.34	1460.95	-0.0536163	0.137949	0.35228
Atp5g3	9654.04	10324.6	10693	9413.83	10299.5	10077.8	5320.99	4811.96	3013.45	8721.44	10510.2	10079.4	8521.72	10491.2	10628	5486.26	4423.05	3021.15	0.027831	0.372041	0.637022
Cd68	74.1976	74.8962	67.7621	62.0916	66.3873	67.8563	40.8051	36.2505	21.2801	56.3924	53.2953	46.9028	51.4025	48.6318	44.5353	30.1889	16.2772	27.6732	0.300468	0.00102029	0.00845427
Acsl1	402.522	339.345	380.716	412.4	375.562	406.007	145.733	181.253	153.587	280.2	270.499	318.939	293.296	283.833	330.834	132.367	168.197	164.131	0.251682	9.86925e-06	0.00017381
Abca5	6.49229	3.69858	2.67482	7.41393	7.58712	9.04751	1.16586	1.16937	0	10.5736	4.02229	5.62834	4.03157	4.42108	10.6036	1.16111	0	2.86274	-0.0177605	0.642977	0.839927
Smyd4	250.417	272.77	270.157	277.096	317.711	327.972	347.426	357.828	332.155	185.919	226.254	206.372	217.705	232.549	218.435	346.012	381.971	301.542	0.206451	0.000180661	0.00205456
Lsp1	3642.18	4449.39	4341.23	3201.89	3792.61	4079.3	24432.9	19872.3	12389.7	4904.38	6620.69	6788.72	4378.28	5403.44	6034.54	23461.4	24594.8	13275.5	-0.371196	9.96572e-09	3.74916e-07
Zfyve27	513.819	538.143	530.506	492.099	532.047	495.351	1510.95	1386.87	1232.4	485.503	686.806	560.02	491.851	539.371	486.707	1539.64	1723.21	1209.03	-0.0524168	0.159903	0.388859
Avpi1	212.391	228.387	252.325	309.531	310.123	305.353	145.733	136.816	62.9151	194.73	221.226	254.213	213.673	246.696	279.936	156.75	128.047	52.4836	0.0864777	0.0440033	0.159839
Myh11	0.927471	0.924645	0.891607	0	1.89678	0	1.16586	8.1856	0.925222	0	4.02229	0.938057	1.00789	2.65265	1.06036	5.80556	3.25543	2.86274	-0.034412	0.395317	NA
Rad51d	672.416	660.197	701.695	583.847	806.131	739.634	876.727	786.987	599.544	602.694	749.152	706.357	610.782	711.793	735.893	820.907	824.71	644.117	0.00267088	0.939024	0.979564
Unc45b	0	0	0.891607	2.78022	0	1.13094	1.16586	1.16937	0	0.881131	0	0.938057	0	0	0	2.32223	0	1.9085	0.00496203	0.875201	NA
Pank3	2795.4	1887.2	2084.58	3081.41	2053.26	2005.15	507.149	599.888	2767.34	3639.95	1594.84	1672.55	3383.49	1867.46	1793.08	489.99	636.98	2638.49	0.0226368	0.563503	0.792239
Rars	5203.11	5023.6	5813.28	5345.44	4789.37	5529.16	1305.76	1364.66	1642.27	5944.11	5204.84	5601.14	5823.6	5476.83	5918.96	1544.28	1397.67	1726.23	-0.0855184	0.00604007	0.0347675
Wwc1	1.85494	1.84929	3.56643	0.926741	0.94839	2.26188	0	1.16937	0	4.40566	4.02229	7.50445	5.03946	1.76843	2.12073	0	0	0	-0.0606773	0.198021	NA
Mrpl58	994.248	1017.11	1127.88	907.279	1163.67	1188.62	2377.19	2079.14	1067.71	931.356	1245.9	1209.15	914.157	1142.41	1183.37	2287.39	1915.28	1119.33	-0.0118865	0.740565	0.894638
Fdxr	626.97	740.641	688.321	572.726	760.609	701.182	874.395	827.915	442.256	611.505	812.503	661.33	584.577	770.151	695.599	813.94	829.051	456.13	-0.00222071	0.945492	0.982207
Sult4a1	0	2.77393	0.891607	3.70696	1.89678	0	2.33172	3.50811	1.85044	0.881131	2.01115	0.938057	1.00789	0	3.18109	2.32223	0	0.954248	0.0266938	0.488663	NA
Mrpl45	1879.98	1988.91	2203.16	1950.79	2231.56	2207.59	1004.97	1015.01	639.329	1865.36	2116.73	2254.15	2062.15	2341.4	2498.22	875.479	757.431	608.81	0.012748	0.728326	0.888541
Irf1	2613.61	3198.35	2569.61	1937.82	2487.63	2063.96	9197.47	7907.29	5592.04	2440.73	3578.83	3059	1950.27	2338.75	2340.22	10914.5	9590.51	5217.83	-0.0686879	0.0547718	0.187818
Slc22a5	325.542	364.31	364.667	366.989	344.266	337.02	514.144	453.716	482.966	406.202	326.811	333.948	310.431	373.139	335.075	521.34	553.424	483.804	-0.0173109	0.651743	0.84457
P4ha2	64.9229	80.4441	36.5559	113.062	90.097	38.4519	5.8293	4.67749	3.70089	23.7905	33.1839	25.3275	26.2052	32.716	27.5695	11.6111	7.59601	7.63398	0.397588	0.00360516	0.023007
Arrb1	595.436	877.488	300.472	628.33	689.479	314.401	3708.6	3078.95	2531.41	200.898	287.594	303.93	140.097	180.38	163.296	3818.9	4580.4	2665.21	0.379853	0.00459678	0.0278484
Il3	263.402	190.477	533.181	518.975	413.498	743.027	0	0	0	327.781	279.549	316.125	455.567	479.245	517.458	0	2.17029	0	0.012544	0.739734	0.89419
Csf2	105.732	84.1427	73.1118	106.575	76.8196	72.3801	1.16586	0	1.85044	54.6301	49.2731	62.8498	38.2999	38.9055	44.5353	2.32223	3.25543	0.954248	0.642881	7.76664e-05	0.00101237
Tm4sf5	126.136	145.169	151.573	143.645	169.762	182.081	10.4927	5.84686	1.85044	72.2528	77.4291	64.7259	97.7655	85.7689	116.64	3.48334	1.08514	1.9085	0.81592	2.89594e-09	1.23618e-07
Cxcl16	14.8395	14.7943	20.507	24.0953	21.813	32.7972	1.16586	5.84686	4.62611	15.8604	17.0947	10.3186	10.0789	12.379	21.2073	8.12779	5.42572	6.67973	0.0378006	0.350684	0.618439
Pelp1	3560.56	4568.67	3958.74	3888.61	5082.42	4291.91	1514.45	1319.05	936.325	3649.65	4775.46	4458.58	3916.67	4865.84	4294.48	1609.3	1635.31	889.359	-0.0470195	0.134724	0.346928
Med11	1212.2	1265.84	1521.97	1227.93	1358.09	1475.87	1317.42	1098.04	622.675	1156.93	1457.07	1443.67	1214.51	1468.68	1486.63	1432.81	1206.68	619.307	-0.0306384	0.39746	0.656704
Heatr9	2.78241	0	0	0.926741	1.89678	0	57.1272	71.3317	52.7377	0.881131	0	0	0	0	0	20.9	5.42572	19.085	1.17422	0.000103113	0.00128779
Ccl6	0	1.84929	1.78321	0	0.94839	1.13094	8.16102	7.01623	0	0	0	0	0	0.884215	0	1.16111	2.17029	1.9085	0.0623988	0.15758	NA
Ccl4	8825.81	7958.42	13729.9	12161.6	11937.4	14646.8	61.7906	18.7099	6.47656	13805.6	15622.6	15692.7	14511.6	17619.8	17538.4	37.1556	37.9801	8.58823	-0.115036	0.0433825	0.158296
Natd1	92.7471	126.676	123.042	104.722	139.413	125.534	873.229	720.333	430.228	96.9244	154.858	134.142	86.6787	118.485	92.2517	646.74	778.049	374.065	0.0527079	0.201416	0.450519
Map2k3	3229.45	3312.08	3741.18	3323.29	3723.38	4010.31	1310.43	1099.21	711.496	3593.25	4506.98	4392.92	3700.98	4457.33	4383.55	1397.98	1372.71	753.856	-0.178157	1.26824e-06	3.00633e-05
Ywhah	7274.15	7458.19	7880.02	7340.72	7553.93	7576.16	5274.35	4560.55	4181.08	5884.19	6207.4	6520.43	6047.35	6314.18	6537.15	5497.87	5209.78	4047.92	0.110557	0.00444421	0.027119
Sart3	3036.54	3445.23	3358.68	3205.6	3728.12	3744.54	2330.55	2151.64	1497.01	3059.29	3762.85	3721.27	3304.88	3814.5	3739.91	2704.23	2720.46	1710.97	-0.0995236	0.00110119	0.00900511
E2f2	937.673	1152.11	1010.19	827.58	1200.66	1055.17	1372.22	1143.65	759.608	425.586	566.137	606.923	549.301	656.972	686.056	889.412	725.962	445.634	0.769621	1.11134e-36	7.80437e-34
Slfn3	345.019	336.571	388.741	368.843	298.743	296.306	55.9613	63.1461	160.989	395.628	250.388	280.479	348.73	242.275	274.634	55.7334	36.8949	139.32	0.120467	0.011735	0.0588461
Nars2	500.834	564.033	588.461	474.491	470.401	504.399	308.953	323.916	364.538	562.162	513.848	557.206	540.23	541.14	539.726	348.334	313.607	388.379	-0.0505462	0.161736	0.391595
Slc35b4	1442.22	1487.75	1538.91	1355.82	1540.19	1598.02	1863.04	1765.75	1426.69	1197.46	1330.37	1440.85	1279.01	1397.06	1439.98	1773.02	1806.77	1369.35	0.0930197	0.00148044	0.0113158
Dnah1	6.49229	6.47251	4.45804	7.41393	6.63873	1.13094	5.8293	1.16937	0.925222	4.40566	4.02229	7.50445	4.03157	1.76843	6.36219	0	0	1.9085	0.0381093	0.366412	0.632413
Dalrd3	571.322	715.675	669.597	527.316	739.744	659.337	882.556	848.964	743.879	500.483	681.778	549.701	475.725	620.719	527.001	851.096	819.284	624.078	0.142656	8.63012e-05	0.00110863
Fis1	1642.55	1710.59	1793.91	1592.14	1728.91	1808.37	3833.35	3415.73	1677.43	1509.38	2036.28	2001.81	1629.76	1982.41	2051.81	3986.1	3220.71	1724.33	-0.056276	0.117023	0.315026
Plod1	167.872	213.593	181.888	186.275	242.788	191.129	336.934	328.593	201.698	153.317	207.148	216.691	177.389	219.285	178.141	355.301	377.63	178.444	0.00453598	0.908404	0.967996
Rab3d	45.4461	67.4991	56.1712	36.1429	43.6259	20.3569	826.595	808.036	507.022	16.7415	31.1728	23.4514	16.1263	14.1474	27.5695	802.329	846.413	490.483	0.402326	0.00106347	0.00874755
Mfsd3	93.6745	94.3138	90.0523	91.7474	91.9938	102.915	169.05	171.898	99.924	93.3999	137.763	96.6198	91.7181	132.632	100.735	206.678	194.241	100.196	-0.0937118	0.0379579	0.143537
Slc25a22	1053.61	1107.72	1040.51	1011.07	1172.21	1074.39	876.727	680.574	831.775	1026.52	1253.95	1091.9	959.513	1141.52	1082.63	981.14	840.987	754.81	-0.0325651	0.353561	0.621044
Atp6ap1	1843.81	2076.75	2008.79	1888.7	2421.24	2259.62	5274.35	4683.33	2847.83	1749.93	2314.83	2089.05	1873.67	2336.98	2113.31	5284.22	4896.17	2876.1	-0.00659967	0.799704	0.923356
Dnase1l1	51.0109	58.2526	52.6048	54.6777	79.6648	55.416	268.148	272.464	192.446	38.7698	37.2062	47.8409	41.3235	43.3265	45.5957	231.061	247.413	159.359	0.231427	0.000948965	0.00800031
Ccl9	6501.57	4235.8	7270.16	6161.9	4993.27	6288.02	12.8245	8.1856	1.85044	2357.91	2067.46	2421.12	2017.8	2013.36	2452.62	10.45	8.68116	2.86274	1.16091	9.49188e-12	6.32316e-10
BC005537	5780.92	5615.37	5097.32	5573.42	4969.56	4917.32	6619.75	7236.07	10048.8	6152.94	4765.41	5069.26	5821.58	4681.03	4662.42	6805.28	7942.18	9850.7	0.00926707	0.77524	0.911722
Isyna1	4205.15	4841.44	4457.14	4017.42	5071.99	4616.49	2311.9	2115.39	1292.54	3574.75	4534.13	4275.66	3634.46	4405.16	4164.05	2512.65	2150.76	1261.52	0.0737731	0.0154528	0.0724857
Hars2	693.748	754.51	786.397	649.645	756.815	752.074	1102.9	1022.03	989.063	876.726	846.692	943.685	755.919	790.488	814.36	1148.34	1118.78	1000.05	-0.118991	0.000614974	0.00567622
Tmem160	473.01	498.384	539.422	455.957	489.369	468.209	987.484	826.746	330.304	392.985	597.31	542.197	359.817	523.455	528.062	927.729	803.007	357.843	0.00602566	0.875425	0.956339
Rab5c	3481.72	3742.96	3660.05	3225.06	3688.29	3624.66	6018.17	5418.87	3308.6	3256.66	4130.89	3862.92	3275.65	3859.6	3972.13	6668.27	5653.61	3516.4	-0.0599726	0.0391788	0.14713
Styxl1	0	2.77393	0.891607	0	0.94839	1.13094	6.99516	8.1856	4.62611	0	1.00557	1.87611	0	0.884215	0	6.96668	14.1069	4.77124	-0.000944985	0.979776	NA
Mdh2	10608.4	11286.2	11254.8	10150.6	11541.9	11201.9	6816.79	5850.37	3440.9	9441.32	12197.6	11746.3	9675.76	11742.4	11976.8	7217.48	5995.43	3482.05	-0.0171057	0.58542	0.807094
H13	4654.05	5235.34	5008.16	4338.07	5102.34	5021.37	7222.5	6307.59	3803.59	4858.56	6403.49	5807.51	4676.62	5741.21	5433.31	6995.7	6731.15	4000.21	-0.102417	0.00033337	0.00340316
Rnf145	2841.77	2761.91	2821.04	2575.41	2510.39	2706.34	8414.01	6518.08	5667.91	2535.01	2782.42	2923.92	2340.32	2425.4	2537.45	7165.23	6943.84	5110.95	0.0568206	0.101611	0.286566
Scn1b	10.2022	10.1711	13.3741	8.34067	9.4839	2.26188	3.49758	3.50811	2.77567	4.40566	4.02229	14.0708	1.00789	3.53686	3.18109	3.48334	1.08514	0	0.183623	0.0292208	0.117876
Atp6v1e1	1240.03	1224.23	1369.51	1204.76	1223.42	1294.92	1795.42	1551.76	1153.75	1238.87	1366.57	1364.87	1186.29	1351.08	1386.96	1956.48	1693.91	1198.53	-0.0572347	0.0857894	0.255458
Chtf18	1580.41	2034.22	1735.07	1642.18	2316.92	1914.68	209.855	180.083	115.653	933.118	1235.85	1255.12	1245.75	1411.21	1385.9	160.234	209.433	133.595	0.390869	2.38525e-06	5.12115e-05
Rps6kl1	42.6636	45.3076	25.8566	33.3627	55.0066	38.4519	32.6441	21.0487	24.0558	26.4339	28.156	32.832	18.142	38.0212	16.9658	30.1889	22.788	20.0392	0.163636	0.0191681	0.0856692
Ppp1r12c	1468.19	1513.64	1353.46	1416.06	1614.16	1449.86	2979.94	2608.87	1988.3	1246.8	1509.36	1354.55	1248.78	1315.71	1259.71	3201.19	3041.66	2023.96	0.0416662	0.248134	0.507591
Ahr	290.298	169.21	352.185	487.466	336.678	474.994	26.8148	28.0649	43.4855	368.313	206.142	269.222	560.388	305.054	427.327	38.3167	20.6178	64.8888	-0.0233927	0.554182	0.786144
Map1s	950.657	1198.34	926.38	960.104	1260.41	992.964	1306.93	1169.37	875.26	977.175	1337.41	1083.46	1079.45	1214.03	970.234	1296.96	1385.73	957.11	-0.0688506	0.0609289	0.201867
Tmem129	372.843	427.186	439.562	399.425	465.659	450.114	642.389	503.999	431.154	341.879	409.268	439.01	340.667	404.086	424.146	741.951	757.431	427.503	-0.00563454	0.886933	0.960766
Nop9	3882.39	4286.65	4340.34	3985.91	4900.33	4627.8	1815.24	1519.01	863.232	3599.42	4574.35	4437.01	3884.41	4645.67	4592.44	1716.12	1562.61	828.287	0.0191999	0.490824	0.737957
Hsd17b1	1.85494	3.69858	0.891607	1.85348	6.63873	2.26188	6.99516	3.50811	10.1774	0.881131	3.01672	1.87611	3.02367	0.884215	0	8.12779	11.9366	8.58823	0.00939917	0.802499	0.924998
Atp6v0a1	170.655	190.477	149.79	154.766	128.981	134.582	32.6441	15.2018	20.3549	131.289	120.669	158.532	107.844	129.095	99.6743	15.0945	10.8514	15.268	0.204172	0.00457911	0.0277513
Psmc3ip	795.77	817.386	871.992	805.338	815.615	885.525	76.9468	76.0091	58.289	619.435	754.179	733.56	748.863	757.772	866.318	90.5668	49.9167	75.3856	0.0673925	0.102719	0.287961
Grb7	2.78241	1.84929	3.56643	0	2.84517	2.26188	23.3172	16.3712	7.40178	4.40566	5.02786	1.87611	0	1.76843	2.12073	15.0945	17.3623	14.3137	-0.0122249	0.743421	0.89587
Noxo1	3.70988	3.69858	0	2.78022	3.79356	1.13094	23.3172	21.0487	17.5792	0.881131	2.01115	3.75223	6.04735	0.884215	4.24146	24.3834	19.5326	19.085	-0.0100063	0.786169	0.917113
Aoc3	17.6219	10.1711	11.5909	18.5348	12.3291	12.4403	5.8293	3.50811	4.62611	17.6226	22.1226	17.8231	14.1105	18.5685	15.9055	2.32223	4.34058	13.3595	-0.0713693	0.142762	0.360736
Zfp687	540.715	613.04	583.111	529.169	732.157	591.481	1128.55	908.602	890.989	590.358	732.057	696.038	619.853	670.235	628.796	1069.38	1214.28	914.169	-0.090478	0.0190528	0.0853142
D8Ertd738e	2066.4	2093.4	2210.29	2112.97	2219.23	2235.87	2043.75	1787.97	1170.41	1937.61	2454.6	2261.65	2137.74	2453.7	2375.22	2278.1	1863.19	1145.1	-0.0522452	0.112381	0.305939
Calm3	4671.67	4727.71	4714.82	4478.01	4688.84	4556.55	6029.83	5328.83	3350.23	4219.74	4894.12	4848.81	4282.53	4697.83	4810.87	6449.98	6338.33	3421.93	-0.0304495	0.312392	0.581418
Cops3	2381.74	2523.36	2665.9	2448.45	2316.92	2511.81	1071.43	1257.07	1299.94	2510.34	2434.49	2564.65	2469.33	2579.26	2780.28	1258.65	1165.45	1388.43	-0.0442161	0.144335	0.36335
Fkbp8	3821.18	4196.04	3937.34	3579.07	4463.12	4133.58	6092.79	5475	3352.08	3441.7	4673.9	4263.47	3486.3	4410.46	4218.13	6538.23	5808.78	3386.62	-0.0279986	0.32013	0.589411
Ddx39b	9895.18	11059.7	10393.5	9499.09	11533.4	10603.7	9014.43	8379.72	6454.35	9528.55	12063.9	11491.2	9874.31	11949.3	11209.1	10710.1	9734.84	6588.13	-0.0857472	0.00172003	0.0127538
Gipc1	789.277	877.488	873.775	701.543	854.499	877.608	909.371	823.237	430.228	742.794	1004.57	968.074	809.337	893.057	905.551	1077.51	927.799	510.522	-0.103597	0.00316628	0.0206679
Tlcd1	681.691	712.901	763.216	707.103	772.938	796.181	558.447	732.027	440.406	739.269	866.804	835.808	802.282	832.931	959.63	617.712	629.384	386.47	-0.0651423	0.0840853	0.25145
Plscr3	274.531	306.057	325.437	287.29	349.956	337.02	1009.64	827.915	532.003	257.29	326.811	318.939	284.225	390.823	353.101	1029.91	952.757	564.915	-0.0439976	0.218158	0.471088
Ptger1	20.4044	27.7393	22.2902	19.4616	26.5549	29.4044	125.913	121.615	75.8682	22.9094	25.1393	22.5134	18.142	30.0633	22.2677	132.367	159.516	67.7516	-0.0123931	0.747918	0.898269
Arhgef25	1.85494	1.84929	1.78321	0	4.74195	3.39282	1.16586	0	0.925222	0	1.00557	0	1.00789	0.884215	2.12073	1.16111	0	0.954248	0.0542214	0.210417	NA
Xab2	2566.31	2922.8	2797.86	2388.21	3114.51	2913.3	3991.91	3337.39	2127.09	2461	3368.67	3263.5	2516.7	3140.73	3047.49	3950.11	3998.76	2211.95	-0.0743498	0.0152918	0.0719289
Cdc37	8780.36	9238.13	9268.25	8427.78	9729.53	9936.43	9413.16	8350.48	5095.2	8143.42	10138.2	9939.65	8756.56	10027	10079.8	9436.36	8409.87	5198.74	-0.027053	0.328186	0.597779
Rab4a	171.582	253.353	210.419	108.429	180.194	174.165	715.838	569.484	272.015	150.673	308.711	172.602	118.931	218.401	138.908	764.012	493.741	293.908	0.0025662	0.948384	0.983393
Trip10	552.772	613.964	663.356	683.008	822.254	782.609	205.191	134.478	106.401	456.426	497.758	531.878	539.222	544.676	565.174	161.395	148.665	123.098	0.221953	0.00019226	0.00216167
Cd70	23.1868	36.0612	53.4964	64.8719	75.8712	71.2491	0	0	0	33.483	21.117	35.6461	30.2367	30.9475	49.8371	0	1.08514	0	0.253222	0.00959784	0.0501193
Cops6	3871.26	3897.38	4244.94	3700.48	4115.06	4099.65	2598.7	2366.81	1338.8	3782.7	4776.47	4566.46	3801.77	4431.69	4818.3	2902.78	2296.17	1359.8	-0.0738919	0.0360552	0.138108
Ubb	41136.1	45083.8	46178.1	41114.9	48248.4	47390.9	72552.7	69955.3	36696.2	39144.3	52162.1	47698.3	41270.1	51571.8	49457.5	74761.7	65422.3	35520	-0.0235609	0.389339	0.65068
Ap4m1	319.977	350.44	312.062	315.092	391.685	368.686	643.555	507.507	449.658	304.871	370.051	385.541	316.478	363.412	376.429	585.201	587.063	461.856	-0.0251837	0.496866	0.743391
Gyg	1194.58	1139.16	1246.47	1155.65	1098.24	1080.05	1112.23	1260.58	922.447	1065.29	1143.34	1181.95	1041.15	1152.13	1183.37	1112.35	1023.29	906.535	0.0432691	0.195627	0.441911
Rcn3	167.872	192.326	194.37	209.443	237.097	229.581	2709.46	2041.72	1177.81	121.596	160.892	183.859	143.121	168.885	195.107	2065.62	2018.37	1156.55	0.185603	0.000508022	0.00484561
Slc6a8	10.2022	6.47251	11.5909	10.1942	4.74195	14.7022	27.9806	11.6937	4.62611	7.93018	9.05015	5.62834	9.07102	8.84215	4.24146	17.4167	13.0217	11.451	0.0248585	0.516893	0.759323
Arid3a	239.287	269.072	228.251	239.099	222.872	226.188	240.167	195.285	225.754	237.024	193.07	214.815	254.997	229.896	221.616	191.584	230.051	219.477	0.0366279	0.356867	0.624222
Ubxn6	789.277	932.967	985.226	806.265	992.016	996.357	2675.65	2359.79	1347.12	861.746	1266.02	1090.02	896.015	1142.41	1074.15	2648.5	2419.87	1316.86	-0.0944535	0.00758312	0.0417121
Mydgf	2368.76	2398.53	2601.71	2226.03	2519.87	2578.54	1111.06	1011.51	545.881	2152.6	2717.06	2680.97	2205.27	2694.2	2852.38	1302.77	1027.63	589.725	-0.0533903	0.13118	0.340978
Cyb561	43.5911	45.3076	37.4475	49.1173	54.0582	46.3685	40.8051	43.2667	13.8783	15.8604	38.2118	20.6372	26.2052	33.6002	36.0524	16.2556	8.68116	6.67973	0.836298	1.51138e-06	3.47041e-05
Ccdc12	1009.09	1160.43	1245.57	1035.17	1190.23	1193.14	2077.56	1833.57	1142.65	1032.69	1316.29	1222.29	1069.37	1326.32	1315.91	2175.93	1991.24	1221.44	-0.0749988	0.0107567	0.0550042
Fmc1	200.334	249.654	207.744	200.176	247.53	212.616	298.46	299.359	144.335	227.332	297.649	261.718	202.586	233.433	271.453	370.395	316.862	160.314	-0.116305	0.00639902	0.0364232
Akt3	582.451	482.665	483.251	633.891	492.214	545.112	530.466	603.396	1489.61	564.805	383.123	452.143	647.066	395.244	442.172	503.923	590.319	1374.12	0.101078	0.00582558	0.0337256
Mrpl24	2177.7	2208.98	2286.08	2117.6	2339.68	2308.25	3291.22	2917.58	2637.81	2081.23	2523.99	2443.64	2110.52	2527.09	2385.82	3123.39	2992.83	2467.68	-0.0216286	0.462675	0.715078
Gle1	2050.64	2270	2349.38	2086.09	2484.78	2403.24	2057.74	1952.85	1308.26	1748.16	2122.76	2192.24	1872.66	2207.88	2224.65	2257.2	2088.9	1391.29	0.0475326	0.152858	0.377642
L3hypdh	0	0	0.891607	0	0.94839	1.13094	0	1.16937	1.85044	0	0	1.87611	1.00789	0	1.06036	0	1.08514	0.954248	-0.000825984	0.980209	NA
Lyst	1049.9	918.172	978.093	1272.42	1216.78	1283.62	2117.2	2451	7620.13	1175.43	793.397	837.685	1284.05	940.805	991.441	1829.91	2628.22	7390.65	0.0761059	0.0564144	0.191734
Slc35e1	5028.75	5367.56	5230.17	4798.66	5681.8	5548.38	4808.01	4143.08	3002.35	4254.1	5287.3	5151.81	4605.06	5063.02	5283.8	4436.61	4536.99	2762.55	0.0635794	0.0316101	0.125178
Calr3	23.1868	28.664	32.0979	25.022	34.142	46.3685	10.4927	11.6937	11.1027	24.6717	26.1449	34.7081	25.1973	35.3686	28.6298	22.0611	7.59601	8.58823	0.00779424	0.831735	0.938634
Tmc4	63.068	44.383	23.1818	32.4359	30.3485	18.095	44.3027	42.0974	87.8961	47.5811	45.2508	40.3364	49.3867	32.716	30.7506	68.5057	56.4275	96.379	-0.105888	0.0438495	0.159516
Syne4	5.56482	9.24645	2.67482	1.85348	5.69034	1.13094	8.16102	4.67749	12.9531	6.16792	2.01115	5.62834	3.02367	6.18951	1.06036	2.32223	2.17029	9.54248	0.0300692	0.454907	0.707419
Polr2i	548.135	508.555	635.716	505.074	620.247	653.683	466.344	416.296	197.998	472.286	644.572	571.276	503.946	665.814	648.943	463.284	368.949	221.385	-0.000474895	0.990221	0.996299
Krt10	28.7516	34.2119	33.8811	37.0696	30.3485	47.4994	30.3124	31.573	17.5792	25.5528	43.2396	36.5842	28.221	43.3265	37.1128	27.8667	24.9583	20.0392	0.00456339	0.903252	0.96632
Rmnd1	255.054	319.927	255	276.169	292.104	283.866	484.998	554.282	703.169	250.241	223.237	268.284	240.886	234.317	220.556	539.917	595.745	812.065	0.0438388	0.279376	0.54504
Ccdc170	0	0	0.891607	0.926741	0	0	2.33172	3.50811	3.70089	0.881131	0	0	0	0.884215	0	1.16111	5.42572	5.72549	-0.00617869	0.8621	NA
Esr1	0	1.84929	2.67482	3.70696	2.84517	1.13094	58.293	57.2992	105.475	7.04905	4.02229	0.938057	3.02367	0.884215	3.18109	52.2501	75.9601	85.8823	-0.0203823	0.58703	0.80746
Fbxo5	806.899	703.655	806.013	935.082	760.609	801.835	103.762	129.8	262.763	325.137	182.009	274.851	440.449	271.454	284.178	113.789	120.451	292	0.847116	1.02429e-05	0.000179453
Mtrf1l	203.116	196.949	187.237	212.224	155.536	195.652	124.747	164.881	317.351	210.59	152.847	130.39	203.594	161.811	147.391	141.656	132.388	300.588	0.0833403	0.0535538	0.184769
Hdac2	3307.36	2638.01	3035.92	3630.04	2572.98	3002.64	849.912	1113.24	1979.98	4038.22	2580.3	3100.28	3948.92	2975.38	3235.17	1025.26	1168.7	2087.89	-0.102909	0.000948341	0.00800031
Rwdd1	2956.78	2535.38	2945.87	3182.43	2630.83	3080.68	789.287	901.585	1044.58	3072.5	2308.79	2518.68	3115.39	2542.12	2768.61	852.257	808.433	1069.71	0.0516489	0.0995949	0.282778
Stxbp5	1235.39	1110.5	1114.51	1318.75	1186.44	1283.62	862.737	896.908	1590.46	1271.47	865.798	1023.42	1237.69	948.763	1023.25	777.946	846.413	1428.51	0.13739	0.00014478	0.00171117
Hint3	194.769	145.169	184.563	223.345	188.73	173.034	266.982	334.44	278.492	176.226	160.892	144.461	168.318	162.696	171.779	270.539	252.839	238.562	0.110768	0.0115457	0.0581043
Trmt11	568.539	451.227	527.831	587.554	437.208	558.684	162.055	196.454	410.799	692.569	414.296	487.789	670.248	475.708	505.794	183.456	137.813	488.575	-0.0174999	0.658181	0.848625
Katna1	793.915	803.517	886.257	699.689	656.286	771.3	769.468	777.632	1121.37	957.79	772.28	881.773	897.023	816.13	906.612	733.823	750.92	1086.89	-0.0700058	0.066296	0.213765
Pcmt1	1340.19	1292.65	1539.81	1346.55	1311.62	1512.06	1312.76	1236.03	1290.69	1303.19	1364.56	1363	1346.54	1424.47	1459.06	1472.29	1388.99	1412.29	-0.0308691	0.362969	0.630083
Lrp11	127.991	125.752	132.849	134.377	112.858	108.57	46.6344	56.1298	43.4855	90.7565	69.3845	84.4251	71.5603	82.232	96.4932	34.8334	45.5761	47.7124	0.435142	1.60147e-05	0.00026462
Mtres1	277.314	297.736	348.618	316.945	279.775	357.377	113.088	148.51	139.709	266.983	305.694	287.983	287.249	289.138	327.653	155.589	158.431	150.771	0.00597525	0.878866	0.957122
Sec63	1517.34	1324.09	1324.04	1515.22	1178.85	1382.01	687.858	888.722	2496.25	1823.94	1005.57	1185.7	1781.95	1199.88	1296.83	653.707	759.601	2567.88	0.0235359	0.540606	0.776904
Snx3	4020.58	4138.71	4277.04	4000.74	4203.26	4224.06	2619.69	2393.7	1804.18	4048.8	4409.44	4536.44	4080.95	4341.5	4434.45	2966.64	2693.33	1929.49	-0.0731023	0.00629304	0.035917
Aig1	281.024	334.721	304.93	305.825	349.007	309.877	291.465	266.617	204.474	235.262	278.544	261.718	265.075	309.475	308.566	291.439	260.435	213.751	0.0862964	0.0254817	0.106124
Adat2	419.217	398.522	452.936	413.326	429.621	461.423	177.211	185.93	140.634	418.537	461.558	447.453	476.733	504.003	505.794	133.528	136.728	111.647	0.00203652	0.958864	0.986318
Pex3	523.093	617.663	581.328	592.187	532.995	565.469	348.592	392.909	504.246	650.275	499.77	601.294	642.027	650.782	635.158	376.201	377.63	545.83	-0.0587701	0.12486	0.329531
Fuca2	277.314	355.064	308.496	261.341	309.175	272.556	974.659	920.295	795.691	222.045	277.538	227.01	190.491	244.928	233.28	847.612	894.159	821.607	0.1779	0.000226118	0.00246985
Cep57l1	352.439	338.42	334.353	349.381	318.659	360.769	300.792	389.401	588.441	281.081	200.109	255.151	338.651	256.422	265.091	271.7	340.736	521.973	0.259224	1.12207e-05	0.000193763
Ltv1	2433.68	2170.14	2688.2	2620.82	2126.29	2631.69	718.17	848.964	1178.73	3020.52	2265.56	2468.96	3023.67	2466.96	2714.53	839.485	821.455	1255.79	-0.0831963	0.0165057	0.0762223
Plagl1	41.7362	31.4379	23.1818	50.9708	51.2131	32.7972	0	4.67749	2.77567	31.7207	19.1059	22.5134	39.3078	22.9896	36.0524	2.32223	0	0.954248	0.141368	0.0343024	0.133149
Cd164	7709.14	6124.85	6720.93	7523.28	5577.48	6012.07	5330.31	6569.53	12344.3	10099.5	6742.36	6522.31	8862.39	6818.18	6420.51	5521.09	6038.83	12382.3	-0.0819033	0.0267776	0.110156
Utrn	982.191	1006.94	791.747	926.741	947.441	866.299	5546	5960.29	16898.3	1326.1	1040.77	856.446	1005.88	799.33	714.686	4578.27	5954.19	16862.5	0.00377719	0.924475	0.974306
Smpd2	152.105	136.847	144.44	98.2345	123.291	113.094	586.428	499.322	298.847	129.526	153.853	154.779	108.852	117.601	144.21	628.162	575.127	350.209	-0.0656538	0.106939	0.295517
Mical1	1213.13	1359.23	988.792	642.231	704.654	586.957	7799.61	6325.13	4339.29	772.752	1027.7	703.542	520.072	641.94	488.828	7589.03	7759.87	4139.53	0.127681	0.0077849	0.0425305
Zbtb24	347.801	357.838	334.353	296.557	299.691	314.401	868.566	891.061	868.784	376.243	343.906	332.072	313.454	351.033	328.713	1105.38	1026.55	898.901	-0.0866201	0.0198414	0.0878862
Wasf1	0	0.924645	0	1.85348	1.89678	1.13094	2.33172	2.33874	0.925222	0.881131	0	0.938057	1.00789	1.76843	1.06036	3.48334	0	0	0.0134875	0.710783	NA
Rab32	143.758	130.375	107.884	85.2602	100.529	122.141	256.489	261.939	243.333	107.498	136.758	98.4959	114.9	134.401	98.6139	251.961	218.114	209.934	0.0251946	0.531846	0.769868
Amd.ps4	1420.88	1266.76	1484.53	1520.78	1376.11	1515.46	225.011	257.262	363.612	1641.55	1346.46	1446.48	1701.32	1545.61	1585.25	261.25	272.371	345.438	-0.0785166	0.0151638	0.0714083
Gtf3c6	757.743	785.948	868.425	803.484	749.228	833.502	609.745	742.551	743.879	1022.99	982.444	904.287	935.323	915.163	938.423	710.601	711.855	801.568	-0.156366	6.71147e-05	0.000892779
Slc16a10	2288.07	2189.56	2066.75	2108.34	1982.13	1907.89	559.613	506.338	587.516	2513.87	2459.63	2286.98	2280.86	2400.64	2273.42	898.701	755.261	749.084	-0.256409	4.2538e-07	1.1326e-05
Rev3l	661.286	818.311	670.488	734.906	803.286	565.469	647.052	816.221	3768.43	933.999	520.887	456.834	796.234	664.93	591.684	575.912	621.788	3965.85	0.0562715	0.181697	0.421775
Traf3ip2	478.575	522.424	524.265	460.59	503.595	495.351	1818.74	1725.99	1282.36	400.034	476.641	491.542	381.991	403.202	429.448	1811.34	1748.17	1228.12	0.100053	0.00498436	0.0298212
Fyn	6101.83	5695.81	6005.86	5791.2	5309.09	5572.13	6799.3	6484.16	7290.75	7061.39	6380.36	7311.21	6475.7	6016.2	6574.26	7951.3	7733.83	7546.19	-0.177396	2.40341e-09	1.05213e-07
Tube1	351.511	368.933	332.569	324.359	339.524	377.733	50.132	68.9929	70.3169	245.836	196.087	245.771	266.083	248.464	260.85	73.1501	72.7047	67.7516	0.26043	0.00053261	0.00503455
Lama4	0	0	0	0	0	0	3.49758	2.33874	6.47656	0	0	0	0	0	0	3.48334	2.17029	3.81699	0.00378573	0.907302	NA
Prep	5697.45	6212.69	6001.41	6148	6468.02	6205.46	1545.93	1397.4	1289.76	5805.77	6243.6	6387.23	6051.38	6603.32	6400.36	1545.44	1504.01	1256.74	-0.025028	0.252844	0.513302
Tnfaip3	3199.77	2773.01	3404.16	4250.96	3428.43	3693.65	1900.35	1792.65	2009.58	3558.01	2969.46	3722.21	3316.97	2856.9	3227.75	1818.3	1810.02	1908.5	0.0389925	0.310828	0.579887
Perp	664.069	477.117	786.397	1191.79	943.648	1090.22	9.32688	2.33874	1.85044	414.132	342.9	412.745	701.492	509.308	581.08	17.4167	1.08514	2.86274	0.0900637	0.102469	0.287549
Arfgef3	89.0372	89.6906	75.7866	134.377	121.394	84.8204	3.49758	0	8.327	66.966	35.195	48.7789	69.5445	45.9792	65.7426	5.80556	2.17029	14.3137	0.237226	0.0110205	0.0560471
Reps1	1809.5	1974.12	2004.33	1901.67	2151.9	2226.82	2142.85	2083.82	1603.41	1920.87	2081.54	2216.63	2019.81	2199.04	2177.99	2072.59	2305.93	1639.4	-0.0516652	0.0435506	0.158698
Fam184a	0	0	0	2.78022	1.89678	0	0	0	4.62611	0.881131	0	1.87611	0	0.884215	0	1.16111	1.08514	1.9085	-0.0120968	0.714802	NA
Asf1a	966.424	841.427	1021.78	1031.46	863.983	931.893	292.631	328.593	586.591	1082.03	689.823	808.605	1069.37	834.699	832.386	292.6	299.5	590.679	0.0541092	0.152364	0.376808
Gopc	825.449	638.93	658.006	768.268	576.621	589.219	522.305	643.154	1330.47	939.286	533.959	639.755	910.126	608.34	640.46	611.906	660.853	1317.82	-0.0448769	0.215771	0.468433
Qrsl1	447.041	496.534	455.611	451.323	467.556	499.875	374.241	349.642	463.536	498.72	446.474	507.489	499.914	485.434	492.009	407.551	377.63	445.634	-0.039968	0.259835	0.522398
Rtn4ip1	650.157	699.032	707.044	641.305	753.022	769.038	430.202	438.514	383.042	629.128	683.789	729.808	678.311	673.772	701.961	485.345	434.058	373.111	0.0134853	0.686892	0.865756
Crybg1	947.875	934.816	818.495	716.371	653.441	668.385	3070.88	2888.35	3714.77	669.66	594.293	634.126	539.222	526.992	510.035	2446.46	2858.27	3139.47	0.335483	4.02447e-10	2.04303e-08
Vta1	974.772	926.494	1026.24	947.129	888.641	973.738	749.648	722.672	795.691	968.363	920.099	972.765	1031.07	961.142	1072.03	779.107	703.174	813.973	-0.0283695	0.383701	0.646006
Smpdl3a	51.9384	49.9308	25.8566	26.8755	28.4517	28.2735	2203.48	2605.36	2169.65	40.532	50.2786	17.8231	11.0868	13.2632	14.8451	2065.62	2106.27	1942.85	0.137259	0.0323095	0.127319
Reep3	1838.25	1527.51	1698.51	1969.32	1665.37	1702.06	692.521	673.558	1087.14	2115.6	1581.77	1653.79	2126.65	1707.42	1665.83	647.901	691.237	1070.67	-0.027434	0.360657	0.627556
Pkib	6.49229	4.62322	9.80768	7.41393	3.79356	7.91657	4.66344	10.5243	15.7288	3.52453	4.02229	4.69028	10.0789	2.65265	7.42255	8.12779	7.59601	9.54248	0.0356917	0.379696	0.64304
Serinc1	1510.85	1071.66	1404.28	1639.4	1133.33	1324.33	1125.06	1285.14	2888.54	1678.56	1090.04	1181.95	1614.64	1137.1	1189.73	1036.87	1171.96	2920	0.0391596	0.229509	0.484545
Hsf2	569.467	450.302	537.639	610.722	455.227	510.053	123.581	123.953	371.939	570.092	353.962	370.532	519.064	443.876	399.758	123.078	121.536	397.921	0.102818	0.0168202	0.0772656
Echdc1	900.574	785.024	854.16	960.104	807.08	827.847	186.538	229.197	501.471	998.322	631.5	825.49	958.505	740.088	829.205	154.428	158.431	497.163	0.0637445	0.0964468	0.276636
Ptprk	31.534	26.8147	27.6398	41.7033	36.0388	30.5353	10.4927	14.0325	21.2801	28.1962	28.156	26.2656	38.2999	42.4423	48.7768	32.5112	26.0435	42.9411	-0.135007	0.0307629	0.12263
Nts	7.41976	2.77393	6.24125	12.9744	3.79356	10.1784	0	0	0	4.40566	8.04458	5.62834	4.03157	12.379	8.48292	0	0	0	-0.00189435	0.959405	0.986318
Dcbld1	3.70988	10.1711	8.91607	16.6813	13.2775	5.65469	0	1.16937	0	4.40566	6.03344	5.62834	5.03946	2.65265	2.12073	1.16111	0	0	0.158162	0.0386886	0.145679
Ccdc59	967.352	921.871	961.152	991.613	879.157	970.345	448.856	543.758	913.194	1163.97	873.843	933.366	1129.85	886.868	1006.29	452.834	512.188	972.378	-0.0389378	0.251092	0.511408
Ppp1r12a	1931.92	1586.69	1532.67	2022.15	1413.1	1432.9	1680	1844.1	6684.73	2507.7	1203.67	1234.48	2361.49	1321.9	1293.64	1461.84	1444.33	6398.23	0.0602979	0.134282	0.346024
P4ha1	2098.87	2037.92	2016.82	2481.81	2184.14	2049.26	1008.47	1012.68	1299.94	1586.04	1505.34	1813.26	1722.49	1685.31	1892.75	1140.21	1249	1187.08	0.111822	0.0121304	0.0604387
Septin10	30.6065	20.3422	37.4475	36.1429	22.7614	18.095	2.33172	9.35497	9.25222	19.3849	10.0557	16.885	28.221	15.0317	15.9055	2.32223	9.7663	7.63398	0.166705	0.0268533	0.110333
Lims1	1375.44	1096.63	1095.79	1371.58	939.854	892.311	863.903	1004.49	3170.74	1704.11	894.96	856.446	1494.7	882.447	795.274	726.857	838.817	3087.95	0.0639261	0.11081	0.303428
Zwint	3510.48	3345.37	3842.83	3381.68	3241.6	3708.35	1252.13	1364.66	1200.01	3340.37	3232.92	3344.17	3384.5	3412.19	3570.25	1223.81	1182.81	1074.48	0.0619286	0.0328013	0.128716
Ube2d1	554.627	501.158	589.352	514.341	442.898	456.899	1062.1	1025.54	1183.36	481.098	448.485	472.781	430.37	435.918	422.025	1151.82	1103.59	1096.43	0.0691231	0.0655669	0.212227
Cdk1	3077.35	3035.61	3414.85	3225.99	3433.17	3476.51	52.4637	23.3874	29.6071	1544.62	1572.72	2066.54	1824.28	2034.58	2502.46	37.1556	39.0652	20.9934	0.654401	6.22091e-11	3.6918e-09
Atp2b1	1240.96	1154.88	1193.86	1362.31	1125.74	1231.59	931.522	1043.08	2969.04	1853.9	1015.63	1041.24	1779.94	1202.53	1037.04	998.557	903.926	3430.52	-0.0319988	0.425159	0.681208
Rhobtb1	11.1296	2.77393	9.80768	12.9744	8.53551	15.8331	2.33172	0	0	4.40566	5.02786	6.5664	9.07102	4.42108	4.24146	0	2.17029	0.954248	0.0857001	0.119296	0.319653
Cabcoco1	2.78241	7.39716	5.34964	0.926741	5.69034	6.78563	15.1562	15.2018	20.3549	6.16792	9.05015	5.62834	7.05524	3.53686	4.24146	11.6111	18.4475	17.1765	-0.016377	0.659269	0.849813
Arid5b	379.335	356.913	294.23	426.301	356.595	341.543	990.981	1004.49	1460.93	293.417	234.298	206.372	263.06	209.559	204.65	758.207	1090.57	1505.8	0.359237	3.36812e-05	0.000501469
Actr6	217.028	191.402	240.734	247.44	199.162	232.973	204.026	275.972	530.152	268.745	172.958	212.001	245.925	201.601	197.228	264.734	237.647	556.326	-0.00130303	0.973681	0.991207
Uhrf1bp1l	1396.77	1150.26	1260.73	1537.46	1266.1	1297.19	1177.52	1414.94	3139.28	1881.22	1178.53	1244.8	1921.04	1352.85	1326.52	1039.2	1247.92	3205.32	-0.0404544	0.293605	0.560284
Poc1b	542.57	574.205	605.401	630.184	590.847	659.337	578.267	633.799	585.666	535.728	511.836	563.772	578.53	569.434	586.382	543.401	642.406	630.758	0.0499226	0.13302	0.344328
Dusp6	1460.77	1313	1553.18	1357.68	1066.94	1327.72	799.78	882.875	822.523	2113.83	1949.81	2133.14	1672.09	1566.83	1701.89	839.485	1036.31	724.274	-0.293975	1.62035e-06	3.67555e-05
Tmpo	9150.42	7347.23	8056.56	9521.34	7452.45	7939.19	1887.53	2298.98	4045.07	9314.44	6252.65	7239.92	9198.02	7096.71	7367.41	2266.49	2540.32	4239.72	0.0120938	0.724898	0.886318
Psen1	2302.91	2616.75	2366.32	2215.84	2479.09	2405.51	4047.87	3233.31	2543.44	2290.06	2723.09	2556.2	2281.87	2657.07	2412.33	3892.05	3832.73	2521.12	-0.0450972	0.108996	0.299628
Sgk1	107.587	90.6152	107.884	67.6521	55.955	61.0707	4251.89	3929.09	3849.85	102.211	99.5517	83.487	78.6155	69.853	49.8371	4162.59	3882.65	3126.12	0.0433545	0.273901	0.538661
Cep290	51.9384	89.6906	58.8461	74.1393	96.7358	50.8922	5.8293	10.5243	42.5602	89.8754	47.2619	35.6461	82.6471	81.3478	61.5012	8.12779	9.7663	83.9738	-0.00981582	0.788668	0.917807
Ikbip	24.1142	20.3422	16.0489	25.022	19.9162	18.095	16.322	18.7099	37.0089	5.28679	4.02229	9.38057	10.0789	8.84215	4.24146	9.2889	5.42572	17.1765	1.25563	1.71296e-08	6.05247e-07
Hbs1l	2046.93	1901.99	2074.77	2133.36	1928.08	2006.29	1002.64	999.813	1696.86	2320.02	1973.94	2189.42	2327.22	2067.29	2252.21	986.946	1113.36	1598.36	-0.0722444	0.0109692	0.0558579
Epb41l2	1319.79	1243.65	1359.7	1429.03	1291.71	1462.3	1209	1529.54	1871.72	1371.92	987.472	1290.77	1429.19	1086.7	1295.77	1166.92	1368.37	2025.87	0.0705577	0.0414365	0.153084
Apaf1	805.972	736.017	660.681	771.048	712.241	710.229	813.771	999.813	1371.18	729.577	537.981	633.188	738.784	511.961	571.537	844.129	1028.72	1307.32	0.105268	0.0107614	0.0550116
Myb	396.03	350.44	243.409	223.345	179.246	161.724	194.699	272.464	507.947	378.005	259.438	298.302	263.06	139.706	177.081	90.5668	143.239	240.47	0.158681	0.0147011	0.0696772
Med23	1391.21	1497.92	1663.74	1603.26	1824.7	1869.44	1234.65	1271.11	1260.15	1726.14	1773.83	1882.68	1916	1947.04	1874.72	1226.14	1321.71	1186.13	-0.0907059	0.00864013	0.0460388
Ahi1	540.715	501.158	487.709	531.023	496.956	529.279	262.319	230.366	442.256	585.071	415.301	486.851	517.048	394.36	424.146	226.417	283.223	375.019	0.0710167	0.0737197	0.230431
Nedd1	1016.51	840.502	925.488	1076.87	832.686	831.24	249.494	327.424	752.206	1139.3	630.494	716.675	1025.03	741.856	757.1	260.089	288.649	652.705	0.0975182	0.0155812	0.0728853
Mtfr2	498.979	549.239	583.111	532.876	530.15	601.659	2.33172	4.67749	11.1027	335.711	315.75	384.603	368.888	385.518	455.957	1.16111	5.42572	8.58823	0.513269	2.00693e-07	5.84194e-06
Map7	159.525	180.306	120.367	167.74	133.723	149.284	478.003	507.507	740.178	175.345	158.88	152.903	165.294	125.559	123.002	529.467	502.422	836.875	-0.0185973	0.638876	0.838012
Stx7	146.54	164.587	187.237	189.055	185.884	147.022	341.597	371.86	489.443	148.911	96.535	137.894	126.994	106.99	117.7	401.745	373.29	482.849	0.137232	0.0122579	0.0608704
Moxd1	0	0	0	0	0	0	1.16586	0	1.85044	0	0	0	0	0	0	9.2889	2.17029	1.9085	-0.00402395	0.823898	NA
Pex7	447.041	385.577	414.597	498.587	420.137	409.4	305.455	377.707	359.911	442.328	394.184	418.373	389.046	409.392	413.542	323.95	296.245	359.751	0.0444422	0.237637	0.494342
Ifngr1	499.907	503.932	535.856	488.392	490.318	458.03	5476.05	6306.42	4815.78	423.824	459.547	407.117	370.904	396.128	392.335	4286.83	3655.85	4048.87	0.337098	4.25559e-09	1.7451e-07
Cfap54	38.9538	32.3626	27.6398	19.4616	18.9678	23.7497	1.16586	2.33874	2.77567	34.3641	22.1226	22.5134	20.1578	17.6843	15.9055	1.16111	1.08514	2.86274	0.0506039	0.235495	0.491794
Cdk17	2924.31	2440.14	2735.45	2577.27	2136.72	2172.53	2092.72	2265.07	3970.13	3781.82	2903.09	3042.12	3223.24	2755.21	2462.17	2189.86	2506.68	3786.45	-0.158053	6.23902e-05	0.000843974
Hal	0	0.924645	0.891607	0	0	0	3.49758	3.50811	4.62611	2.64339	1.00557	2.81417	0	0	0	2.32223	6.51087	5.72549	-0.0375133	0.360653	NA
Snrpf	3961.23	3932.52	4359.07	3926.6	3803.04	4150.54	2082.23	2144.63	1321.22	3765.07	4524.07	4424.81	4154.53	4551.05	4484.28	2322.23	1865.36	1451.41	-0.0574821	0.10135	0.286122
Usp44	59.3581	79.5195	96.2936	89.8939	107.168	113.094	0	0	0.925222	81.9452	66.3678	87.2393	96.7576	98.1479	106.036	0	0	0	0.00558135	0.884694	0.959933
Fgd6	118.716	131.3	134.633	113.062	106.22	113.094	195.865	190.608	220.203	138.338	120.669	144.461	144.128	98.1479	112.399	229.9	213.774	265.281	-0.0678116	0.105048	0.292015
Ndufa12	2583.93	2571.44	2936.95	2611.56	2804.39	3134.96	1034.12	1048.93	532.928	2379.05	3175.6	3079.64	2609.43	2955.05	3204.42	1171.56	906.096	606.901	-0.0393103	0.287316	0.553546
Tmcc3	8.34723	9.24645	0.891607	7.41393	6.63873	2.26188	25.6489	23.3874	49.962	7.04905	7.03901	12.1947	8.06313	3.53686	4.24146	34.8334	43.4058	58.2091	-0.0647814	0.170964	0.405094
Cep83	1175.11	1143.79	1281.24	1427.18	1207.3	1190.88	160.889	222.181	581.965	1620.4	851.72	921.172	1603.56	1146.83	1109.14	153.267	158.431	685.15	0.0332911	0.411968	0.669751
Socs2	142.83	190.477	119.475	90.8206	57.8518	88.2132	5.8293	4.67749	7.40178	85.4697	86.4792	60.9737	61.4814	83.1162	50.8975	3.48334	2.17029	7.63398	0.433663	0.000862966	0.00742062
Nudt4	1575.77	1379.57	1636.1	1921.13	1383.7	1573.14	413.88	485.289	666.16	1529.64	1063.9	1211.03	1541.07	1198.11	1300.01	394.778	415.611	669.882	0.183872	1.03542e-05	0.000180652
Nuak1	4.63735	8.3218	5.34964	2.78022	9.4839	10.1784	4.66344	2.33874	10.1774	8.81131	4.02229	3.75223	5.03946	7.07372	8.48292	3.48334	11.9366	4.77124	-0.0022615	0.950859	0.984125
Tcp11l2	37.0988	36.9858	30.3146	30.5825	27.5033	39.5829	5520.35	5024.79	5067.44	75.7773	133.741	74.1065	68.5366	54.8213	57.2597	5770.73	5985.66	4984.99	-0.579579	0.000284999	0.00300211
Cry1	1554.44	1677.31	1688.7	1643.11	1703.31	1766.53	1144.87	1018.52	1150.98	1712.04	1742.66	1822.64	1735.59	1743.67	1770.81	1507.12	1639.65	1268.2	-0.121941	0.00339147	0.0218836
Btbd11	511.964	613.964	515.349	469.858	525.408	450.114	2063.57	1724.82	1697.78	498.72	702.895	644.445	516.04	629.561	593.804	1853.14	2440.49	1442.82	-0.0851105	0.0449141	0.16213
Hsp90b1	13401.9	12981.1	13839.5	14692.6	12572.8	13699.1	2030.93	2859.11	6599.61	17272.8	10136.2	9864.6	16935.6	12681.4	11604.6	1764.89	1639.65	6200.7	0.0850679	0.0543044	0.186709
Washc3	752.179	768.38	896.065	731.199	800.441	896.834	1586.74	1694.42	1258.3	644.107	792.391	759.826	668.232	771.92	859.956	1576.79	1555.01	1188.04	0.077175	0.0139598	0.0669696
Dram1	8.34723	3.69858	7.13286	6.48719	7.58712	11.3094	5.8293	5.84686	5.55133	8.81131	6.03344	3.75223	1.00789	7.07372	4.24146	4.64445	0	8.58823	0.057671	0.219066	0.472274
Sirt1	499.907	396.673	460.069	533.803	360.388	358.508	276.309	336.779	1094.54	796.543	386.14	413.683	685.366	411.16	393.395	286.795	292.989	1020.09	-0.0529582	0.196962	0.443434
Herc4	1077.72	1126.22	1023.56	1261.29	928.474	1025.76	1057.44	1240.7	2609.13	1277.64	808.48	832.994	1134.89	843.541	946.906	917.279	1112.27	2477.23	0.0980657	0.0157249	0.0734757
Hnrnph3	644.592	688.861	630.366	629.257	726.467	696.658	298.46	336.779	581.965	589.477	551.054	600.356	683.35	598.614	654.245	369.234	376.545	536.287	0.0380514	0.31789	0.588042
Rufy2	191.986	189.552	157.814	204.81	130.878	168.51	361.417	380.046	1080.66	250.241	146.814	162.284	227.783	119.369	136.787	291.439	347.246	1042.04	0.0381003	0.346437	0.613775
Pbld2	6.49229	8.3218	2.67482	3.70696	10.4323	2.26188	22.1513	31.573	27.7567	5.28679	6.03344	8.44251	7.05524	9.72637	5.30182	16.2556	23.8732	17.1765	0.00684455	0.850346	0.94724
Ccar1	1529.4	1645.87	1485.42	1760.81	1586.66	1383.14	452.354	532.064	2767.34	2351.74	1235.85	1167.88	2258.68	1580.09	1326.52	397.101	456.846	2673.8	0.012536	0.754397	0.901363
Ddx21	27653.5	24725	28253.2	28477.8	25608.4	28822	5958.71	6775.34	9615.84	33121.7	25780.9	29403.4	32935.9	28225.9	30492.9	5892.65	5750.18	9740.01	-0.0502546	0.132672	0.343615
Ddx50	964.569	872.865	852.376	913.767	790.009	790.526	700.682	950.699	2115.06	1356.94	707.923	849.879	1179.23	848.846	856.775	741.951	865.946	2300.69	-0.0521883	0.19592	0.442099
Srgn	6623.99	5895.54	7063.31	7146.1	5527.22	6350.22	2849.36	3456.66	4674.22	8576.93	6522.14	6223.07	7056.25	6320.37	6451.26	2797.12	2602.18	4439.16	-0.00286198	0.940052	0.980092
Vps26a	1061.03	834.954	1009.3	1088.92	855.448	998.619	529.301	641.985	1346.2	1218.6	748.146	938.995	1145.97	893.941	945.845	502.762	600.085	1287.28	0.015515	0.648043	0.842859
Supv3l1	2084.03	2185.86	2332.44	2174.13	2556.86	2542.35	1030.62	936.667	588.441	2028.36	2639.63	2556.2	2180.07	2571.3	2588.35	1036.87	951.672	606.901	-0.0443233	0.152133	0.376512
Fam241b	3.70988	2.77393	0.891607	1.85348	2.84517	3.39282	6.99516	3.50811	3.70089	0.881131	5.02786	4.69028	3.02367	3.53686	4.24146	3.48334	3.25543	1.9085	-0.00287408	0.9384	NA
Aifm2	14.8395	14.7943	19.6154	13.9011	11.3807	11.3094	8.16102	10.5243	4.62611	3.52453	6.03344	9.38057	6.04735	7.07372	10.6036	5.80556	4.34058	2.86274	0.575701	0.00123611	0.00983125
Tysnd1	946.947	1066.12	987.901	981.419	1180.75	1037.07	782.292	764.769	407.098	793.018	1141.32	999.968	845.621	1037.18	988.26	847.612	759.601	443.725	0.0342114	0.327252	0.596916
Sar1a	4787.6	4625.07	5197.18	4673.55	4481.14	4834.76	3730.75	3380.65	3116.15	5076.2	5079.15	5276.57	4929.6	5072.74	5289.1	3727.17	3588.57	3052.64	-0.0633565	0.0280222	0.113941
Ppa1	9040.98	8673.17	9732.78	9306.33	9024.88	9373.22	1221.82	1176.39	868.784	8725.84	9159.76	9481.88	9100.25	9486.74	10059.7	1713.8	1097.08	900.81	-0.0394145	0.313454	0.582915
Npffr1	0.927471	1.84929	0	0.926741	1.89678	1.13094	1.16586	0	0	1.76226	1.00557	0.938057	0	0	0	0	1.08514	0	0.0211761	0.536844	NA
Eif4ebp2	9535.32	10774.9	9496.51	9082.06	10755.7	9470.48	19420.9	17485.6	13057.7	8800.74	10802.9	10626.3	8855.33	10173.8	9789.29	19100.3	22841.2	13053.2	-0.0282718	0.419717	0.675741
Pald1	11.1296	6.47251	1.78321	6.48719	9.4839	6.78563	58.293	67.8235	34.2332	3.52453	7.03901	4.69028	1.00789	5.30529	3.18109	34.8334	43.4058	16.2222	0.291156	0.00915783	0.0482181
Sgpl1	1849.38	1727.24	1850.08	1727.45	1778.23	1858.13	2929.81	2697.74	2278.82	1849.49	2070.47	2012.13	1771.87	1794.96	1859.88	2975.93	3197.92	2186.18	-0.0575801	0.0624726	0.205281
Unc5b	17.6219	14.7943	13.3741	20.3883	18.9678	26.0116	2.33172	2.33874	0.925222	20.266	21.117	17.8231	16.1263	13.2632	25.4488	0	1.08514	0.954248	0.00414849	0.908347	0.967996
Slc29a3	1817.84	1726.31	2150.56	2609.7	2664.98	3004.9	1367.55	1179.9	1053.83	2357.91	2559.18	2526.19	2989.41	2952.39	2794.06	1439.78	1562.61	1144.14	-0.166067	0.000208731	0.00230837
Vsir	3254.49	3326.87	3592.28	3614.29	3910.21	3915.31	17199.9	13984.5	9625.09	4032.94	5205.85	4966.07	3747.34	4495.35	4459.89	20234.7	19859.2	11543.5	-0.297914	1.07387e-08	4.00419e-07
Slc16a7	1.85494	2.77393	0.891607	2.78022	1.89678	3.39282	5.8293	5.84686	22.2053	4.40566	0	1.87611	3.02367	1.76843	4.24146	11.6111	13.0217	22.9019	-0.041147	0.33384	0.602414
Lrig3	2.78241	3.69858	6.24125	15.7546	5.69034	9.04751	8.16102	10.5243	9.25222	11.4547	13.0724	9.38057	15.1184	8.84215	11.664	17.4167	18.4475	12.4052	-0.26902	0.0108702	0.0554666
Anapc16	907.994	831.256	936.187	886.891	839.325	861.775	1796.59	1689.74	1473.88	867.033	1004.57	1031.86	806.313	950.531	1014.77	2019.18	1731.89	1522.98	-0.0691358	0.0568094	0.192639
Ddit4	647.374	882.111	216.661	990.686	670.512	184.343	4419.78	3981.71	3761.95	155.96	179.997	207.311	174.365	126.443	156.934	7316.17	3155.6	5136.71	0.321764	0.00842766	0.0452356
Dnajb12	1045.26	1010.64	1065.47	1045.36	1163.67	1145.64	1564.58	1259.41	1040.88	976.294	1101.1	1125.67	1037.12	1117.65	1041.28	1510.61	1437.82	1040.13	-0.00241663	0.942508	0.980504
Micu1	541.643	627.834	565.279	496.733	608.866	599.397	690.189	670.05	378.416	461.713	670.717	672.587	526.119	653.435	688.177	781.429	714.025	414.143	-0.0733877	0.0404136	0.150227
Cand1	7960.48	7804.93	8102.92	8260.04	8021.48	8405.14	3717.93	3602.83	4061.73	8818.36	8102.9	8954.69	9115.37	8518.53	8833.9	3988.42	4138.74	3875.2	-0.0866088	0.00062859	0.00577029
Tbk1	668.706	618.588	693.67	691.349	571.879	597.136	807.941	977.595	1569.18	815.928	575.188	630.374	722.658	584.466	565.174	757.046	831.221	1643.21	0.0137119	0.705986	0.877484
Pno1	4336.85	3595.94	4614.07	4862.61	3747.09	4332.63	452.354	582.347	697.618	5258.59	3831.23	4129.33	5061.63	4318.51	4617.89	542.24	470.953	805.385	-0.057574	0.120175	0.321212
Plek	2151.73	1607.96	1873.27	2889.58	2036.19	1925.99	200.528	215.164	421.901	1173.67	624.461	970.889	1260.87	861.225	1136.71	32.5112	31.4692	83.9738	1.38933	1.09579e-12	8.71153e-11
Srgap1	2.78241	2.77393	0.891607	4.6337	0.94839	1.13094	0	0	0	1.76226	1.00557	3.75223	3.02367	0	0	0	2.17029	1.9085	-0.00641018	0.858099	NA
Egfr	0.927471	0	0	0	0.94839	0	2.33172	1.16937	1.85044	7.93018	1.00557	0.938057	5.03946	0	0	1.16111	0	0	-0.0147558	0.666881	NA
Usp15	1832.68	1549.71	1661.06	2039.76	1557.26	1639.86	495.491	735.535	2157.62	2746.49	1439.98	1461.49	2609.43	1694.16	1572.52	573.59	597.915	2514.44	-0.0480991	0.23772	0.49445
Vps54	574.104	515.952	468.094	549.557	443.846	493.089	671.536	858.319	2078.05	757.773	426.363	425.878	630.94	450.065	438.991	643.257	648.917	1898	0.0325429	0.414659	0.671922
Tbc1d15	1256.72	1083.68	1223.28	1404.01	1031.85	1144.51	717.004	884.045	2136.34	1530.53	931.16	1035.61	1399.96	1038.07	1094.3	643.257	729.217	2158.51	0.045712	0.214233	0.466331
Pcsk4	122.426	154.416	104.318	98.2345	131.826	82.5585	97.9323	106.413	53.6629	134.813	151.841	149.151	122.963	140.59	132.546	98.6946	72.7047	45.8039	-0.0468934	0.256867	0.518472
Rab21	2437.39	2173.84	2439.44	2904.41	2626.09	2533.3	2133.52	2249.87	3650.93	2555.28	2085.56	2321.69	2837.21	2369.7	2492.92	2245.59	2390.57	3405.71	0.020733	0.470327	0.720824
X2310011J03Rik	1096.27	1137.31	1172.46	1075.02	1153.24	1144.51	1399.03	1298	709.646	1010.66	1346.46	1181.95	1039.14	1290.95	1306.37	1546.6	1343.41	655.568	-0.0452155	0.186401	0.428712
Peli1	1161.19	792.421	813.146	1017.56	654.389	745.289	2843.53	3649.61	8260.39	1443.29	813.508	763.578	1122.79	702.951	661.668	2660.11	2977.64	8297.18	0.00400587	0.915934	0.97114
Apc2	0.927471	0.924645	1.78321	0	2.84517	1.13094	3.49758	0	1.85044	0.881131	2.01115	1.87611	0	2.65265	0	4.64445	4.34058	0	-0.00588473	0.872241	NA
Thap2	380.263	359.687	349.51	462.444	419.188	384.519	206.357	247.907	635.628	449.377	284.577	348.957	508.985	374.907	334.015	213.645	253.924	633.62	0.014103	0.718612	0.8836
Lgr5	13.9121	5.54787	8.02446	12.0476	14.2258	12.4403	9.32688	9.35497	12.0279	9.69244	13.0724	13.1328	8.06313	14.1474	10.6036	13.9334	14.1069	11.451	-0.0219735	0.558406	0.789309
Slc1a4	643.665	797.044	452.045	917.474	894.332	534.934	18.6538	17.5406	14.8036	325.137	481.669	470.904	435.409	428.844	447.474	134.689	32.5543	36.2614	-0.00706785	0.847046	0.946215
Dock2	5772.58	5530.3	5052.74	5008.11	4878.52	4880	21627.9	23210.9	25202.1	4853.27	5067.08	4692.16	4386.34	4237.16	4191.62	19135.1	24101.1	25287.6	0.0994701	0.00521028	0.0309096
Rab1a	2563.53	1967.64	2279.84	2870.12	2015.33	2111.46	990.981	1082.84	2179.82	2850.46	1894.5	2038.4	2862.41	2055.8	2240.55	971.851	1008.1	2076.44	0.012202	0.681247	0.862446
Actr2	9911.88	8392.08	9171.96	9583.43	7254.23	7835.14	6071.8	7264.14	15404	12128.8	7858.55	8297.11	10129.3	7707.7	8214.65	6057.53	6534.74	16263.2	-0.0182297	0.581528	0.8043
Ndufs7	1258.58	1283.41	1283.91	1163.99	1339.13	1256.47	1274.29	1142.48	639.329	1135.78	1451.04	1381.76	1163.11	1361.69	1393.32	1514.09	1189.32	682.287	-0.0585143	0.0907018	0.265746
Kcnmb1	0	0	0	0.926741	0.94839	0	2.33172	3.50811	3.70089	0.881131	2.01115	0.938057	1.00789	0	1.06036	2.32223	0	4.77124	-0.0187806	0.607948	NA
Pwwp3a	1271.56	1513.64	1261.62	1177.89	1378.01	1319.81	1830.4	1582.16	1419.29	1000.97	1109.15	1240.11	970.599	1140.64	1186.55	2215.4	2191.99	1544.93	0.0355555	0.378503	0.642103
Uqcr11	1414.39	1539.53	1579.93	1353.04	1709.95	1639.86	931.522	831.423	409.874	1240.63	1800.98	1650.04	1316.31	1732.18	1649.93	1099.57	785.645	414.143	-0.0207642	0.565705	0.793343
Cnot2	2096.08	1910.32	2152.34	2173.21	1874.97	2242.65	1132.05	1499.13	2763.64	2818.74	1828.13	2234.45	2707.2	1986.83	2196.02	1192.46	1297.83	2786.4	-0.0508449	0.172952	0.408082
Tcf3	2772.21	3149.34	2805.89	2736.67	3281.43	2941.57	4237.9	3738.48	2612.83	2552.64	3329.45	3005.53	2774.72	3360.02	3033.7	4323.98	4245.09	2485.82	-0.0291425	0.286604	0.553065
Frs2	878.315	691.634	863.076	906.353	747.331	814.276	1160.03	1073.48	1732.94	1067.93	833.62	923.986	1055.26	863.878	884.344	974.174	1222.96	1611.72	-0.0752632	0.0472976	0.168603
Yeats4	1313.3	1280.63	1400.71	1176.96	1380.86	1393.32	1513.29	1502.64	1259.23	1363.99	1347.47	1538.41	1365.69	1384.68	1498.3	1518.74	1586.48	1261.52	-0.0618248	0.0353537	0.136041
Rab36	0	1.84929	0	0	1.89678	2.26188	4.66344	1.16937	8.327	0	0	0.938057	0	0	0	2.32223	5.42572	1.9085	0.0480473	0.244221	NA
Grb10	2.78241	1.84929	0	2.78022	4.74195	0	1.16586	1.16937	0	0.881131	2.01115	1.87611	2.01578	1.76843	1.06036	2.32223	1.08514	0	0.000757599	0.983544	NA
Adora2a	745.686	716.6	919.247	929.521	934.164	1008.8	1341.91	1145.98	697.618	641.464	788.369	792.658	690.406	783.415	749.678	1039.2	831.221	472.353	0.263604	1.77102e-05	0.000288393
Snrpd3	4024.29	4196.96	4663.1	4040.59	4212.75	4580.3	2954.29	2878.99	2220.53	4199.47	4979.6	4716.55	4163.6	4923.31	4905.25	3766.65	2866.95	2578.38	-0.104881	0.00361391	0.0230541
Ddc	20.4044	22.1915	14.2657	12.0476	10.4323	11.3094	103.762	77.1785	77.7187	11.4547	14.078	15.0089	9.07102	7.95794	12.7244	60.3779	53.1721	62.0261	0.203271	0.0107296	0.0548823
Cpm	128.918	159.039	179.213	112.136	132.775	134.582	1147.21	1160.02	1419.29	218.521	175.975	196.992	177.389	209.559	182.383	1430.49	1642.91	1713.83	-0.402921	3.02292e-09	1.28333e-07
Mdm2	1191.8	1072.59	1266.08	1270.56	1069.78	1184.09	1050.44	1142.48	1965.17	1379.85	1062.89	1117.23	1313.28	1046.91	1116.56	1241.23	1339.07	1849.33	-0.0252011	0.470381	0.72084
E2f7	289.371	322.701	316.52	337.334	395.479	409.4	9.32688	7.01623	1.85044	74.015	70.3901	100.372	106.836	99.9163	134.666	2.32223	5.42572	2.86274	1.72966	7.59179e-36	4.73896e-33
Csrp2	63.9955	78.5948	74.0034	77.8462	69.2325	92.737	17.4879	8.1856	5.55133	24.6717	40.2229	38.4603	49.3867	45.095	50.8975	5.80556	7.59601	5.72549	0.78923	2.66926e-07	7.56097e-06
Osbpl8	3111.66	2507.64	2058.72	2948.89	1936.61	1631.94	858.073	1018.52	4634.44	3854.95	1664.22	1616.27	2938	1779.04	1596.91	710.601	816.029	4046.01	0.0945287	0.0307593	0.12263
Mknk2	6817.84	7742.98	6674.57	5950.6	7312.09	6242.78	14224.7	12132.2	7399.93	5774.93	7891.73	6967.88	5643.18	6718.27	6408.84	14468.6	12868.7	7331.48	0.0193608	0.499073	0.745115
Spata48	8.34723	3.69858	14.2657	12.9744	11.3807	9.04751	2.33172	7.01623	11.1027	15.8604	12.0669	15.0089	13.1026	13.2632	10.6036	9.2889	6.51087	25.7647	-0.142637	0.0415828	0.153457
Zpbp	18.5494	17.5683	16.9405	25.9487	14.2258	15.8331	48.9661	54.9605	123.98	28.1962	15.0836	13.1328	13.1026	13.2632	8.48292	48.7667	52.087	130.732	0.0289097	0.455657	0.708062
Cabin1	3647.74	4007.41	3404.16	3441.92	4328.45	3677.81	6331.79	5354.55	4355.95	3552.72	4349.1	4013.01	3457.07	4187.64	3533.14	6011.08	6968.8	4376.18	-0.0423595	0.240382	0.498082
Ap3d1	1975.51	2292.19	2142.53	1980.45	2398.48	2178.19	5019.03	4451.8	3238.28	2009.86	2441.53	2363.9	2022.84	2452.81	2261.76	5452.59	5368.21	3658.59	-0.0931052	0.000590469	0.00548243
Phlda1	139.121	137.772	147.115	95.4543	93.8906	81.4276	37.3075	31.573	28.6819	133.932	106.591	106.938	66.5208	93.7268	79.5274	45.2834	39.0652	27.6732	0.0550754	0.191039	0.435856
Sf3a2	4080.87	4858.08	4479.43	4079.51	5347.02	5008.93	2585.88	2279.1	1401.71	4130.74	5332.55	5111.47	4391.38	5217.75	4922.21	2640.37	2685.73	1456.18	-0.0664888	0.0167325	0.0770098
Mdm1	215.173	216.367	262.132	259.487	230.459	282.735	110.757	168.389	215.577	184.156	138.769	166.974	178.397	172.422	198.288	168.361	166.027	174.627	0.200845	0.00193284	0.0139632
Timm13	2129.47	2295.89	2319.96	2041.61	2391.84	2367.05	1202	964.731	538.479	1902.36	2564.21	2366.72	2030.9	2553.61	2433.54	1446.75	1068.87	643.163	-0.0589357	0.112018	0.305226
Vps13d	1359.67	1321.32	1379.32	1353.04	1442.5	1496.23	5102.97	5152.25	6659.75	1568.41	1613.94	1710.08	1592.47	1474.87	1512.08	6138.8	7285.66	7532.83	-0.197771	6.5915e-07	1.67309e-05
Llph	1859.58	1833.57	2057.83	1923.91	1705.21	2005.15	886.054	1004.49	1077.88	2239.84	2056.4	2080.61	2192.16	2132.73	2088.92	913.796	839.902	1212.85	-0.0828973	0.0217022	0.0941005
Tmbim4	407.16	373.557	420.839	414.253	405.911	430.888	431.368	468.918	327.529	359.502	443.458	396.798	402.149	439.455	431.568	541.079	468.783	346.392	-0.0338657	0.362514	0.629813
Irak3	4.63735	0.924645	0.891607	7.41393	4.74195	3.39282	19.8196	15.2018	17.5792	8.81131	4.02229	1.87611	4.03157	1.76843	3.18109	29.0278	43.4058	33.3987	-0.103074	0.0837438	0.250874
Helb	1111.11	1086.46	1020.89	1128.77	1112.46	1008.8	1010.8	1088.68	1446.12	831.788	713.957	860.198	869.81	729.477	792.092	1004.36	1213.19	1392.25	0.209327	0.000201544	0.00224955
Prmt2	198.479	231.161	221.119	183.495	220.975	213.747	273.977	231.536	153.587	180.632	269.493	198.868	170.334	221.938	233.28	270.539	323.373	197.529	-0.0467786	0.249455	0.509487
Dip2a	148.395	148.868	131.066	117.696	149.846	132.32	128.245	132.139	121.204	111.904	114.635	106	118.931	126.443	136.787	97.5335	120.451	106.876	0.120612	0.0120476	0.0601272
Hmg20b	397.885	418.864	473.443	452.25	520.666	439.935	668.038	625.614	415.425	402.677	489.714	453.081	392.07	481.013	453.836	679.251	604.426	402.692	0.0139985	0.694688	0.869985
X4930404N11Rik	5.56482	0.924645	1.78321	6.48719	4.74195	3.39282	12.8245	8.1856	9.25222	4.40566	8.04458	3.75223	9.07102	4.42108	7.42255	5.80556	10.8514	14.3137	-0.0549142	0.229881	0.484864
Fzr1	888.517	993.069	982.551	969.371	1149.45	1119.63	1211.33	1033.72	639.329	784.207	974.4	926.8	856.708	1017.73	1004.17	1118.15	1107.93	627.895	0.077011	0.0137737	0.0663184
Ncln	2911.33	3316.7	3040.38	2894.21	3650.35	3258.23	2541.58	2072.13	1824.54	2697.14	3846.32	3227.85	2937	3608.48	3257.44	2611.34	2659.69	1736.73	-0.0438536	0.19184	0.436925
Hcfc2	267.112	266.298	255.891	261.341	250.375	279.342	399.89	411.619	785.514	314.564	279.549	290.798	269.107	257.307	264.031	377.362	456.846	763.398	-0.0373195	0.312349	0.581418
Nfyb	976.626	928.344	931.729	975.858	846.912	902.489	627.233	777.632	1035.32	924.307	775.296	893.968	944.394	825.857	824.964	834.84	842.073	1184.22	-0.00580863	0.876866	0.956513
Txnrd1	6695.41	6663.92	7427.98	6948.7	6747.79	7605.56	3118.68	2959.68	2869.11	6986.49	6632.76	7287.76	7325.35	7322.18	7626.14	3277.82	3149.09	2820.76	-0.0337131	0.218027	0.470993
Glt8d2	12.9846	7.39716	9.80768	2.78022	4.74195	7.91657	33.8099	40.928	39.7846	5.28679	3.01672	7.50445	3.02367	5.30529	5.30182	44.1223	37.9801	61.0718	0.0139905	0.702449	0.875089
Ppm1m	424.782	459.549	477.01	430.008	516.872	494.22	1436.34	1219.65	925.222	331.305	371.056	400.55	325.549	383.749	375.369	1155.31	1158.93	759.581	0.289155	5.38814e-10	2.67881e-08
Nopchap1	2508.81	2553.87	2738.13	2422.5	2302.69	2472.23	2169.67	2141.12	2322.31	2666.3	2763.31	3030.86	2619.51	2709.23	2798.3	2177.09	2288.57	2183.32	-0.0828304	0.0048669	0.0292326
Aldh1l2	41.7362	49.9308	10.6993	50.9708	46.4711	15.8331	0	0	0	7.93018	2.01115	3.75223	7.05524	1.76843	4.24146	0	0	2.86274	1.62701	8.61723e-06	0.000155331
Wdr82	5351.51	5757.76	6121.77	5279.64	5828.8	5957.78	7546.61	7001.03	5753.96	5181.93	5955	6200.55	5099.93	6014.43	6167.08	8112.7	8281.83	5896.3	-0.0423946	0.121209	0.32293
Glyctk	153.96	191.402	170.297	127.89	184.936	130.058	578.267	567.145	351.584	165.653	191.059	148.213	146.144	192.759	154.813	662.995	634.81	387.425	-0.0626437	0.116706	0.314562
Pofut2	568.539	616.738	627.691	603.308	697.067	694.396	807.941	722.672	512.573	635.296	732.057	746.693	622.877	793.141	709.384	930.051	920.203	522.928	-0.135192	0.00014923	0.00175392
Slc36a1	165.09	178.456	139.091	120.476	166.917	140.236	875.561	813.883	729.075	160.366	187.037	134.142	137.073	141.474	126.183	797.685	1010.27	714.731	-0.00165455	0.96695	0.988474
Adarb1	1545.17	1467.41	1688.7	1543.95	1587.6	1766.53	18.6538	9.35497	14.8036	1986.95	1976.96	2657.51	2143.78	2049.61	2422.93	15.0945	6.51087	4.77124	-0.0644723	0.151203	0.37506
Appl2	108.514	162.738	100.752	117.696	138.465	107.439	1195.01	954.207	1768.1	113.666	132.736	135.08	152.192	113.18	133.606	1156.47	1462.78	1793.99	-0.0573549	0.17275	0.40787
Slc36a2	0.927471	0.924645	2.67482	0.926741	1.89678	0	4.66344	10.5243	5.55133	1.76226	1.00557	0.938057	0	0	2.12073	1.16111	6.51087	4.77124	0.0403118	0.341562	NA
Sumo3	3193.28	3108.66	3646.67	3057.32	3587.76	3856.5	2598.7	2226.48	1599.71	2768.51	3513.47	3492.38	2998.48	3719.89	3896.84	2552.13	2397.09	1454.27	0.0100276	0.772557	0.910155
Hint1	5624.18	5657.9	6121.77	5370.46	6191.09	6386.41	3450.95	3253.19	1748.67	4291.11	5759.92	5542.04	4648.39	5759.78	5984.7	3508.88	3088.32	1835.97	0.0752708	0.0310249	0.123411
Lyrm7	125.209	127.601	156.031	132.524	116.652	124.403	135.24	161.373	274.791	133.932	110.613	112.567	153.199	118.485	112.399	164.878	218.114	311.085	-0.022245	0.580389	0.80377
Fbxw11	3730.29	3475.74	3882.06	3842.27	3720.53	3695.91	1987.79	1823.05	1707.04	4219.74	4184.19	4462.34	4147.47	4147.85	4456.71	2079.55	2061.78	1630.81	-0.127117	7.89685e-05	0.00102696
Stk10	3349.1	3424.89	3035.92	3069.37	2986.48	2820.56	14757.5	14182.1	11781.8	2628.41	2903.09	2906.1	2463.29	2377.65	2498.22	15233.8	16918.5	13055.1	0.0689838	0.0796707	0.242334
Papolg	644.592	495.61	577.761	663.547	467.556	487.435	487.33	611.581	1769.03	856.46	495.747	510.303	720.642	519.034	435.81	400.584	554.509	1573.55	0.011154	0.778727	0.913808
Rel	5191.98	3846.52	4920.78	6379.68	4530.46	5161.6	698.35	796.342	1844.89	8191.88	4316.92	5421.03	7432.19	4882.64	5534.04	534.112	663.024	1652.76	-0.037913	0.347492	0.614677
Pfkl	6182.52	7470.21	5390.66	6603.96	7741.71	6061.83	2131.19	1873.33	1175.96	4321.95	6036.45	6049.53	5060.62	6173.59	6120.43	2266.49	2283.15	1302.55	0.0500857	0.217307	0.470152
Il9r	0	3.69858	0.891607	1.85348	0.94839	1.13094	4.66344	4.67749	0.925222	4.40566	3.01672	0	2.01578	1.76843	0	0	1.08514	0.954248	0.0229653	0.545551	NA
Pus10	1366.16	1084.61	1283.91	1662.57	1173.16	1216.89	198.196	243.229	593.993	1843.33	1019.65	1168.82	1864.6	1336.93	1254.41	147.461	194.241	537.241	0.00170697	0.96569	0.988266
Rhbdf1	61.2131	75.8209	75.7866	117.696	156.484	133.451	2.33172	0	0.925222	56.3924	71.3957	85.3631	96.7576	118.485	94.3725	2.32223	1.08514	4.77124	0.0314474	0.419568	0.675741
Pex13	395.102	322.701	400.332	386.451	297.794	341.543	198.196	273.633	421.901	430.873	292.622	361.152	424.322	321.854	383.852	209	226.795	420.823	-0.00686243	0.854178	0.948729
Cfap410	76.0526	75.8209	73.1118	67.6521	90.097	87.0823	215.684	206.979	101.774	72.2528	83.4625	90.0534	58.4577	87.5373	75.2859	184.617	175.793	134.549	0.00726315	0.855658	0.949156
Mpg	375.626	386.502	395.874	361.429	389.788	389.043	501.32	516.862	309.024	341.879	400.218	375.223	335.628	373.139	334.015	471.412	512.188	330.17	0.0431409	0.224693	0.479547
Ahsa2	692.82	627.834	785.506	791.437	701.809	727.194	209.855	260.77	613.422	747.199	526.92	642.569	714.595	634.866	683.935	297.245	246.328	521.019	0.0476581	0.230576	0.485786
Nprl3	516.601	564.958	484.143	500.44	540.582	493.089	691.355	654.848	433.929	511.937	580.215	520.621	470.685	545.561	531.243	708.279	707.515	448.496	-0.0306864	0.35038	0.618187
Xpo1	9357.25	7682.88	8046.75	10695.5	7578.58	7680.2	1128.55	1490.95	4798.2	12170.2	6052.54	6424.75	11846.8	7545.89	7176.55	1025.26	1253.34	5085.19	0.0323701	0.414742	0.671992
Nsg2	303.283	268.147	263.024	241.879	223.82	240.89	9356.03	9546.75	6320.19	143.624	249.382	222.319	142.113	126.443	197.228	7010.8	8782.08	5986	0.351354	3.16721e-05	0.000474022
Cpeb4	209.608	173.833	210.419	261.341	240.891	253.33	257.655	295.851	1164.85	340.998	134.747	165.098	327.565	213.98	199.349	188.1	282.138	1041.08	0.0308003	0.444763	0.699191
Stc2	9.27471	7.39716	8.91607	10.1942	10.4323	9.04751	9.32688	4.67749	3.70089	8.81131	9.05015	7.50445	5.03946	7.07372	5.30182	6.96668	10.8514	3.81699	0.0217495	0.565306	0.792981
Asb3	494.342	442.905	475.227	448.543	411.601	424.102	483.832	554.282	659.684	417.656	405.246	424.94	398.117	388.17	445.353	536.434	547.998	646.026	0.0499411	0.157034	0.384034
Cdc34	3554.99	3963.03	4105.85	3710.67	4454.59	4400.48	2131.19	1796.15	1015.89	3128.9	4243.52	4109.63	3503.43	4547.52	4361.28	2274.62	1944.58	987.646	-0.000401326	0.989984	0.996131
Tpgs1	246.707	294.962	262.132	235.392	265.549	279.342	644.721	626.783	249.81	218.521	289.605	272.974	201.578	296.212	291.6	639.773	570.786	288.183	0.00596038	0.873639	0.955035
Chac2	82.5449	73.047	97.1852	127.89	95.7874	91.606	17.4879	24.5568	51.8125	116.309	64.3566	90.9915	136.065	96.3794	91.1914	15.0945	24.9583	50.5751	-0.0116544	0.766848	0.907935
Madcam1	0.927471	1.84929	6.24125	1.85348	6.63873	5.65469	2.33172	0	0	4.40566	4.02229	3.75223	1.00789	2.65265	2.12073	0	0	0.954248	0.0221506	0.56875	NA
Erlec1	394.175	317.153	323.653	363.282	349.007	342.674	544.457	712.147	856.756	423.824	288.599	324.568	390.054	350.149	305.385	546.884	549.083	890.313	0.0254752	0.511491	0.755007
Sptbn1	4549.24	4234.87	4133.49	4268.57	4051.52	4155.07	12276.5	12225.8	17199.9	4481.43	3932.79	4256.9	4160.58	3629.7	3697.49	12433.2	14942.4	18729	-0.0002206	0.99477	0.99773
Wdpcp	15.767	10.1711	14.2657	11.1209	18.0194	10.1784	16.322	15.2018	20.3549	15.8604	10.0557	16.885	9.07102	15.0317	13.7847	17.4167	19.5326	21.9477	-0.0123994	0.734338	0.890794
Mdh1	4687.44	4800.76	5352.32	4369.58	4242.15	4611.97	4975.89	5047.01	3547.3	3965.97	4425.52	4468.9	3806.81	4352.11	4728.17	5180.89	4581.48	3413.34	0.0749569	0.0255785	0.106366
Fstl3	5.56482	1.84929	2.67482	4.6337	2.84517	4.52375	3.49758	7.01623	4.62611	1.76226	3.01672	3.75223	3.02367	3.53686	1.06036	3.48334	5.42572	0.954248	0.0473935	0.285487	NA
Ccng1	1556.3	1347.21	1449.75	1607.9	1172.21	1380.88	791.619	1003.32	2586.92	2188.73	1276.07	1202.59	2087.34	1427.12	1289.4	745.434	682.556	2549.75	-0.00399796	0.920367	0.972713
Nudcd2	1730.66	1425.8	1726.15	1701.5	1415	1561.83	289.133	343.795	538.479	1667.1	1148.36	1328.29	1597.51	1244.09	1453.76	375.039	316.862	547.738	0.0681698	0.0806752	0.244287
Polrmt	844.926	922.796	888.041	847.041	1047.02	944.334	1199.67	1096.87	744.804	949.86	1238.87	1033.74	980.678	1130.91	994.622	1375.92	1418.28	783.437	-0.175222	2.86299e-06	5.99414e-05
Hmmr	251.345	245.031	230.035	253.927	325.298	262.378	6.99516	3.50811	14.8036	102.211	58.3232	62.8498	107.844	81.3478	82.7084	1.16111	1.08514	13.3595	1.53702	5.432e-25	1.69539e-22
Hcn2	18.5494	34.2119	21.3986	16.6813	28.4517	21.4878	9.32688	8.1856	3.70089	7.04905	8.04458	10.3186	6.04735	14.1474	15.9055	6.96668	9.7663	5.72549	0.521874	0.00145626	0.0111817
Acsl6	418.289	269.996	477.01	654.279	520.666	623.147	1.16586	2.33874	2.77567	468.762	274.521	437.134	599.695	461.56	546.088	1.16111	2.17029	0	0.0361393	0.374496	0.639018
Cyfip2	7964.19	8379.13	7756.98	7387.05	7920.95	7406.52	13989.2	12624.5	11178.5	6323.88	6617.67	7298.08	6222.72	6247.86	6440.66	12961.5	13475.3	10891.8	0.141285	0.000108993	0.00134895
Mgat1	1023.93	1086.46	990.575	868.356	1072.63	978.262	2714.12	2476.73	1690.38	900.516	1105.12	991.526	895.008	944.342	1034.92	2862.14	2800.76	1530.61	0.00716265	0.832175	0.93885
Ppp2ca	8300.86	7532.16	8354.36	8404.61	7999.67	8569.12	5986.69	6343.84	6175.86	8643.02	8175.31	8601.04	8705.16	8184.29	8450.05	6772.77	6736.58	6361.01	-0.0591811	0.00655118	0.0371013
Hnrnpab	42919.6	42068.6	47185.6	46078.5	46088.9	48771.7	10884.5	9482.43	8760.01	40779.6	42516.6	44021.1	44183.9	46059.6	47437.5	11902.6	10626.8	8777.17	-0.00187997	0.953828	0.985324
Phykpl	347.801	348.591	302.255	336.407	345.214	321.187	215.684	221.011	215.577	347.166	303.683	348.019	314.462	259.075	320.23	265.895	241.987	223.294	0.00583191	0.881728	0.958813
Hspa4	16316.1	13943.6	15990.1	16899.1	13314.4	15908.9	2738.61	3104.68	5463.44	18987.5	13081.5	15930.1	19237.6	14551.5	15912.9	2816.86	3123.05	5284.62	-0.0411946	0.161952	0.391785
Cnot6	3504.91	2921.88	2925.36	3728.28	2840.43	2760.62	1373.38	1575.14	4875	4353.67	2346	2544.01	4093.05	2617.28	2568.2	1206.4	1494.24	4806.55	0.038902	0.30677	0.575113
Gfpt2	9.27471	13.8697	18.7237	25.022	23.7097	21.4878	6.99516	0	0.925222	9.69244	10.0557	11.2567	12.0947	6.18951	10.6036	2.32223	2.17029	1.9085	0.207552	0.0212716	0.0927104
Mapk9	1101.84	956.083	959.369	1000.88	855.448	917.191	950.176	1041.91	1474.8	1040.62	760.213	902.41	1011.92	827.625	863.137	816.262	919.118	1378.89	0.0982225	0.00210078	0.0149774
Canx	20056.6	15138.3	17339.1	20243.7	14806.3	17503.5	3914.96	5050.52	8513.9	21880.3	13659.7	15971.4	21708	14701	16530	3918.76	4155.02	8411.69	0.0372773	0.23077	0.485992
Rack1	53257.2	56001.1	55976	50605.6	59864.3	55824.3	108626	105918	51154.6	47869.2	66495.5	61060.9	48138.9	62978.2	63121.4	109782	92846.1	49394.7	-0.0145101	0.666688	0.854101
Rufy1	334.817	320.852	321.87	320.652	306.33	349.46	516.476	513.354	467.237	327.781	324.8	354.585	344.699	373.139	374.309	552.69	546.913	578.274	-0.091213	0.0135247	0.0655016
Rnf130	611.203	679.614	655.331	638.525	629.731	650.29	1024.79	1009.17	844.728	572.735	588.26	618.179	549.301	597.729	621.374	788.396	811.688	806.339	0.134184	0.000164517	0.00189729
Rad50	1093.49	1128.07	999.491	1220.52	1065.04	976	356.753	463.071	1464.63	1424.79	725.018	781.401	1444.31	987.668	859.956	301.889	365.694	1505.8	0.0573882	0.170543	0.404722
Mrnip	86.2548	104.485	82.9195	84.3334	91.0454	97.2607	122.415	106.413	59.2142	57.2735	70.3901	73.1684	64.505	68.0846	83.7688	102.178	95.4928	62.0261	0.184051	0.00295726	0.0195919
Il13	4.63735	3.69858	1.78321	1.85348	3.79356	3.39282	0	0	0	0.881131	3.01672	0.938057	3.02367	0.884215	3.18109	0	0	0	0.0328347	0.413935	NA
Clk4	423.854	406.844	312.954	420.74	358.491	263.509	532.798	665.372	2498.1	585.071	399.212	382.727	540.23	374.907	310.687	675.768	753.091	2401.84	-0.113778	0.0125607	0.0621542
Sar1b	1501.57	1373.1	1526.43	1453.13	1266.1	1383.14	761.307	772.955	803.093	1553.43	1468.14	1406.15	1400.97	1445.69	1476.03	832.518	669.534	808.248	-0.0178524	0.602358	0.816226
Jade2	5396.02	5652.35	6735.2	7074.74	8171.33	8402.87	6454.2	6375.41	4689.03	5528.22	6436.67	7141.42	7054.23	7644.04	7849.88	6472.04	7620.97	4710.17	-0.0323746	0.312456	0.581442
Pdlim4	5.56482	2.77393	0.891607	4.6337	6.63873	5.65469	233.172	177.744	77.7187	5.28679	8.04458	0.938057	9.07102	10.6106	3.18109	658.351	367.864	234.745	-0.855665	4.62314e-05	0.000655878
Cdkl3	59.3581	55.4787	54.388	50.9708	45.5227	50.8922	16.322	17.5406	65.6908	48.4622	55.3065	49.717	60.4735	48.6318	45.5957	20.9	22.788	61.0718	0.00082835	0.982913	0.993518
Ube2b	1967.17	1779.94	2118.46	1846.07	1687.19	1828.73	1931.83	2016	2611.9	2153.48	2058.41	2056.22	1879.72	1847.13	2091.04	2138.77	1946.75	2608.91	-0.0654679	0.0395375	0.147996
Cdkn2aipnl	3147.84	3049.48	3348.88	2986.89	3282.38	3349.84	2915.82	2944.48	2091.93	2617.84	3127.33	3119.04	2676.96	3050.54	3341.21	3319.62	3191.41	2044.95	0.0278829	0.406237	0.664989
Kremen1	504.544	511.329	444.02	455.957	517.821	495.351	1847.89	1665.18	1555.3	436.16	482.675	521.559	457.583	446.529	498.371	1984.34	2377.55	1661.35	-0.0342412	0.381881	0.644589
Itk	16309.6	14731.4	14020.5	11264.5	9443.12	9244.29	16740.6	16281.2	16958.4	15937.9	15348.1	14858.8	10957.8	10859.9	10704.4	21449.2	22581.9	19653.7	-0.128251	0.000695091	0.00625805
Nefh	8925.05	9031.01	9359.2	8398.13	8411.27	9285.01	577.101	615.089	532.928	7026.14	6727.28	7646.1	7140.91	6842.06	7515.87	659.512	559.935	457.085	0.207653	2.13314e-06	4.66908e-05
Med7	485.067	363.385	419.055	516.195	313.917	392.436	68.7858	92.3803	147.11	494.315	299.661	338.638	445.488	313.012	372.188	81.2779	57.5127	146	0.081776	0.0456361	0.164208
Havcr2	124.281	46.2322	106.101	114.916	48.3679	79.1657	5.8293	0	1.85044	43.1754	22.1226	32.832	50.3946	33.6002	30.7506	4.64445	2.17029	7.63398	0.546384	0.0013787	0.0106983
Tnip1	125.209	124.827	123.042	112.136	114.755	106.308	755.477	719.163	371.014	1169.26	1474.17	1378.94	1170.16	1310.41	1291.52	3896.69	3944.5	2280.65	-3.09418	1.9338e-135	3.25922e-131
Fam71b	617.695	575.129	351.293	348.455	260.807	219.402	148.064	145.002	220.203	344.522	260.443	287.983	213.673	154.738	188.745	145.139	171.453	205.163	0.350154	0.000288493	0.00303204
Vdac1	9926.72	10961.7	10758.1	10319.3	11534.3	10965.6	3544.22	3136.25	2462.94	8857.13	10232.7	10664.8	9561.87	10714	11356.5	3427.61	3481.15	2401.84	0.0373043	0.18204	0.422197
Upp1	0	0	0.891607	1.85348	0	2.26188	1.16586	0	0	0	3.01672	0	0	0	2.12073	0	0	0	0.00740664	0.779353	NA
Slu7	885.734	807.215	881.799	974.931	750.176	847.073	1076.09	1268.77	2057.69	985.105	715.968	786.091	935.323	756.888	810.119	1070.55	1066.7	1949.53	0.054567	0.0946299	0.273005
Nipal4	0	3.69858	0.891607	0.926741	1.89678	1.13094	0	0	0	3.52453	0	0	1.00789	0	0	0	0	0	0.0239945	0.429713	NA
Ascc2	2164.72	2515.96	2237.93	2099.99	2488.58	2362.53	1950.48	1766.92	1274.03	2111.19	2624.54	2523.37	2224.42	2435.13	2351.89	2064.46	2040.07	1410.38	-0.0623052	0.0272771	0.111693
Hus1	1444.07	1258.44	1365.05	1484.64	1268.95	1324.33	292.631	286.496	460.761	1488.23	1213.73	1375.19	1583.4	1304.22	1353.03	253.123	315.777	448.496	-0.0132602	0.659341	0.849842
Pttg1	344.092	391.125	426.188	367.916	406.859	441.066	840.585	760.091	495.919	322.494	418.318	374.285	337.644	384.634	452.776	918.44	722.707	521.973	0.0125077	0.741047	0.894799
Hormad2	4.63735	19.4175	9.80768	4.6337	25.6065	10.1784	13.9903	7.01623	3.70089	2.64339	10.0557	1.87611	3.02367	14.1474	10.6036	9.2889	3.25543	4.77124	0.19066	0.0245919	0.103334
Zfp607a	153.96	117.43	123.933	144.572	109.065	131.189	202.86	177.744	642.104	194.73	130.724	132.266	177.389	123.79	120.882	156.75	200.752	622.169	-0.0390199	0.333019	0.601704
Tns3	65.8504	88.7659	62.4125	77.8462	103.374	76.9038	20.9855	8.1856	14.8036	79.3018	89.496	90.9915	71.5603	86.6531	90.131	4.64445	7.59601	6.67973	0.014302	0.706174	0.877588
Btg2	792.06	793.345	768.565	607.942	580.415	607.314	5472.55	4636.56	5553.18	844.124	956.3	817.985	540.23	549.982	627.736	5488.58	5777.31	4357.09	-0.0153232	0.691886	0.868835
Castor1	45.4461	45.3076	49.0384	27.8022	22.7614	22.6188	276.309	267.786	121.204	19.3849	40.2229	22.5134	17.1342	21.2212	21.2073	300.728	208.348	125.006	0.131802	0.0245981	0.103334
Pes1	7457.79	8243.21	8508.61	7678.98	8839.94	8966.08	4246.06	3891.67	2244.59	7492.26	9711.82	9249.24	8038.94	9588.43	9728.85	4485.38	4069.29	2348.4	-0.085885	0.00100479	0.0083727
Adcy1	0.927471	2.77393	0.891607	0	0	1.13094	4.66344	15.2018	3.70089	0	0	0	0	0	0	13.9334	13.0217	9.54248	0.0179894	0.635309	0.836231
Tcn2	8.34723	14.7943	8.91607	6.48719	5.69034	2.26188	726.331	633.799	321.052	7.04905	15.0836	7.50445	12.0947	9.72637	6.36219	652.545	617.448	298.68	-0.00780017	0.832916	0.93912
X4921536K21Rik	1.85494	2.77393	2.67482	2.78022	1.89678	3.39282	0	0	0	2.64339	0	2.81417	1.00789	0	0	0	0	0	0.0543113	0.195993	NA
Myo1g	5621.4	6348.61	6476.63	6378.76	7312.09	6860.27	12405.9	9878.85	6486.73	4487.6	5473.33	5190.27	4935.64	5802.22	5226.54	11101.4	10783.1	6489.84	0.176096	3.74143e-05	0.000547855
Smtn	12.0571	16.6436	8.02446	4.6337	18.0194	16.9641	17.4879	16.3712	10.1774	6.16792	9.05015	7.50445	4.03157	7.07372	9.54328	8.12779	15.192	5.72549	0.250669	0.0127857	0.0629354
Arf5	1961.6	2095.25	1906.26	1891.48	1968.86	2014.2	3967.42	3430.94	1733.87	1777.24	2279.63	2131.26	1587.43	2021.32	2156.78	4366.95	3691.66	1876.05	-0.0306885	0.39308	0.653693
X2310033P09Rik	569.467	606.567	654.44	561.605	605.073	745.289	572.437	522.709	387.668	563.043	668.706	717.613	563.411	635.751	660.607	681.573	613.107	433.228	-0.0574424	0.124885	0.329546
Guk1	1407.9	1565.42	1536.24	1429.96	1522.17	1674.92	1120.39	924.973	480.19	1213.32	1696.4	1548.73	1219.55	1669.4	1621.3	1108.86	940.821	488.575	0.0164449	0.644757	0.841122
Npc1l1	0	0	0	0	0.94839	2.26188	1.16586	2.33874	6.47656	0	0	0.938057	0	0	0	3.48334	4.34058	0.954248	0.0142518	0.679773	NA
Rnf185	456.316	504.856	517.132	483.759	509.285	531.541	853.41	760.091	669.861	503.126	546.026	560.02	511.001	584.466	577.899	890.574	916.948	569.686	-0.0681107	0.0584425	0.196213
Limk2	964.569	1030.98	902.306	834.994	970.203	835.764	3478.93	3002.95	2208.51	806.235	981.439	955.88	784.139	810.825	846.171	3485.66	3554.93	2157.55	0.0252658	0.472979	0.72299
Patz1	1549.8	1754.05	1600.43	1424.4	1742.19	1708.85	2387.68	2058.09	1689.46	1445.06	1908.58	1676.31	1455.4	1749.86	1596.91	2377.96	2543.58	1726.23	-0.0319707	0.323086	0.592543
Eif4enif1	5696.52	5784.58	5534.2	5346.37	5071.04	4990.83	1787.26	1648.81	1722.76	5981.12	5428.08	5974.48	5502.08	5254.01	5390.89	2206.11	2089.99	1868.42	-0.0884167	0.00745433	0.0411851
Trim11	321.832	391.125	337.027	315.092	388.84	303.092	1334.91	1143.65	1114.89	405.32	491.725	454.957	376.951	342.191	387.033	1403.79	1533.31	1069.71	-0.144469	0.00164741	0.0123404
Ogdh	9911.88	10919.1	10179.5	10241.4	12154.6	10797.1	11129.3	9498.8	7009.48	9168.17	11295.6	10161	9898.5	11244.6	10129.7	11023.6	11949.6	7188.35	-0.00338206	0.917785	0.971998
Drg1	5300.49	5945.47	6133.36	5342.66	6217.64	6458.79	3424.13	3031.01	1942.97	5065.62	6277.79	6131.14	5105.98	6233.72	6554.11	3559.97	3268.46	1963.84	-0.0132284	0.634208	0.835691
Rtn4	1952.33	1844.67	1992.74	2395.63	2012.48	2192.89	1642.7	1577.48	1978.13	2124.41	1671.26	1711.02	2325.21	1916.98	1896.99	1851.98	1804.6	2148.01	0.00707189	0.842106	0.943815
Mtif2	628.825	575.129	549.23	664.473	569.982	623.147	371.909	489.967	955.755	760.416	527.926	604.108	759.95	522.571	548.209	348.334	340.736	917.032	0.0280311	0.474468	0.724092
Rps27a	31241.8	27255.8	30567	30856.8	27657.9	29156.7	40364.4	45646.4	30728.5	30839.6	33083.3	31141.6	31391.8	32300.4	34452.3	40699.3	35461.5	30777.3	-0.0324195	0.37805	0.641705
Clhc1	0.927471	0.924645	0.891607	0.926741	0.94839	1.13094	1.16586	0	11.1027	0.881131	0	0	2.01578	0.884215	1.06036	1.16111	0	4.77124	0.0258502	0.499685	NA
Cfap36	194.769	152.566	195.262	229.832	180.194	182.081	115.42	154.357	265.539	223.807	142.791	155.717	223.752	160.927	159.055	82.439	94.4076	285.32	0.0781174	0.0713663	0.225371
Ppp4r3b	1660.17	1632.92	1560.31	1907.23	1598.04	1309.63	725.165	956.546	4782.47	2868.96	1369.59	1126.61	2445.14	1658.79	1371.05	596.812	679.301	4737.84	0.00847889	0.83004	0.937948
Pnpt1	1319.79	1161.35	1325.82	1557.85	1149.45	1266.65	233.172	366.013	1315.67	1835.4	1072.95	1150.06	1727.53	1342.24	1253.35	312.339	258.265	1361.71	-0.0288325	0.47176	0.722231
Pold2	4216.28	4856.24	4515.99	4228.72	5383.06	4796.31	1186.85	1088.68	556.059	3338.61	4708.09	4438.88	3769.51	4835.77	4800.27	1255.16	1127.47	563.006	0.0558666	0.0874267	0.258916
Zkscan17	1345.76	1514.57	1509.49	1415.13	1595.19	1478.14	2281.59	2032.37	1234.25	1371.92	1695.4	1610.64	1375.77	1588.93	1608.57	2177.09	2108.44	1253.88	-0.0341317	0.217689	0.470558
Aebp1	448.896	434.583	403.898	417.033	473.247	396.959	20.9855	18.7099	14.8036	287.249	329.828	310.497	290.273	280.296	259.789	18.5778	10.8514	13.3595	0.520767	6.26355e-12	4.32647e-10
Polm	332.034	349.516	303.146	311.385	302.536	288.389	916.366	936.667	565.311	312.802	327.817	364.904	267.091	345.728	319.17	873.157	889.819	508.614	0.0100044	0.787463	0.917581
Dbnl	4693	5306.54	4876.2	4199.99	4939.21	4840.42	8215.82	7378.73	4105.21	4283.18	5779.03	5377.88	4448.83	5476.83	5179.88	8919.67	7726.23	4332.28	-0.0692489	0.0117711	0.0589735
Mrps24	1354.11	1484.06	1694.94	1269.64	1531.65	1536.95	1345.4	1226.67	591.217	1155.16	1653.16	1594.7	1225.6	1565.06	1630.84	1541.96	1166.53	632.666	-0.00941103	0.798311	0.923078
Ccdc117	1214.99	1056.87	1195.64	1118.58	1061.25	1218.02	1164.69	1250.06	1990.15	1175.43	1014.62	1294.52	1102.63	1015.96	1186.55	1273.74	1421.54	1787.31	-0.00285809	0.929898	0.976233
Dynll2	3567.05	3926.97	3959.63	3738.47	4155.84	4105.31	1211.33	1169.37	907.643	3101.58	3690.45	3824.46	3506.45	3960.4	4013.48	1480.42	1293.49	918.94	0.0117402	0.729533	0.888792
Xbp1	2551.47	2671.3	2463.51	2000.83	2206.9	2044.74	1519.12	1264.09	769.785	2234.55	2834.71	2252.27	1829.32	2205.23	2100.58	1529.19	1064.53	672.745	0.0580333	0.0991423	0.282016
Supt4a	1274.34	1328.71	1537.13	1239.98	1361.89	1393.32	3048.72	2887.18	1850.44	1218.6	1771.82	1433.35	1115.74	1601.31	1532.23	3125.72	2728.05	1727.19	-0.023507	0.525277	0.765766
Septin4	0	0	0.891607	0	0	0	37.3075	37.4199	25.9062	1.76226	2.01115	2.81417	0	0	0	45.2834	57.5127	33.3987	-0.0956843	0.096005	0.275838
X2810021J22Rik	101.094	92.4645	113.234	90.8206	95.7874	92.737	212.187	244.399	310.875	113.666	83.4625	86.3012	92.726	86.6531	102.855	236.867	218.114	304.405	0.0174148	0.663638	0.852409
[truncated: 19,424 more rows]
