# Supplementary material for: ABIN1 is a negative regulator of effector functions in cytotoxic T cells
Source: EMBO Rep. 2024 Jun 14;25(8):17. doi: 10.1038/s44319-024-00179-6 (PMC11315980; doi:10.1038/s44319-024-00179-6)
Supplement: Supplementary file 4 — Dataset EV2 [file 44319_2024_179_MOESM4_ESM.xlsx]

## Sheet: Legends
Normalized counts generated by DESeq2 for bulk RNAseq data (Figure EV5A) of Abin1GTKO/GTKO and WT OT-I T cells activated with anti-CD3/CD28 beads and treated or not with the p38 inhibitor. Log2-fold changes, p-values, and adjusted p-values for the contrast between cells of Abin1GTKO/GTKO vs. activated WT OT-I T cells (irrespective of p38 inhibition) and the contrast between T cells without vs. wi…

## Sheet: Dataset EV2
	WT1.1_Act_17	WT1.1_Act_18	WT1.1_Act_19	WT1.1_Act.p38i_17	WT1.1_Act.p38i_18	WT1.1_Act.p38i_19	GTKO1.1_Act_17	GTKO1.1_Act_18	GTKO1.1_Act_19	GTKO1.1_Act.p38i_17	GTKO1.1_Act.p38i_18	GTKO1.1_Act.p38i_19	log2FoldChange.GTKO.vs.WT	pvalue.GTKO.vs.WT	padj.GTKO.vs.WT	log2FoldChange.Act.vs.Inh	pvalue.Act.vs.Inh	padj.Act.vs.Inh
Gnai3	14686.2	13735.3	14001.4	14276.9	13683.8	13736.8	14317.9	14175.9	14443	14136.1	14054.3	14468	0.0246895	0.360669	0.538041	0.0167269	0.542878	0.695396
Cdc45	361.422	2186.87	1369.71	269.3	2301.67	1712.04	1010.03	4084.77	2734.89	738.428	4215.33	3354.44	1.07556	6.1e-22	7.63e-20	0.00992527	0.914385	0.952477
Scml2	30.6469	82.8813	22.691	43.4037	125.248	38.6174	43.6057	93.6826	50.2215	58.4012	93.0557	99.4219	0.208514	0.0240018	0.067733	-0.344055	0.012352	0.0321459
Apoh	0	0.998569	1.03141	0.986448	1.92689	0.919463	2.02817	4.2583	1.09177	0.98985	0	1.67096	0.0316057	0.491579	NA	0.0254003	0.780649	NA
Narf	638.302	377.459	368.213	786.199	685.008	630.751	516.17	408.797	390.854	750.307	646.593	656.686	-0.0312185	0.62698	0.76782	-0.607432	4.45e-15	8.2e-14
Klf6	10882.8	3965.32	4638.24	9151.28	3055.08	3309.15	10032.4	6494.97	6263.49	8291.98	4010.03	3940.12	0.188159	0.0105217	0.0348809	0.408773	3.69e-06	1.99e-05
Scmh1	305.412	302.566	314.579	292.975	260.13	256.53	270.761	226.755	238.006	278.148	228.322	186.312	-0.221048	0.00158056	0.00713903	0.127296	0.1039	0.198967
Cox5a	3798.11	5310.39	4963.14	3278.95	5182.36	4773.85	4214.55	5514.5	5170.63	3959.4	5320.48	4952.71	0.0957102	0.016509	0.0501597	0.0803004	0.052934	0.113659
Tbx2	7.39753	4.99285	1.03141	7.89159	0.963444	1.83893	6.08452	0	1.09177	1.9797	1.91867	3.34191	-0.0453613	0.409018	NA	0.00785011	0.940004	0.968403
Wnt3	8.45433	10.9843	19.5968	5.91869	6.7441	3.67785	8.1127	25.5498	26.2025	7.9188	9.59337	11.6967	0.149216	0.0737674	0.166487	0.535844	0.00494875	0.0143655
Fer	4.22716	4.99285	3.09422	3.94579	6.7441	3.67785	7.09861	6.38745	4.36709	5.9391	13.4307	5.84835	0.0990698	0.165034	NA	-0.0844836	0.484613	0.644615
Xpo6	4196.52	4612.39	4613.49	4333.47	4265.16	4043.8	4026.94	3090.46	3647.61	4113.82	3285.73	3126.36	-0.25503	2.58e-05	0.000210915	0.0569381	0.380259	0.543501
Tfe3	1371.71	1000.57	1030.38	1389.91	1076.17	1061.06	1256.45	664.295	867.958	1323.43	713.747	841.327	-0.272057	1.69e-05	0.000147294	-0.0452884	0.504304	0.662557
Axin2	175.427	168.758	126.863	306.785	291.923	203.201	101.409	122.426	122.278	199.95	185.152	198.844	-0.314935	0.000205686	0.00126837	-0.703275	1.27e-10	1.36e-09
Brat1	686.914	506.275	596.154	696.432	557.834	557.194	623.664	360.891	476.012	682.007	453.767	480.4	-0.202649	0.00100081	0.00484868	-0.0767093	0.252377	0.401853
Gna12	603.427	489.299	499.201	628.367	578.066	542.483	563.832	383.247	465.095	619.646	526.676	417.739	-0.141357	0.0256825	0.071568	-0.128001	0.0694185	0.142539
Pih1d2	22.1926	85.877	74.2614	32.5528	60.6969	65.2818	43.6057	99.0055	77.5158	36.6245	67.1536	66.8383	0.107146	0.19666	0.351218	0.171249	0.136388	0.247742
Dlat	1733.14	2686.15	2693.01	1618.76	2474.12	2260.96	2056.57	2115.31	2383.34	1767.87	2056.82	2089.53	-0.0731963	0.226876	0.389129	0.142093	0.0347118	0.0788256
Sdhd	3087.94	5887.56	5025.02	2625.92	6278.76	5625.27	3569.59	6113.86	5526.55	3250.67	6636.7	6068.08	0.128529	0.0155822	0.0479827	-0.0242255	0.670522	0.795562
Ccnd2	44376.8	45457.9	46795	51385.1	44904.2	41752.8	51615	38661.1	41437.1	51161.4	37372.9	33849.4	-0.105905	0.0786415	0.174777	0.0508635	0.443345	0.605698
Gpr107	1684.52	1100.42	1246.97	1718.39	986.566	998.536	1318.31	912.341	1114.7	1437.26	840.379	890.62	-0.206215	0.000345714	0.00198471	0.115864	0.0614334	0.128805
Slfn4	585.462	486.303	550.772	445.875	372.853	415.597	591.213	555.708	516.408	482.057	377.02	424.423	0.0396274	0.468837	0.64252	0.364062	1.56e-09	1.43e-08
Drp2	5.28395	9.98569	9.28267	4.93224	14.4517	5.51678	12.169	23.4207	13.1013	6.92895	20.1461	17.545	0.301532	0.010193	0.0339779	0.0343268	0.782005	0.871694
Tspan32	207.131	205.705	172.245	288.043	321.79	306.181	240.339	264.015	219.446	349.417	383.735	423.587	0.259585	0.000186871	0.0011677	-0.626559	2.82e-14	4.79e-13
Lhx2	5.28395	10.9843	11.3455	8.87803	16.3785	16.5503	9.12678	21.2915	17.4683	14.8478	24.9428	12.5322	0.132099	0.104612	0.217441	-0.140407	0.27806	0.432215
Gmpr	0	1.99714	3.09422	0.986448	1.92689	3.67785	2.02817	2.12915	2.18354	3.9594	4.79669	7.5193	0.0837421	0.175915	NA	-0.146399	0.212575	0.351901
Mid2	1.05679	3.99428	6.18845	20.7154	3.85377	3.67785	2.02817	6.38745	5.45886	5.9391	3.83735	8.35478	-0.0161447	0.775301	NA	-0.151142	0.216615	0.357116
Trim25	1982.54	1920.25	1911.2	2268.83	2143.66	2019.14	2268.51	1602.19	1802.51	2433.05	1905.24	1701.87	-0.0639239	0.264909	0.434076	-0.106352	0.0904304	0.177642
Dgke	689.028	787.871	776.65	975.597	1173.47	1084.97	769.692	868.693	895.252	1125.46	1227.95	1208.1	0.141283	0.00115973	0.00549255	-0.492914	1.53e-26	8.74e-25
Scpep1	1582.02	365.476	434.223	1973.88	423.915	437.664	1432.91	546.127	489.114	1956.93	561.212	484.577	0.134698	0.0573766	0.136553	-0.149134	0.0697574	0.143042
Mnt	1137.11	498.286	523.955	1200.51	455.709	521.335	894.425	378.989	445.443	956.196	381.816	360.091	-0.30737	8.58e-08	1.46e-06	0.0302827	0.61478	0.752104
Itgb2	2707.5	2607.26	3107.63	2513.47	2002.04	2124.88	3289.7	2495.36	2953.24	2622.11	2167.14	2052.77	0.0369601	0.509586	0.677736	0.328346	1.15e-07	7.94e-07
Hddc2	361.422	877.742	764.273	357.094	1042.45	927.738	523.269	987.926	859.224	521.651	1125.3	1127.06	0.23992	0.000228119	0.00138645	-0.170248	0.016861	0.0423177
Pemt	147.951	130.813	134.083	83.8481	79.9658	91.0268	98.3665	107.522	127.737	75.2286	76.747	67.6737	-0.171153	0.0327367	0.0870024	0.570558	2.06e-07	1.37e-06
Ckmt1	0	2.99571	1.03141	3.94579	0.963444	0.919463	0	2.12915	2.18354	1.9797	1.91867	5.01287	0.0136917	0.773626	NA	-0.10344	0.309797	0.468646
Bcl6b	10.5679	53.9227	39.1935	5.91869	37.5743	16.5503	11.155	70.262	45.8544	11.8782	49.8855	38.432	0.205943	0.0257349	0.0716812	0.314778	0.0209141	0.0510457
Alox12	2.11358	0	1.03141	3.94579	0	0	3.04226	0	0	3.9594	0	0	-0.0077366	0.843242	NA	0.0105585	0.895175	NA
Comt	1386.51	2136.94	1885.41	1233.06	1716.86	1744.22	1689.47	2277.13	1995.76	1433.3	1958.97	1807.14	0.137949	0.00172464	0.00767499	0.191907	3.19e-05	0.000147116
Rtca	923.635	1555.77	1598.68	737.863	1360.38	1355.29	1073.92	1571.31	1559.05	931.449	1465.87	1347.63	0.0877813	0.0845631	0.18468	0.198023	0.000285882	0.00109135
Dbt	2141.06	2221.82	2255.69	2073.51	1729.38	1628.37	2091.05	2247.32	2431.37	1915.36	1754.63	1750.33	0.0133728	0.810033	0.892907	0.285443	3.12e-06	1.71e-05
Dazap2	7354.21	6890.13	6629.89	6579.61	7271.11	7003.55	7446.44	6861.19	7002.62	7088.32	7202.7	7157.54	0.0327708	0.407413	0.584134	-0.00444658	0.913928	0.952212
Mcts1	2420.05	3466.03	3482.03	1969.94	2951.99	3115.14	2608.23	4042.19	3888.89	2289.52	3504.46	3460.55	0.175423	3.97e-07	5.58e-06	0.20258	1.18e-08	9.4e-08
Rnf17	27.4766	45.9342	17.5339	9.86448	30.8302	11.953	45.6339	47.9059	64.4145	34.6448	29.7395	66.0028	0.648629	0.000574457	0.00304048	0.227097	0.0972184	0.188553
Trappc10	2469.72	2193.86	2435.15	3010.64	2137.88	2179.13	2341.53	1749.1	2006.68	2699.32	1926.35	1872.31	-0.175499	0.00155364	0.00704044	-0.0510017	0.39115	0.554401
Ccm2	1183.61	1392.01	1339.8	1287.31	1471.18	1456.43	1177.36	1314.75	1448.78	1266.02	1574.27	1457.91	0.0161363	0.702729	0.821781	-0.11106	0.0121765	0.0317556
Tbrg4	3076.32	3692.71	3935.85	2502.62	2822.89	2881.6	2917.53	2735.96	3346.28	2352.87	2371.48	2313.44	-0.207171	5.95e-05	0.000436578	0.347831	2.84e-10	2.88e-09
Mx1	15.8519	7.98855	15.4711	17.7561	18.3054	35.859	28.3944	10.6458	14.193	20.7869	29.7395	40.9384	0.103263	0.185962	0.336755	-0.430475	0.00895634	0.0242423
Fap	1.05679	4.99285	5.15704	11.8374	2.89033	0.919463	5.07044	9.58118	3.27531	2.96955	4.79669	2.50643	0.00164468	0.976111	NA	0.0442231	0.687154	0.807325
Ndufa9	2457.04	4163.04	3944.1	2077.46	3790.19	3822.21	2748.18	4592.58	4016.63	2461.76	4281.52	4072.96	0.128619	0.00213745	0.00917822	0.104591	0.0165722	0.0417086
Lck	8749.17	10378.1	10428.6	7392.44	7555.32	7583.73	9296.14	9658.89	9896.91	7649.56	7851.22	7317.95	-0.0065491	0.87409	0.930878	0.352489	5.26e-16	1.08e-14
Cttnbp2	2.11358	1.99714	0	0.986448	0.963444	0.919463	1.01409	0	0	2.96955	0	2.50643	-0.0137931	0.739446	NA	-0.059442	0.489976	NA
Galnt1	5600.99	7746.9	7358.06	5613.88	8491.79	8062.77	6679.79	8681.61	7964.47	6457.78	9318.04	9266.29	0.167135	2.41e-05	0.000198461	-0.0873969	0.0327721	0.0751162
Mkrn2	1090.61	785.874	777.682	1248.84	900.82	896.476	1051.61	783.527	861.408	1191.78	863.404	886.442	-0.0105469	0.813776	0.895303	-0.153428	0.0011696	0.00392036
Pparg	16.9087	1.99714	5.15704	0	0.963444	1.83893	5.07044	3.19373	3.27531	1.9797	0.959337	0.835478	-0.0336779	0.532506	NA	0.54119	0.00576451	0.016424
Raf1	4958.46	3867.46	3858.5	4928.29	3882.68	4003.34	4277.42	3051.07	3658.53	4453.34	3308.75	3496.48	-0.187973	1.04e-06	1.31e-05	-0.0247146	0.533276	0.686861
Septin1	2833.26	3111.54	3006.55	2768.96	3264.15	3197.89	2907.39	2672.08	2784.02	2903.23	2908.71	2901.62	-0.0807797	0.0711488	0.161897	-0.0485338	0.302375	0.459764
Pdgfb	329.719	498.286	607.499	162.764	189.798	215.154	304.226	392.828	456.36	127.691	208.176	153.728	-0.191674	0.0101999	0.0339779	1.25157	6.16e-35	7.25e-33
Acvrl1	2.11358	4.99285	2.06282	1.9729	5.78066	4.59731	2.02817	6.38745	1.09177	1.9797	5.75602	0.835478	-0.0329558	0.558275	NA	-0.0297356	0.78517	0.874024
Tamalin	122.588	143.794	137.177	145.994	114.65	101.141	122.705	90.4889	126.645	120.762	94.0151	100.257	-0.140592	0.0800866	0.177335	0.109127	0.277028	0.431132
Acvr1b	695.368	475.319	494.044	884.844	559.761	625.235	604.396	351.31	402.864	775.053	467.197	513.819	-0.243098	2.69e-06	3e-05	-0.321955	4.97e-09	4.21e-08
Tom1l2	568.553	236.661	245.475	506.048	301.558	323.651	379.269	236.336	229.272	484.037	321.378	362.598	-0.0600223	0.419994	0.596399	-0.274558	0.00284913	0.00876485
Zfp385a	1.05679	5.99142	4.12563	0	4.81722	2.75839	1.01409	1.06458	0	0.98985	6.71536	2.50643	-0.0372058	0.472368	NA	-0.0477832	0.638169	0.770611
Itga5	131.042	140.798	103.141	102.591	86.7099	105.738	75.0424	121.362	70.9651	70.2794	94.0151	49.2932	-0.3102	0.00131411	0.00609544	0.230871	0.0413766	0.0919325
Wdr77	3976.7	3355.19	3453.15	3111.26	2909.6	2673.8	3251.16	2709.34	3016.56	2698.33	2382.99	2342.68	-0.231468	6.43e-09	1.41e-07	0.283183	6.47e-12	8.25e-11
Adora3	0	2.99571	0	3.94579	2.89033	0.919463	1.01409	0	1.09177	0.98985	0	0	-0.0559854	0.203703	NA	-0.0230585	0.78029	NA
Atp5pb	9169.77	14733.9	13390.8	7971.49	13751.2	13144.6	10309.2	16153.9	14235.6	9144.24	15060.6	14437.9	0.134343	0.00022204	0.00135536	0.0938198	0.0123376	0.0321169
Sox9	0	0	0	4.93224	4.81722	0	0	0	2.18354	0	0	0	-0.0220053	0.463047	NA	-0.0412836	0.505033	NA
Hnrnpd	9110.59	9390.55	9482.77	8573.22	8879.1	8040.7	9232.25	7146.49	8056.18	7701.04	6951.36	6761.52	-0.202911	7.02e-05	0.000501295	0.152953	0.00460797	0.0134747
Dynlt1c	956.396	1441.93	1493.48	769.43	1322.81	1503.32	917.749	1667.12	1656.22	839.393	1631.83	1675.97	0.132065	0.0107136	0.0354266	0.0851437	0.123249	0.228107
C1d	1796.54	3381.16	3206.65	1345.52	2931.76	2854.01	2337.47	4082.65	3495.85	1776.78	3400.85	3376.17	0.242331	3.01e-06	3.3e-05	0.233936	1.99e-05	9.47e-05
Gm2a	608.711	764.904	905.576	628.367	995.237	1161.28	708.847	1235.97	1174.75	842.363	1310.45	1318.38	0.335602	1.59e-08	3.22e-07	-0.197358	0.00153715	0.00502106
Krit1	6254.09	5086.71	5048.74	6003.52	5216.08	5420.23	5773.2	4958.79	4854.02	5540.19	5072.98	5371.29	-0.0587306	0.120408	0.242916	-0.0320864	0.412697	0.576349
Clcn4	2459.15	1895.28	1823.53	2896.21	2268.91	2305.09	2342.54	1824.68	1887.67	2800.29	2209.35	2328.48	-0.0236596	0.502633	0.672355	-0.271468	1.09e-13	1.73e-12
Sema4f	214.529	29.9571	23.7224	335.392	58.7701	77.2349	157.184	36.1956	36.0285	257.361	66.1943	87.7252	-0.0071937	0.929477	0.962719	-0.876613	4.66e-08	3.41e-07
Hk2	2954.79	3232.37	3661.5	2217.54	2362.36	2178.21	3211.61	2625.24	3079.89	2368.71	1955.13	1937.47	-0.107387	0.0758394	0.170027	0.494905	8.11e-13	1.15e-11
Myo18a	273.709	429.385	398.124	298.894	448.001	389.852	239.325	298.081	318.797	336.549	339.605	312.469	-0.198794	0.00610199	0.0220754	-0.113409	0.170622	0.295808
Haao	75.0321	39.9428	38.1621	46.3631	39.5012	35.859	50.7044	45.7767	57.8639	51.4722	54.6822	74.3576	0.120551	0.149276	0.286081	0.016131	0.893946	0.941071
Cd52	5424.51	11616.4	9627.16	3243.44	8468.67	7958.87	7568.13	12653.5	10275.8	5084.86	9473.46	8374.83	0.208299	0.00178945	0.0079237	0.41717	4.36e-08	3.2e-07
Abhd15	24.3062	17.9742	24.7538	46.3631	53.9528	33.1007	18.2536	14.9041	14.193	40.5839	40.2922	34.2546	-0.117732	0.156238	0.29613	-0.965639	1.49e-06	8.53e-06
Loxl3	2.11358	4.99285	4.12563	3.94579	6.7441	1.83893	1.01409	1.06458	5.45886	8.90865	1.91867	3.34191	-0.0153964	0.776831	NA	-0.0820212	0.460001	0.622266
Btn1a1	4.22716	0.998569	0	2.95934	1.92689	0	0	1.06458	0	1.9797	0	0.835478	-0.0319989	0.450176	NA	-0.0256884	0.760537	NA
Kat2b	934.203	276.604	226.91	1237.01	442.221	416.517	699.72	293.823	312.247	922.541	598.626	493.768	0.0350383	0.653253	0.787133	-0.587148	1.58e-07	1.07e-06
Rab5b	2882.92	1643.65	1770.93	3238.51	2003.96	2029.25	2537.25	1402.05	1540.49	2955.69	1778.61	1919.93	-0.154438	5.59e-05	0.000414678	-0.245688	6.15e-10	5.92e-09
Icosl	9.51112	50.927	53.6332	11.8374	7.70755	10.1141	13.1831	54.2933	27.2943	6.92895	21.1054	8.35478	-0.0217343	0.752866	0.855236	1.10344	5.27e-05	0.000232707
Spg7	842.262	611.124	717.86	855.251	782.316	840.389	682.481	553.579	728.211	822.566	702.235	759.45	-0.113298	0.0357784	0.0934388	-0.196352	0.000765597	0.00267119
Rpl13	45955.6	45461.9	43270.7	38893.7	38558.9	40605.3	45863.1	44615.3	42240.6	44858	41310	40992.7	0.0392033	0.310924	0.485195	0.121606	0.00248156	0.00773711
Chmp1a	1909.62	1523.82	1782.27	2067.6	1743.83	1838.01	1830.43	1222.13	1573.24	2012.37	1604.97	1648.4	-0.127728	0.00925405	0.031362	-0.147872	0.0045352	0.0132906
Rpa1	2542.64	5672.87	4644.43	2574.63	6632.35	5746.64	3607.11	6267.15	5621.53	3525.85	7671.82	6552.66	0.257629	5.57e-06	5.56e-05	-0.160418	0.00778634	0.0214844
Serpinf1	2.11358	9.98569	25.7852	0.986448	3.85377	3.67785	7.09861	10.6458	16.3766	1.9797	4.79669	0	-0.00357496	0.9506	0.974346	1.07236	0.000414053	0.00152131
Tubgcp3	2632.47	2258.76	2128.83	2707.8	2364.29	2460.48	2396.29	2075.92	2173.72	2628.05	2451.11	2586.64	-0.0219584	0.606998	0.75274	-0.150107	0.00080547	0.00279558
Oprm1	3.17037	9.98569	6.18845	4.93224	5.78066	6.43624	4.05635	4.2583	5.45886	6.92895	5.75602	5.84835	-0.0197903	0.750128	NA	-0.0321485	0.785361	0.874139
Polr3d	2220.32	2023.1	2276.32	1666.11	1323.77	1272.54	2077.86	1560.67	1823.26	1417.47	1082.13	1028.47	-0.235987	2.87e-05	0.000231556	0.607656	2.53e-22	1.02e-20
Tcf7	7219.99	4057.19	3214.9	8242.76	5910.73	4590.88	5149.53	2642.28	3103.91	6066.79	3813.37	3622.63	-0.372168	2.33e-08	4.54e-07	-0.337958	1.69e-06	9.56e-06
Ddx3x	54508.2	70343.2	66651.6	42328.5	47905.3	45347	55428	69432.7	67174.5	39379.2	48108.8	45813.4	-0.0111353	0.737957	0.844551	0.500814	1.03e-47	3.05e-45
Il12rb1	1665.5	1724.53	1900.89	2473.03	1665.79	1878.46	1772.62	1316.88	1773.04	2404.35	1560.84	1601.61	-0.0972523	0.156232	0.29613	-0.148887	0.0600896	0.126575
Slc5a5	3.17037	1.99714	1.03141	4.93224	2.89033	0.919463	1.01409	4.2583	0	3.9594	0	0.835478	-0.0318274	0.521055	NA	-0.0172867	0.859237	0.919834
Usp32	1621.12	1227.24	1191.28	1988.68	1449.98	1355.29	1455.22	1144.42	1081.95	1734.22	1219.32	1238.18	-0.151977	0.000187898	0.00117325	-0.205456	1.22e-06	7.04e-06
Txnrd3	412.148	449.356	400.186	310.731	343.949	266.644	353.916	262.95	320.981	281.118	243.672	233.098	-0.279195	0.000139617	0.000903118	0.340514	3.97e-05	0.00017959
Fasl	396.296	156.775	200.093	168.683	29.8667	63.4429	153.127	146.911	169.225	45.5331	16.3087	16.7096	-0.414738	0.00373409	0.0146585	1.9442	2.77e-10	2.81e-09
Zfp512b	953.225	1008.55	924.142	1129.48	1126.27	1153.01	854.875	968.763	1028.45	1137.34	1168.47	1198.91	0.00996644	0.832721	0.906306	-0.257584	3.08e-07	1.97e-06
Dnajc5	6349.2	4719.24	4685.69	6910.07	5161.17	5049.69	5115.06	3679.17	4243.72	5497.63	4254.66	4257.6	-0.263255	4.26e-12	1.72e-10	-0.109017	0.00510307	0.0147681
Tpd52l2	3895.33	3698.7	3260.28	3823.47	3762.25	3447.07	3997.53	3388.54	3437.99	4160.34	3396.05	3539.09	3.9e-05	0.999258	0.999502	-0.0292997	0.504789	0.662932
Fmr1	4556.88	6311.96	5933.69	4219.04	6028.27	5384.37	5414.21	7722.43	6271.13	4576.08	7174.88	6400.6	0.194535	9.22e-07	1.18e-05	0.102562	0.0122281	0.0318737
Bcl11a	2.11358	0.998569	4.12563	3.94579	1.92689	0	5.07044	1.06458	2.18354	0	0	0.835478	-0.0421517	0.381552	NA	0.141696	0.173649	0.299983
Il4	1.05679	2.99571	7.21986	0	0	1.83893	1.01409	1.06458	0	0	0	0	-0.0586588	0.183763	NA	0.180172	0.068276	NA
Pxmp4	103.565	55.9199	69.1043	116.401	128.138	124.127	112.564	66.0037	70.9651	126.701	140.063	131.17	0.0627089	0.440299	0.616163	-0.59416	5.06e-06	2.67e-05
Dlg3	179.654	371.468	215.564	158.818	222.555	178.376	191.662	234.207	183.418	195.99	161.169	158.741	-0.115592	0.152144	0.290116	0.248338	0.0187447	0.0464933
Gnb1l	413.205	413.408	390.904	363.013	451.855	424.792	337.691	343.858	383.212	381.092	455.685	400.194	-0.0772684	0.216198	0.376357	-0.105278	0.132007	0.241304
Mmp11	19.0222	4.99285	4.12563	23.6748	9.63444	8.27516	17.2395	9.58118	12.0095	21.7767	9.59337	12.5322	0.0732044	0.318155	0.493453	-0.1395	0.280703	0.435433
Smarcb1	2062.86	1664.62	1833.84	2115.93	1805.49	1813.18	1969.36	1231.71	1500.09	1977.72	1422.7	1386.06	-0.234347	2.29e-05	0.000189812	-0.0355269	0.5451	0.697299
Hip1r	550.588	302.566	238.255	640.205	502.918	447.778	572.959	324.695	307.88	720.611	624.529	546.403	0.155053	0.0343969	0.0907248	-0.598747	1.46e-10	1.54e-09
Nsun5	1210.03	1298.14	1337.74	1001.24	1040.52	1075.77	1002.93	1006.02	1158.37	996.779	914.248	945.761	-0.181977	0.000315683	0.00183413	0.213894	6.66e-05	0.000288051
Top1mt	803.161	1180.31	1129.39	623.435	954.773	886.362	888.34	1268.97	1114.7	734.469	1012.1	949.103	0.0957136	0.0317549	0.0849601	0.296874	2.9e-10	2.93e-09
Gm38393	3.17037	6.98999	8.25126	5.91869	8.67099	11.0336	2.02817	7.45203	10.9177	2.96955	7.6747	20.0515	0.0126811	0.843986	0.913311	-0.15529	0.229301	0.373364
Mmp14	16.9087	8.98712	7.21986	16.7696	5.78066	7.3557	2.02817	5.32288	5.45886	0	2.87801	1.67096	-0.597777	0.00150117	0.00684467	0.132434	0.278105	0.432215
Slc7a7	2.11358	19.9714	11.3455	9.86448	8.67099	6.43624	15.2113	23.4207	17.4683	12.8681	14.3901	10.8612	0.162422	0.0592556	0.140161	0.152696	0.240741	0.387769
Oxa1l	1180.44	1354.06	1330.52	1170.91	1468.29	1415.97	1276.74	1102.9	1223.88	1279.88	1202.05	1277.45	-0.0869398	0.124069	0.248609	-0.0591636	0.336471	0.498405
Heatr6	1562.99	1098.43	1205.72	1514.2	1036.67	1084.05	1319.33	941.084	1035	1438.25	875.875	889.784	-0.191833	8.15e-05	0.00056778	0.073212	0.152687	0.271063
Ccl3	14166.3	23295.6	29481.8	8266.44	3972.28	5694.23	18665.3	27034.9	31844.8	8228.63	4070.47	4950.21	0.0214848	0.774721	0.870112	1.86709	5.88e-13	8.55e-12
Wfdc18	3.17037	7.98855	7.21986	2.95934	7.70755	5.51678	3.04226	15.9686	10.9177	3.9594	8.63404	1.67096	0.0287096	0.643901	0.780671	0.158575	0.215234	0.355267
Icam4	4.22716	5.99142	7.21986	6.90514	6.7441	10.1141	14.1972	6.38745	6.55063	1.9797	8.63404	5.01287	0.00344625	0.955022	0.977343	0.0433314	0.712869	0.825348
Ilf2	5292.41	7835.77	7540.62	4954.93	7278.82	7104.69	5582.55	7836.34	7365.09	4987.86	7183.52	7122.45	0.00572066	0.845511	0.914458	0.102006	0.000671294	0.00236878
Chtop	7944.95	6588.56	6910.43	8162.86	6362.58	6355.33	7353.15	6114.92	6127.02	7127.91	5997.78	5762.29	-0.130423	4.66e-05	0.00035452	0.0475905	0.146406	0.261938
Snapin	1335.78	1054.49	1068.54	1475.73	1366.16	1482.17	1373.07	1175.29	1245.71	1603.56	1461.07	1678.48	0.120331	0.013656	0.0431048	-0.310702	2.55e-09	2.26e-08
S100a6	31.7037	23.9657	10.3141	16.7696	15.4151	12.8725	8.1127	3.19373	3.27531	8.90865	5.75602	11.6967	-0.677452	0.00092349	0.00452735	-0.0249968	0.836968	0.906495
Scn4a	4.22716	0	0	2.95934	0	0.919463	0	0	0	4.94925	0.959337	0	-0.0136747	0.714064	NA	-0.0651647	0.408793	NA
Icam2	1110.69	857.771	844.723	827.63	597.335	669.369	983.665	849.531	998.971	766.144	681.129	788.691	0.0495083	0.389674	0.567324	0.357992	2.42e-08	1.84e-07
Mapk7	352.968	325.534	301.171	276.205	227.373	231.705	331.607	232.077	272.943	287.057	219.688	213.047	-0.107621	0.104322	0.216864	0.286184	0.000174457	0.00069846
Epn2	9.51112	10.9843	10.3141	22.6883	8.67099	12.8725	9.12678	11.7103	8.73417	16.8275	23.0241	14.2031	0.0275831	0.695636	0.817108	-0.284486	0.0510528	0.110323
B9d1	30.6469	37.9456	61.8845	21.7019	46.2453	53.3288	37.5212	61.7454	61.1392	41.5737	53.7229	63.4963	0.176063	0.0430837	0.108474	0.0382462	0.740848	0.844389
Sec24b	1915.96	1665.61	1807.03	2080.42	1813.2	1883.98	1804.06	1358.4	1528.48	2007.42	1459.15	1519.73	-0.195386	3.34e-05	0.000264859	-0.0878779	0.0748374	0.151783
N4bp3	108.849	108.844	76.3242	322.569	249.532	198.604	131.831	97.9409	91.7088	310.813	244.631	229.757	0.0521136	0.465863	0.639586	-1.31109	6.29e-39	1.03e-36
Rmnd5b	573.837	589.156	660.101	680.649	723.546	728.214	599.326	582.323	700.917	763.175	679.211	761.956	0.0399149	0.437182	0.613396	-0.21565	9.95e-05	0.000416554
Nhp2	4978.54	11120.1	10012.9	3212.86	7868.44	7387.88	6237.65	12359.7	10753.9	4154.4	8823.98	8226.12	0.192326	2.57e-05	0.000209892	0.488821	7.34e-24	3.37e-22
Vps9d1	466.045	231.668	266.103	423.186	237.007	298.825	312.339	187.365	206.345	373.174	214.892	221.402	-0.275968	4.77e-05	0.00036083	-0.0863022	0.241343	0.388299
Zfp276	754.549	450.355	462.071	841.44	517.369	518.577	572.959	326.825	391.946	730.51	394.288	475.387	-0.261642	3.51e-06	3.75e-05	-0.220591	0.000238852	0.00092587
Mfsd10	117.304	297.574	241.349	94.699	252.422	216.993	190.648	326.825	326.44	133.63	326.175	304.114	0.338415	9.93e-06	9.19e-05	0.177055	0.032277	0.0741525
Luzp1	666.835	1026.53	837.503	846.373	1127.23	929.577	939.045	1179.55	1125.62	975.993	1297.02	1284.97	0.297572	1.61e-08	3.27e-07	-0.157201	0.00428955	0.0126346
Kctd10	2103.01	1626.67	1834.87	2182.02	1798.75	1599.86	1937.92	1256.2	1509.92	1897.54	1370.89	1382.72	-0.232298	1.38e-05	0.000124036	0.00544992	0.923097	0.957803
Poldip2	1796.54	1896.28	2000.93	1359.33	1540.55	1513.44	1773.64	1674.58	1858.19	1386.78	1462.99	1382.72	-0.073369	0.0945277	0.201465	0.335192	5.06e-13	7.43e-12
Ift20	946.884	1034.52	927.236	906.546	1158.06	1130.02	914.707	1103.96	924.73	980.942	1213.56	1069.41	0.0201082	0.681648	0.807361	-0.132543	0.0113057	0.0297306
Pcbp3	45.442	114.835	68.0729	41.4308	129.101	73.557	40.5635	85.166	94.9841	43.5534	103.608	105.27	0.0120706	0.881787	0.935707	-0.0856025	0.446081	0.608598
Lgals9	711.22	557.202	559.023	912.465	1076.17	1080.37	964.397	702.62	728.211	1249.19	1135.86	1172.18	0.231464	0.00087286	0.00430917	-0.630761	3.84e-14	6.38e-13
Araf	2834.31	2614.25	2698.16	2657.49	2457.74	2697.7	2600.12	2272.87	2647.55	2611.23	2506.75	2733.68	-0.0504895	0.207747	0.365908	-0.00125933	0.975916	0.988352
Cfp	75.0321	41.9399	43.3191	99.6313	50.0991	62.5235	40.5635	52.1642	29.4778	73.2489	61.3976	64.3318	-0.0820167	0.318751	0.494242	-0.372776	0.00473002	0.013793
Timp1	11.6247	0	3.09422	10.8509	7.70755	3.67785	4.05635	4.2583	8.73417	2.96955	1.91867	3.34191	-0.0383695	0.50123	NA	0.0105757	0.922752	0.957696
Uxt	1201.57	1012.55	891.137	1010.12	780.389	841.308	1053.64	1074.16	1003.34	930.459	903.696	890.62	0.0323385	0.56068	0.718185	0.203029	0.000842623	0.00290777
Cnnm3	730.242	665.047	668.352	1003.22	852.648	853.261	664.227	548.256	591.74	954.216	766.51	736.892	-0.151507	0.00189875	0.00832688	-0.398418	2.61e-14	4.45e-13
Lman2l	1108.57	528.243	538.395	1141.32	597.335	626.154	843.721	509.932	467.278	932.439	545.863	535.542	-0.196283	0.000234023	0.00141571	-0.133463	0.0187966	0.0466162
Mcm3ap	1921.25	1895.28	2025.69	1929.49	1795.86	1766.29	1745.24	1330.72	1551.41	1746.1	1402.55	1437.02	-0.272544	2.7e-07	3.97e-06	0.0494496	0.373215	0.536694
Pcnt	1311.48	972.606	1030.38	1437.25	1214.9	1191.62	1159.1	935.762	946.566	1228.4	1201.09	1238.18	-0.0779785	0.132145	0.261104	-0.234689	2.65e-05	0.000123582
Mxd1	478.726	135.805	152.648	651.056	237.007	227.107	331.607	124.555	150.664	537.489	248.468	208.034	-0.130927	0.0723	0.163942	-0.598624	1.55e-10	1.62e-09
Gmcl1	1198.4	1081.45	982.932	1461.92	1317.03	1268.86	1271.67	1081.61	1017.53	1568.91	1325.8	1294.16	0.0432415	0.275699	0.44635	-0.304279	2.34e-13	3.56e-12
Snrnp27	1676.07	2521.39	2408.34	1518.14	2051.17	2077.07	1899.39	2882.87	2586.41	1613.46	2220.87	2240.75	0.122989	0.00174936	0.00777064	0.23985	4.32e-09	3.69e-08
Oas1c	35.9309	52.9242	47.4448	101.604	130.065	154.47	48.6762	48.9705	55.6803	113.833	189.949	175.45	0.153394	0.0609866	0.143452	-1.51241	5.39e-28	3.54e-26
Ocrl	561.156	643.079	635.347	812.833	836.269	792.577	522.255	557.837	545.886	755.256	707.991	684.257	-0.161003	0.00179517	0.00794153	-0.385797	4.25e-12	5.5e-11
Calm1	15705	24127.4	22376.4	18247.3	27998.6	26942.1	20553.5	29312	25814.9	21672.8	32439	30770.7	0.242202	2.36e-11	8.27e-10	-0.190459	2.95e-07	1.9e-06
Agpat3	2459.15	2589.29	2620.81	2470.07	2298.78	2325.32	2890.15	2532.62	2874.63	3189.3	2535.53	2402.84	0.129502	0.0185924	0.0551596	0.0695228	0.241279	0.388288
Sema6b	1.05679	3.99428	4.12563	7.89159	18.3054	15.6309	3.04226	10.6458	2.18354	11.8782	15.3494	16.7096	0.0531035	0.426551	0.603072	-1.2566	6.26e-05	0.000272278
Uhrf1	687.971	4472.59	3151.98	678.676	5162.13	3748.65	2399.33	5493.21	4511.2	1886.66	6792.11	5277.72	0.536153	0.000353413	0.00201862	-0.0464549	0.705634	0.820178
Dpp9	1554.54	1617.68	1823.53	1378.07	1468.29	1427.01	1528.23	1135.9	1496.82	1261.07	1132.02	1139.59	-0.231281	0.000131997	0.000859812	0.208513	0.0014634	0.00480703
Ramp2	1.05679	10.9843	5.15704	0.986448	4.81722	9.19463	10.1409	15.9686	12.0095	2.96955	6.71536	5.01287	0.101227	0.152908	0.291289	0.224733	0.102252	0.196322
Lsr	10.5679	5.99142	5.15704	9.86448	8.67099	3.67785	6.08452	10.6458	7.6424	11.8782	9.59337	5.84835	0.0414692	0.534268	0.699161	-0.0196713	0.870985	0.927257
Gramd1a	4754.5	5001.83	5193.14	4816.83	3373.02	3807.49	4379.84	4440.34	4427.13	4234.58	3297.24	3415.43	-0.125988	0.0374347	0.0968506	0.283163	2.66e-05	0.000123979
Hpn	6.34074	1.99714	4.12563	12.8238	4.81722	7.3557	9.12678	7.45203	8.73417	19.797	6.71536	7.5193	0.125073	0.10737	0.222216	-0.186816	0.160878	0.28214
Ckb	51.7827	80.8841	68.0729	137.116	196.542	172.859	54.7607	59.6162	40.3955	103.934	127.592	103.599	-0.347033	0.000206738	0.001273	-1.18848	3.97e-19	1.13e-17
Sp1	10787.7	5584	5875.93	9272.61	5692.02	5813.76	8993.94	4916.21	5402.08	7831.7	4982.8	5027.07	-0.188075	8.2e-06	7.76e-05	0.0797829	0.0682835	0.140746
Itgb7	565.383	186.732	166.057	773.375	655.142	569.147	365.071	172.461	189.968	697.845	587.114	608.228	-0.056113	0.486917	0.658267	-1.28078	1.16e-10	1.26e-09
Myg1	1506.98	1916.25	1743.08	1404.7	2003	1746.06	1602.26	1981.17	1982.66	1664.93	2195.92	2053.61	0.143927	0.000610495	0.00319517	-0.0367161	0.400851	0.565047
Rarg	307.526	108.844	99.0152	298.894	148.37	125.047	147.043	67.0682	57.8639	198.96	97.8524	86.0543	-0.665802	2.09e-09	5.08e-08	-0.285897	0.00337815	0.0102043
Pfdn5	3165.09	4003.26	3737.82	2930.74	3808.49	4026.33	3291.73	4358.37	3752.42	3274.43	4297.83	4171.54	0.0873303	0.0396308	0.101413	-0.00846648	0.848607	0.913285
Efnb2	43.3284	21.9685	18.5653	66.092	19.2689	23.906	37.5212	9.58118	14.193	35.6346	17.2681	13.3677	-0.241698	0.0142693	0.0447063	-0.123926	0.324797	0.485387
Rrp15	4135.22	5719.8	5548.98	3067.85	4690.04	4721.44	4443.73	6093.63	5489.43	3317.98	4935.79	4908.43	0.0650712	0.115973	0.2361	0.295431	1.03e-11	1.27e-10
Rnd2	16.9087	8.98712	10.3141	13.8103	7.70755	8.27516	15.2113	9.58118	5.45886	11.8782	6.71536	12.5322	-0.014793	0.830104	0.905293	0.0343331	0.781352	0.87119
Srr	152.178	95.8627	99.0152	199.263	138.736	120.45	122.705	80.9077	72.0569	174.214	141.982	133.677	-0.100839	0.188544	0.340031	-0.483519	1.93e-06	1.08e-05
Acp5	286.39	131.811	123.769	344.27	270.728	285.033	172.395	116.039	116.82	310.813	263.818	272.366	-0.131334	0.101927	0.213067	-0.894217	1.15e-12	1.6e-11
Fbxo9	619.279	743.934	796.247	706.297	721.619	771.429	645.974	738.815	786.075	817.616	820.233	756.108	0.0565068	0.321458	0.497357	-0.0811792	0.192914	0.32623
Vps50	2525.73	3014.68	2824	1913.71	2461.6	2477.03	2529.13	3105.37	2958.7	2071.76	2707.25	2656.82	0.0718509	0.0681928	0.156649	0.244946	2.44e-09	2.17e-08
Hars	4715.4	7267.59	7527.22	3666.63	5685.28	5547.12	5732.63	7534	7309.41	4440.47	5987.22	5782.34	0.105369	0.0187604	0.0555509	0.353691	9.52e-14	1.52e-12
Zmat2	3749.49	4989.85	4877.53	3437.77	5042.66	4822.58	4458.94	5714.64	5236.14	3717.88	5479.73	5365.44	0.145108	0.00050114	0.00271674	0.0658216	0.129058	0.236741
Ube2c	20.079	104.85	71.1672	15.7832	52.0259	58.8456	85.1833	301.275	195.427	23.7564	201.461	133.677	1.43921	1.92e-17	1.51e-15	0.598869	2.56e-05	0.000119807
Smg5	5294.52	4782.15	4934.26	5040.75	4476.16	4446.52	4560.35	3425.8	4110.52	4323.67	3588.88	3737.09	-0.271846	1.48e-10	4.55e-09	0.0757746	0.0828124	0.165143
Cct3	20549.3	32067.1	31189.8	13885.2	23415.5	22613.3	21930.6	30868.4	29913.4	15278.3	23175.7	22938.9	0.0188467	0.618167	0.760724	0.457034	7.64e-31	6.56e-29
Glmp	470.272	522.252	559.023	659.934	765.938	826.597	527.325	595.098	593.924	782.972	781.86	870.568	0.115463	0.0198935	0.0582276	-0.502364	1.34e-20	4.58e-19
Mef2d	3202.08	2009.12	2124.7	2983.02	1765.99	1989.72	2348.63	1501.05	1738.1	2371.68	1495.61	1540.62	-0.331647	3.27e-16	2.26e-14	0.0882675	0.0332562	0.0760327
Tmem79	31.7037	38.9442	51.5704	38.4715	29.8667	43.2147	31.4367	46.8413	43.6709	42.5636	36.4548	41.7739	0.0251383	0.756247	0.85729	0.0405297	0.732826	0.838922
Snd1	4129.94	3927.37	4394.83	3858.99	4236.26	3976.68	4158.77	2699.76	3376.85	4018.79	3028.63	3018.58	-0.231364	0.000606783	0.00318008	0.026312	0.723133	0.832386
Slc19a1	3459.93	3209.4	3683.16	2226.41	2306.48	2490.82	3071.67	2418.71	2973.99	2211.33	1896.61	1971.73	-0.226559	8.83e-06	8.27e-05	0.496768	1.3e-19	3.92e-18
Kpnb1	20694.1	31327.1	31410.5	16609.8	25597.7	23444.5	23052.2	24712	26964.6	17442.2	22897.5	20262.9	-0.0990872	0.0795383	0.176376	0.306713	8.1e-07	4.84e-06
Npepps	2212.92	1908.27	1914.29	1975.86	2025.16	1866.51	1983.55	1556.41	1590.71	1775.79	1671.17	1569.03	-0.211992	6.64e-06	6.49e-05	0.0310792	0.527302	0.681944
Tbx21	1181.49	547.216	400.186	1179.79	1192.74	858.778	1128.68	493.963	472.737	1469.93	986.199	759.45	-0.0222563	0.775231	0.870351	-0.637542	2.27e-08	1.74e-07
Mrpl10	1225.88	1334.09	1387.24	1317.89	1453.84	1419.65	1148.96	1188.07	1263.18	1299.67	1344.03	1305.85	-0.100228	0.0145279	0.0453399	-0.106208	0.0129441	0.033485
Cyp51	4408.93	8922.22	9060.92	3073.77	7775.95	7758.43	6304.58	15648.2	10520.3	4593.9	10696.6	8932.93	0.407938	1.51e-09	3.77e-08	0.336193	1.77e-06	1e-05
Tcf25	7486.31	6067.31	6111.09	7315.5	6181.45	6035.35	6573.31	5070.57	5366.06	7191.26	5353.1	5348.73	-0.163365	7e-06	6.78e-05	-0.0292621	0.433873	0.59653
Tubb6	29.5901	92.8669	83.5441	32.5528	26.9764	34.9396	55.7748	106.458	113.544	19.797	41.2515	47.6223	0.125748	0.134609	0.264629	1.0816	1.25e-08	9.97e-08
Def8	529.452	878.741	794.184	608.639	1030.88	971.872	635.833	686.651	724.936	753.276	859.566	820.44	-0.0572518	0.393966	0.571651	-0.216188	0.00543897	0.0156332
Col1a1	0	0	0	4.93224	2.89033	0	2.02817	0	1.09177	0.98985	0.959337	0	-0.00160844	0.966182	NA	-0.0723599	0.371158	NA
Itga3	138.44	69.8999	102.109	151.913	36.6109	39.5369	39.5494	44.7122	44.7626	57.4113	27.8208	28.4063	-0.802345	4.31e-05	0.000331883	0.25883	0.0540563	0.115731
Foxm1	116.247	278.601	175.339	155.859	273.618	203.201	157.184	462.026	302.421	166.295	597.667	324.166	0.602002	6.37e-09	1.4e-07	-0.164742	0.0764152	0.154259
Itfg2	1248.07	941.651	1201.59	1085.09	844.94	990.261	1024.23	778.204	985.869	1000.74	661.943	761.956	-0.252397	7.03e-07	9.23e-06	0.200119	0.000182303	0.000724183
Tulp3	254.687	275.605	272.292	374.85	390.195	403.644	277.86	232.077	255.474	392.971	392.369	346.723	-0.0463108	0.458475	0.63284	-0.517405	1.66e-12	2.27e-11
Gtf2h4	1026.14	1290.15	1372.8	779.294	1027.99	1063.82	1042.48	1070.96	1229.33	871.068	1012.1	968.319	-0.0596421	0.265056	0.434232	0.279093	1.67e-06	9.47e-06
Tubb5	14203.3	28943.5	28138.9	20247.8	36541.5	33032.6	21684.2	27884.4	29484.4	25267.9	35325.7	31779.1	0.109715	0.0904485	0.19449	-0.258046	0.000464033	0.00169239
Ell2	938.43	721.966	967.461	878.925	342.022	365.946	1244.28	1063.51	1349.43	865.129	391.41	515.49	0.151062	0.0779073	0.173465	0.869241	3.5e-07	2.22e-06
Jup	5.28395	0	1.03141	0.986448	0	0.919463	3.04226	1.06458	1.09177	0	0.959337	0	-0.00862728	0.836857	NA	0.130052	0.169928	NA
Fkbp10	1.05679	0.998569	4.12563	0	2.89033	0	0	1.06458	1.09177	0	0	0.835478	-0.0431474	0.296935	NA	0.0661021	0.423814	NA
Klhl10	6.34074	10.9843	6.18845	17.7561	26.013	22.0671	4.05635	12.7749	12.0095	11.8782	39.3328	27.5708	0.0481983	0.512841	0.680938	-1.18266	7.32e-06	3.78e-05
Nom1	3637.47	3957.33	4066.84	3187.21	3451.05	3490.28	3678.09	3826.08	4033	3091.3	3403.73	3508.17	-0.0160114	0.589187	0.739716	0.201409	3.13e-11	3.66e-10
Ergic1	1259.69	2548.35	2342.33	1425.42	2394.16	2228.78	1685.41	2240.93	2088.56	1621.38	2350.38	1920.76	-0.00118045	0.984989	0.993219	0.0184466	0.793422	0.879072
Acap1	1498.53	2437.51	2713.63	800.996	1104.11	1260.58	1629.64	2254.77	2625.71	806.728	1449.56	1638.37	0.10279	0.0832199	0.182505	0.898493	3.18e-37	4.65e-35
Ifrd1	7638.48	8485.84	9300.21	6254.08	4981	5541.6	7131.06	9212.83	8925.23	5894.56	5119.98	5425.6	-0.0147152	0.814869	0.896015	0.574905	1.19e-14	2.12e-13
Stk38l	1019.8	1028.53	1002.53	1160.06	954.773	887.281	976.566	1348.82	1022.99	1113.58	929.598	904.823	0.040343	0.549821	0.709995	0.0932097	0.230476	0.374672
Brpf1	1952.95	1752.49	1782.27	1889.05	1691.81	1598.95	1668.17	1309.43	1448.78	1558.02	1316.21	1417.81	-0.27311	1.5e-10	4.6e-09	0.0612831	0.16271	0.284675
Akr1b3	4820.02	7087.84	6686.62	4280.2	6038.86	5878.12	5333.08	7811.85	7037.56	4459.28	6408.37	6383.89	0.100147	0.00128263	0.00597364	0.208335	6.13e-11	6.89e-10
Gstt1	43.3284	17.9742	23.7224	17.7561	13.4882	14.7114	49.6903	35.131	36.0285	27.7158	22.0648	21.7224	0.243984	0.013148	0.0418614	0.544348	0.000783786	0.00273033
Gstt3	57.0667	52.9242	73.23	40.4444	48.1722	43.2147	98.3665	60.6808	91.7088	67.3098	50.8449	60.9899	0.241715	0.00777732	0.0270468	0.344393	0.00406476	0.0120386
Ddt	1018.75	713.977	836.472	742.795	711.021	845.906	1119.55	747.332	834.113	839.393	725.259	832.136	0.0504593	0.41895	0.595468	0.137416	0.0499094	0.108229
Ddx18	10799.3	10996.2	10700.9	8578.15	8204.68	7700.5	11157	10495.6	10088	8364.24	8012.38	7649.64	-0.0299753	0.314287	0.489117	0.400398	3.59e-39	6.05e-37
Ubl3	2820.57	1724.53	1977.21	2878.46	1772.74	1766.29	2747.16	1430.79	1783.95	2508.28	1495.61	1672.63	-0.1475	0.00105773	0.00507926	0.0416283	0.377461	0.541098
Gramd3	2455.98	2546.35	2398.02	3311.51	4263.24	4173.44	2425.7	2980.81	3250.2	3130.9	4087.74	4635.23	0.0886582	0.13712	0.268235	-0.520327	2.43e-14	4.15e-13
Eef1e1	5943.39	9557.31	9359	3698.19	5563.89	5336.56	7033.71	10960.9	9980.97	3975.24	6319.15	6251.05	0.1678	2.86e-07	4.18e-06	0.757654	5.84e-110	3.87e-106
Akt1	2253.08	3420.1	3150.95	1586.21	3134.08	2569.9	2590.99	2814.74	2698.86	2021.27	2979.7	2448.79	-0.0128052	0.84758	0.915933	0.19734	0.0103724	0.0275681
Cldn15	21.1358	13.98	8.25126	19.729	7.70755	4.59731	11.155	8.5166	8.73417	4.94925	2.87801	5.01287	-0.177589	0.0462942	0.11498	0.269233	0.0641807	0.133704
Il16	2888.21	1066.47	1213.97	4309.79	2557.94	2412.67	2905.36	1408.43	1634.38	4268.24	2727.4	2838.95	0.141739	0.0380205	0.0980209	-0.827576	1.22e-21	4.66e-20
Tcirg1	317.037	286.589	301.171	405.43	406.573	464.329	368.114	291.694	330.807	497.895	458.563	479.564	0.1255	0.0349406	0.0917618	-0.487782	5.27e-13	7.7e-12
Naglu	121.531	113.837	160.9	168.683	204.25	240.899	160.226	91.5535	161.582	237.564	242.712	217.224	0.0765556	0.337651	0.51388	-0.617794	2.6e-07	1.69e-06
Coasy	586.519	445.362	587.903	578.059	594.445	719.02	636.847	491.834	557.895	698.834	603.423	657.521	0.0453918	0.453563	0.628061	-0.205396	0.00241051	0.00753689
Smo	191.279	462.338	327.988	293.962	623.348	469.845	285.973	359.826	169.225	349.417	582.318	271.53	-0.120723	0.144563	0.279396	-0.397205	0.000849852	0.00293017
Tspan33	2.11358	9.98569	8.25126	3.94579	9.63444	7.3557	4.05635	11.7103	9.82594	0.98985	8.63404	6.68383	-0.00350369	0.955959	0.977555	0.0824495	0.499293	0.657955
Crnkl1	3929.15	3206.41	3214.9	3581.79	3128.3	3202.49	3881.93	3501.39	3217.45	3501.1	3166.77	3275.91	0.0201913	0.596663	0.745177	0.0719495	0.0691007	0.141974
Chordc1	11822.3	14513.2	13635.2	8898.75	11850.4	11585.2	13642.5	16543.5	14649.4	10141	13301.2	13137.9	0.16196	4.05e-05	0.000314822	0.297382	4.08e-13	6.06e-12
Rtcb	7120.66	7610.1	7650.98	6874.56	7956.12	7840.26	7512.36	7807.59	7759.22	7288.27	8022.94	7901.12	0.0384878	0.208073	0.366394	-0.0116964	0.70841	0.822202
Pwp1	6317.49	7479.28	7374.57	5305.12	6313.45	6240.39	6452.64	7411.57	7211.15	5469.91	6457.3	6370.52	0.0146148	0.59348	0.742807	0.222333	1.66e-15	3.23e-14
Fbxo7	754.549	788.87	647.724	899.641	868.063	864.295	707.833	658.972	629.952	810.688	868.2	853.859	-0.0801179	0.123245	0.247281	-0.288754	2.88e-07	1.86e-06
Capns1	1126.54	1237.23	1216.03	1276.46	1478.89	1361.72	1319.33	1232.78	1219.51	1458.05	1364.18	1356.82	0.0431581	0.373527	0.551579	-0.165327	0.00138579	0.0045748
Lrp3	0	0	0	0	0	0.919463	1.01409	2.12915	3.27531	2.96955	1.91867	0	0.0971841	0.0465801	NA	-0.00956037	0.90315	NA
Clpb	1539.74	939.654	1078.85	1269.56	914.308	985.664	1428.85	844.208	943.29	1155.16	880.672	823.781	-0.13096	0.0121666	0.0393452	0.142235	0.0109736	0.0289608
Septin7	29932.5	37573.2	35543.4	27837.6	32665.6	32366.9	32409.2	40023.8	35929.1	28751.2	33357.1	34438.4	0.0620725	0.0552904	0.132848	0.153272	4.02e-06	2.15e-05
Zdhhc4	596.03	598.143	626.065	584.964	610.823	692.355	601.354	577	590.648	682.007	648.512	661.699	0.0174707	0.737943	0.844551	-0.104423	0.0635393	0.132563
Rac1	4514.61	5366.31	5685.12	4420.27	5947.34	5443.22	4663.79	4834.24	5157.53	4581.03	5262.92	4885.04	-0.0793367	0.0896952	0.193091	-0.0118519	0.810356	0.889846
Nup214	2316.49	1865.33	1984.43	2256.99	1920.14	1849.04	2024.12	1482.95	1785.05	2081.66	1574.27	1538.12	-0.202804	1.59e-05	0.000139452	0.0297038	0.545528	0.697621
Aif1l	4.22716	21.9685	9.28267	0	10.5979	5.51678	3.04226	30.8727	15.2848	1.9797	16.3087	6.68383	0.0936017	0.20115	0.357159	0.505159	0.0070714	0.0197113
Ugp2	1071.59	1731.52	1474.91	1121.59	1764.07	1658.71	1436.96	2064.21	1788.32	1486.76	2025.16	1974.23	0.276374	1.56e-09	3.89e-08	-0.0675882	0.15341	0.271874
Kcnh6	1.05679	0	2.06282	0	0.963444	0.919463	0	2.12915	0	1.9797	7.6747	7.5193	0.0783211	0.139328	NA	-0.131566	0.196228	0.330736
Trmt1	4420.56	3861.47	4078.19	3460.46	3317.14	3318.34	3536.12	2767.9	3321.17	3328.87	2600.76	2808.88	-0.264641	5.86e-08	1.04e-06	0.204405	6.1e-05	0.000266155
Nacc1	3103.79	3821.52	4030.74	2884.37	3703.48	3564.76	3180.18	2959.52	3384.49	3139.81	3102.5	2821.41	-0.146461	0.013956	0.0438879	0.0817706	0.20918	0.347526
Nfix	467.101	175.748	206.282	552.411	204.25	186.651	383.325	166.074	177.959	494.925	198.583	178.792	-0.113808	0.0917818	0.196655	-0.150299	0.0516109	0.111299
Slc1a5	26453.6	12516.1	15057.5	25677.2	11137.4	13839.8	21624.4	11201.5	14295.7	24144.4	10822.3	12783.7	-0.116653	0.00761535	0.0265711	0.0617194	0.17729	0.305026
Uba1	12911.9	11857	12600.7	11664.7	11331.1	10595	13082.7	7942.8	9860.88	11318.9	8137.1	7736.53	-0.25727	9.47e-05	0.000646467	0.148965	0.0380708	0.0855152
Siae	112.02	103.851	120.675	178.547	278.435	272.161	144	158.622	147.389	184.112	296.435	300.772	0.155481	0.0505828	0.123434	-0.885715	1.07e-13	1.71e-12
Esam	4.22716	1.99714	2.06282	5.91869	1.92689	4.59731	4.05635	4.2583	1.09177	1.9797	3.83735	4.17739	-0.00292539	0.957808	NA	-0.0634422	0.568996	0.716111
Spa17	8.45433	10.9843	7.21986	9.86448	6.7441	10.1141	8.1127	7.45203	6.55063	4.94925	11.512	5.84835	-0.0454369	0.500058	0.67029	-0.00259148	0.982958	0.991583
Fam50a	1689.81	1088.44	1111.86	1937.38	1214.9	1220.13	1644.85	1240.23	1162.74	1852.01	1250.98	1278.28	0.0367103	0.401666	0.578739	-0.130535	0.00457376	0.0133884
Emd	6617.62	7329.5	7929.46	6326.09	6959.92	6621.05	6686.89	6202.21	7003.71	5833.19	5978.59	5808.24	-0.141974	0.00137392	0.00633634	0.147901	0.00146205	0.00480339
Taco1	395.24	457.345	443.505	420.227	571.322	531.449	421.86	454.574	442.167	512.743	526.676	555.593	0.0428169	0.452264	0.626823	-0.233591	0.00020009	0.000786662
Gria3	29.5901	53.9227	62.9159	30.5799	48.1722	45.0537	26.3663	15.9686	28.3861	17.8173	29.7395	17.545	-0.721874	8.3e-05	0.000576331	0.100319	0.42209	0.585271
Sipa1l2	256.8	91.8684	140.271	691.5	217.738	225.268	194.705	95.8118	84.0664	469.189	169.803	150.386	-0.318391	0.0002319	0.00140387	-1.03046	3.63e-18	9.34e-17
Ap4e1	1726.8	1350.07	1400.65	1882.14	1373.87	1449.07	1586.03	1391.4	1342.88	1709.47	1384.32	1412.79	-0.0480094	0.246709	0.412296	-0.0607595	0.160428	0.281525
Blvra	673.176	1445.93	1281.01	622.449	1328.59	1305.64	915.721	1911.98	1512.1	887.896	1776.69	1696.86	0.365819	7.88e-13	3.65e-11	0.0281603	0.590586	0.733067
Pdzd4	23.2494	43.937	20.6282	15.7832	32.7571	23.906	17.2395	37.2601	7.6424	17.8173	25.9021	9.19026	-0.172688	0.0506111	0.123465	0.0929707	0.462024	0.624065
Idh3g	3663.89	4147.06	3937.92	2802.5	3688.06	3611.65	3587.84	4103.94	4143.27	2911.15	3547.63	3526.55	-0.00212294	0.956947	0.978092	0.229454	2.21e-08	1.69e-07
Ssr4	3258.09	4352.76	4327.79	2397.07	3342.19	3565.68	3409.36	4610.68	4443.51	2793.36	3775.95	3635.17	0.0943	0.0115563	0.0377111	0.318819	2.05e-16	4.39e-15
Bcap31	3240.12	4168.03	3880.16	2825.19	4020.45	4032.76	3648.69	4805.49	4456.61	3344.7	4552.06	4641.92	0.187044	2.88e-06	3.18e-05	0.0534216	0.195908	0.330364
Fam98a	3841.43	4676.3	4376.26	3182.28	3655.3	3553.72	4096.91	5022.67	4755.76	3333.82	3920.81	3978.55	0.103631	0.000999675	0.00484458	0.30125	1.16e-20	3.97e-19
Kmt2a	11006.5	4274.88	4514.47	14827.3	6150.62	6580.59	8150.22	3221.4	3779.71	11320.9	4594.27	5057.15	-0.369671	9.41e-28	1.89e-25	-0.475847	2.89e-43	6.25e-41
Ift46	434.341	344.506	398.124	518.872	481.722	532.369	426.931	358.762	377.753	573.123	448.97	543.896	0.00622232	0.909926	0.951517	-0.382854	3.37e-10	3.38e-09
Tmem25	6.34074	7.98855	9.28267	9.86448	7.70755	12.8725	2.02817	17.0332	6.55063	14.8478	7.6747	10.0257	0.0124828	0.844017	0.913311	-0.110776	0.372022	0.535581
Cd3g	5311.43	5866.59	5190.05	6303.4	7427.19	6891.37	7179.74	6575.88	5967.62	8159.34	8089.13	8057.35	0.230241	2.24e-06	2.57e-05	-0.304177	3.07e-09	2.68e-08
Trappc6a	275.822	235.662	272.292	300.867	322.754	381.577	265.691	227.819	281.677	391.981	336.727	449.487	0.0873703	0.183809	0.334026	-0.440291	1.29e-08	1.02e-07
Supt6	7224.22	5310.39	6282.31	6899.22	4669.81	4597.31	6568.24	4012.38	4793.97	5773.8	3372.07	3437.16	-0.306829	6.88e-08	1.2e-06	0.252326	2.66e-05	0.000123979
Spag5	59.1803	258.629	165.025	56.2275	216.775	176.537	128.789	575.935	320.981	115.813	687.845	421.081	1.19677	1.28e-27	2.48e-25	-0.062455	0.492237	0.651963
Unc119	46.4988	95.8627	60.8531	67.0785	110.796	101.141	73.0143	111.78	86.2499	85.1271	144.86	148.715	0.286788	0.00118368	0.00558871	-0.37783	0.000488724	0.00177694
Rab34	95.1112	95.8627	92.8267	87.7939	71.2948	55.1678	70.9861	120.297	93.8923	68.2997	78.6657	67.6737	0.000399151	0.996057	0.99783	0.299154	0.00899949	0.0243359
Sdf2	1510.15	1168.33	1227.38	1411.61	1296.79	1501.48	1256.45	1171.03	1250.08	1424.39	1200.13	1418.64	-0.0629999	0.205293	0.362642	-0.116111	0.0287881	0.067328
Ccne1	269.482	1053.49	907.639	142.049	675.374	579.261	617.579	1528.73	1222.78	316.752	1296.06	993.384	0.806523	8.8e-14	4.67e-12	0.543071	4.36e-08	3.2e-07
Hsf2bp	8.45433	12.9814	3.09422	6.90514	3.85377	4.59731	6.08452	2.12915	5.45886	10.8884	7.6747	3.34191	-0.0173931	0.773535	0.869648	0.00905024	0.93771	0.966857
Bbc3	997.61	117.831	170.182	630.34	139.699	148.033	735.213	61.7454	123.37	497.895	68.1129	120.309	-0.40023	6.49e-05	0.000468599	0.165627	0.113364	0.213026
Psmc3	5783.82	8391.98	8696.83	4804.99	7534.13	7576.37	6747.74	9002.05	8407.73	5482.78	8163	7897.78	0.0982875	0.0199029	0.0582392	0.1854	2.7e-05	0.000125791
Acp2	547.418	477.316	540.458	551.425	439.33	441.342	494.875	471.607	539.335	494.925	382.776	451.158	-0.0679346	0.244084	0.40945	0.14492	0.0240098	0.0576038
Rapsn	4.22716	12.9814	7.21986	5.91869	28.9033	23.906	11.155	17.0332	15.2848	8.90865	30.6988	32.5836	0.144135	0.0836105	0.183097	-0.4583	0.00743831	0.0206164
Slc39a13	166.973	161.768	149.554	217.019	169.566	167.342	155.155	117.103	159.399	190.051	137.185	208.034	-0.0685726	0.364574	0.542121	-0.209766	0.0250475	0.0597831
Celf2	3984.1	7929.64	5777.95	3658.74	7009.05	5513.1	6106.83	9668.47	8021.24	5122.48	8634.04	7709.79	0.414789	4.27e-18	3.64e-16	0.134888	0.00537977	0.015481
Nr1h3	15.8519	4.99285	10.3141	31.5663	12.5248	11.953	9.12678	3.19373	18.5601	21.7767	8.63404	7.5193	-0.0504423	0.460219	0.634521	-0.188694	0.158452	0.278976
Ddb2	695.368	741.937	658.038	966.719	1349.78	1305.64	686.537	981.538	809.003	983.911	1702.82	1583.23	0.174471	0.00935091	0.0316204	-0.742663	1.96e-19	5.78e-18
Spi1	0	0	0	0.986448	1.92689	0.919463	2.02817	1.06458	0	2.96955	0.959337	0	0.0209216	0.598231	NA	-0.0800571	0.339455	NA
Sf3a1	3143.95	3249.34	3587.24	3475.26	3222.72	2945.96	3169.02	2194.09	2659.55	3137.83	2346.54	2303.41	-0.269705	3.9e-05	0.000304298	0.0447033	0.527895	0.682317
Stat6	7158.7	6652.47	6943.44	6655.57	6317.3	6473.02	6419.17	5052.47	6230.74	6130.14	4940.59	5179.13	-0.229655	4.33e-07	6.02e-06	0.10325	0.0289305	0.0676135
Napsa	1.05679	1.99714	11.3455	0.986448	3.85377	3.67785	6.08452	5.32288	14.193	3.9594	4.79669	1.67096	0.0756362	0.229404	NA	0.166124	0.18155	0.31093
Vrk3	473.442	228.672	273.323	607.652	463.416	422.953	408.677	185.236	211.804	548.377	374.142	368.446	-0.186448	0.0104337	0.0346367	-0.649538	1.77e-12	2.41e-11
Smg9	1049.39	639.084	696.2	1063.39	658.032	675.805	743.326	421.572	569.905	794.85	471.035	536.377	-0.399403	4.22e-13	2.04e-11	-0.0271823	0.628296	0.762629
Paxip1	1534.46	2051.06	1971.02	1471.78	2045.39	1937.31	1699.61	2127.02	2099.48	1718.38	2414.65	2000.97	0.122775	0.00449992	0.0171854	-0.00763495	0.865717	0.923785
Rmnd5a	8660.4	4544.49	4434.02	9635.63	5892.42	5480.92	7561.03	4724.58	4547.23	8770.08	5733.96	5491.6	-0.0437612	0.303841	0.477437	-0.25588	1.08e-08	8.67e-08
Mov10	434.341	205.705	155.743	490.265	280.362	300.664	265.691	145.847	168.133	410.788	304.11	267.353	-0.157649	0.0450801	0.11256	-0.561153	1.23e-07	8.41e-07
Ppm1j	11.6247	28.9585	15.4711	13.8103	15.4151	13.7919	33.4649	26.6144	37.1202	25.7361	44.1295	37.5965	0.801357	8.55e-05	0.000590842	0.0416857	0.738698	0.842639
Rhoc	20.079	6.98999	8.25126	4.93224	2.89033	2.75839	7.09861	9.58118	4.36709	3.9594	3.83735	5.01287	-0.0304551	0.624751	0.76609	0.40646	0.0184543	0.0458483
Tead3	3.17037	0.998569	3.09422	0.986448	0	1.83893	0	1.06458	1.09177	1.9797	0.959337	0	-0.0303954	0.495723	NA	0.0514417	0.567996	NA
Ppard	457.59	442.366	489.919	508.021	308.302	374.221	393.466	321.502	369.019	421.676	262.858	318.317	-0.236949	0.00100311	0.00485702	0.165692	0.0407942	0.0908418
Def6	1666.56	995.574	1199.53	1491.51	951.882	1087.72	1472.45	847.402	1079.76	1435.28	845.176	927.381	-0.153943	0.000483422	0.00263719	0.101156	0.0282132	0.0661861
Metrn	216.642	410.412	370.275	281.138	496.173	467.087	267.719	462.026	402.864	282.107	587.114	512.984	0.139224	0.0153816	0.0474543	-0.275641	1.24e-05	6.12e-05
Lmf1	269.482	267.617	277.449	353.148	336.242	359.51	258.592	233.142	290.411	332.59	302.191	297.43	-0.0966769	0.12237	0.245935	-0.28202	6.75e-05	0.000291709
Ciao3	664.721	556.203	508.484	571.153	501.954	513.06	568.903	437.54	509.857	516.702	488.303	471.21	-0.123378	0.0293655	0.0798787	0.0722627	0.239582	0.386373
Angptl4	197.62	283.594	256.821	420.227	421.988	320.892	326.536	287.435	274.035	473.149	424.986	427.765	0.166388	0.0226012	0.0644376	-0.55961	8.96e-10	8.44e-09
Dbf4	1243.84	2908.83	2494.98	922.329	2326.72	2128.56	1654.99	4008.13	3293.87	1377.87	3371.11	3027.77	0.463661	1.29e-26	2.35e-24	0.255526	4.58e-09	3.9e-08
Daxx	1236.45	1233.23	1341.86	1012.1	1103.14	1067.5	1246.31	930.439	1158.37	998.759	975.646	923.203	-0.140051	0.0165388	0.0502411	0.211612	0.000947007	0.0032315
Cd320	945.828	1452.92	1405.81	656.974	1206.23	1188.87	945.129	1392.46	1401.83	865.129	1204.93	1234	0.0502989	0.343124	0.51992	0.239318	3.22e-05	0.000148559
Ipo4	1639.08	1243.22	1481.1	1316.91	998.127	1027.04	1313.24	860.177	1090.68	1078.94	704.154	735.221	-0.388125	3.28e-12	1.35e-10	0.363475	3.29e-10	3.3e-09
Tm9sf1	1020.86	1145.36	1282.04	1074.24	1370.98	1380.11	998.876	1159.32	1250.08	1123.48	1294.15	1346.79	-0.0171738	0.678559	0.805059	-0.140947	0.00115137	0.00386254
Irf9	1811.34	772.893	763.242	2200.77	1095.44	1148.41	1365.98	751.59	676.898	1943.08	1033.21	1035.99	-0.154472	0.00360979	0.0142434	-0.465562	1.01e-15	2e-14
Gmpr2	1560.88	1452.92	1488.32	1383	1166.73	1302.88	1457.24	1442.5	1495.73	1274.93	1172.31	1227.32	-0.0465407	0.258416	0.426541	0.23467	5.26e-08	3.82e-07
Mdp1	1511.21	1212.26	1216.03	1982.76	1582.94	1561.25	1336.57	1105.03	1150.73	1738.18	1468.75	1513.89	-0.114459	0.00318186	0.0127819	-0.377706	1.19e-20	4.09e-19
Dhrs1	246.232	188.73	178.434	240.693	306.375	285.953	232.226	203.334	198.702	252.412	248.468	284.063	-0.0140409	0.849088	0.916917	-0.321922	0.000464109	0.00169239
Tmem161a	958.509	974.604	1024.19	826.644	780.389	805.449	855.89	806.948	879.968	793.86	781.86	824.617	-0.100069	0.0461254	0.114678	0.178991	0.00084161	0.00290528
Armc6	713.334	693.007	735.394	524.79	478.831	588.456	734.199	620.647	736.946	555.306	459.523	511.313	-0.0431871	0.407395	0.584134	0.422378	1.39e-13	2.2e-12
Borcs8	477.669	411.411	388.841	446.861	449.928	465.248	440.114	406.668	354.826	470.179	428.824	390.168	-0.0727653	0.210265	0.368728	-0.0916387	0.150663	0.268202
Slc25a42	182.825	144.793	119.643	234.775	148.37	184.812	142.986	152.234	156.123	228.655	200.501	172.109	0.0389105	0.608952	0.754	-0.308289	0.00146974	0.00482626
Snx9	2557.43	2422.53	2279.41	3301.64	2850.83	2657.25	2816.12	2267.55	2014.32	3355.59	2396.42	2163.89	-0.0946524	0.0773085	0.172473	-0.19728	0.000663308	0.00234227
Ranbp3	2420.05	2722.1	2727.04	2193.86	2442.33	2395.2	2206.65	2078.05	2452.12	2140.06	2203.6	2148.85	-0.152783	0.00106513	0.00510611	0.102412	0.0369336	0.0832902
Ndufa11	919.408	1034.52	902.482	752.66	993.31	957.161	834.594	938.955	935.648	851.271	939.191	919.861	-0.0296417	0.562468	0.719287	0.0391556	0.475611	0.636379
Nr2f6	123.645	114.835	108.298	72.9972	93.454	77.2349	134.874	147.976	109.177	93.0459	149.657	99.4219	0.197896	0.0170349	0.0515073	0.277238	0.00804467	0.0220937
Use1	3116.48	1980.16	2033.94	2494.73	1326.66	1489.53	2862.77	2154.7	2025.24	2621.12	1545.49	1717.74	0.0693684	0.203386	0.360102	0.342508	1.04e-08	8.4e-08
Ocel1	245.175	140.798	129.957	345.257	144.517	183.893	220.057	140.524	144.114	339.519	169.803	166.26	-0.000495933	0.994489	0.99714	-0.320879	0.000257514	0.000992012
Dyrk1b	78.2025	43.937	52.6018	93.7126	52.0259	78.1543	49.6903	46.8413	51.3133	85.1271	41.2515	55.1416	-0.135968	0.105079	0.21825	-0.214835	0.061652	0.129181
Braf	4227.16	2887.86	3198.4	4178.59	2584.92	2704.14	3635.5	2677.41	2894.29	3731.74	2384.91	2569.1	-0.126962	0.00304648	0.0123527	0.114061	0.0108178	0.0286155
Ndufb2	663.665	864.761	835.441	504.075	746.669	793.496	654.086	933.632	850.49	507.793	854.77	794.54	0.0478662	0.377817	0.555619	0.192588	0.00110308	0.00371557
Hltf	3140.78	2909.83	2687.85	3215.82	3053.15	2981.82	3328.23	3239.5	2970.71	3350.64	3358.64	3243.33	0.110722	0.00139296	0.00640488	-0.0716216	0.0443836	0.0976961
Prpf6	2525.73	2892.86	3034.4	2354.65	2747.74	2589.21	2825.25	2415.52	2496.88	2433.05	2307.21	2219.87	-0.115279	0.0386768	0.0993513	0.134373	0.0262823	0.0622963
Rgs19	1814.51	2085.01	2103.04	1607.91	1875.82	1927.19	1815.22	1736.32	1801.42	1632.26	1763.26	1661.77	-0.115894	0.012882	0.0412399	0.111872	0.0228273	0.0551603
Snrpd1	4590.7	11026.2	10132.6	3279.94	8215.28	8035.18	6145.37	13626.6	11389.4	4481.05	10402.1	9415	0.295249	4.79e-11	1.59e-09	0.38021	3.92e-16	8.19e-15
Tchp	378.331	383.451	391.935	462.644	397.902	473.523	384.339	351.31	376.661	423.656	392.369	404.371	-0.0785483	0.16322	0.305826	-0.15789	0.0103284	0.0274955
Tiam1	136.326	404.421	326.956	158.818	406.573	299.745	194.705	389.635	293.686	185.102	442.254	342.546	0.0930272	0.166888	0.310631	-0.0573112	0.455863	0.617998
Tsc2	1323.1	1091.44	1066.48	1588.18	1093.51	1000.38	1193.58	739.88	923.639	1382.82	862.444	829.63	-0.241406	8.78e-05	0.000604612	-0.0675717	0.308228	0.466806
Slc9a3r2	0	3.99428	7.21986	0.986448	2.89033	1.83893	1.01409	2.12915	4.36709	1.9797	8.63404	4.17739	0.0351824	0.518554	NA	-0.0222204	0.833374	0.904426
Puf60	3854.12	3282.3	3394.36	3542.34	3023.29	2996.53	3451.95	2616.73	2738.16	3204.15	2602.68	2411.19	-0.228893	1.29e-08	2.65e-07	0.116346	0.00504243	0.0146097
Golga2	1378.06	905.702	1046.88	1297.18	864.209	1011.41	1136.79	600.42	795.901	1254.14	679.211	745.247	-0.30094	3.76e-07	5.33e-06	-0.00207075	0.973533	0.987108
Uck1	1520.72	1115.4	1162.4	1530.97	1343.04	1224.72	1319.33	883.597	1107.06	1380.84	1155.04	1144.61	-0.154732	0.00397785	0.0155031	-0.130474	0.0235021	0.0565221
Scin	4.22716	11.9828	9.28267	3.94579	14.4517	4.59731	20.2817	23.4207	5.45886	2.96955	11.512	13.3677	0.111075	0.133305	0.262721	0.150761	0.238237	0.384796
Ikzf4	220.869	82.8813	78.387	247.598	127.175	111.255	268.733	132.007	140.838	316.752	180.355	125.322	0.334481	7.9e-05	0.000553375	-0.23302	0.0132566	0.0342
Mien1	1219.54	1142.36	1098.45	1248.84	1208.16	1174.15	1246.31	1110.35	1152.91	1336.3	1134.9	1133.74	0.00253836	0.951765	0.975216	-0.0514703	0.241094	0.388181
Axl	226.153	325.534	348.616	50.3089	45.2818	42.2953	187.606	446.057	393.038	28.7057	48.9262	55.1416	0.0272076	0.736775	0.844	2.76276	5.83e-67	5.52e-64
Tgfb1	1686.64	2188.86	2401.12	1883.13	1886.42	1842.6	1795.95	1673.51	2064.54	1867.85	1593.46	1604.95	-0.129577	0.0466444	0.115679	0.123758	0.0909174	0.178476
Ccdc97	1103.29	739.94	833.378	1134.42	754.376	830.275	881.242	499.286	717.294	958.175	625.488	688.434	-0.276495	3.24e-07	4.68e-06	-0.0653062	0.250322	0.399465
Zfp40	415.319	476.318	408.438	561.289	642.617	643.624	507.044	572.741	500.031	680.027	767.47	693.447	0.216432	3.67e-05	0.000288871	-0.451872	1.54e-15	3e-14
Akap8l	1438.29	703.991	716.829	1656.25	802.548	822	1094.2	628.099	668.164	1403.61	703.194	788.691	-0.174529	0.000552468	0.00294274	-0.21518	6.19e-05	0.000269804
Pdcd2l	551.645	645.076	645.661	459.685	530.857	536.047	518.199	564.225	596.107	445.433	498.855	487.084	-0.100516	0.0438503	0.110043	0.238023	8.16e-06	4.17e-05
Gtf2f1	4161.64	4590.42	4552.64	3884.63	3793.08	3869.1	4360.57	4610.68	4326.69	3696.1	3892.99	3913.38	-0.00295586	0.931945	0.963589	0.201524	1.68e-08	1.31e-07
Clpp	1405.53	2134.94	2257.75	953.895	1686.03	1753.42	1496.79	2053.57	2229.4	1091.81	1542.61	1666.78	-0.00244496	0.958359	0.979179	0.406482	5.98e-16	1.22e-14
Alkbh7	221.926	227.674	177.402	327.501	322.754	312.617	241.353	207.592	208.528	310.813	291.639	287.404	-0.0235554	0.71839	0.833486	-0.48942	3.48e-10	3.48e-09
Dennd1c	737.64	392.438	418.752	861.169	412.354	497.429	594.255	372.601	436.709	801.779	448.011	543.896	-0.0282036	0.636873	0.77544	-0.240805	0.000309434	0.0011727
Med6	953.225	1107.41	1104.64	808.887	910.454	888.201	883.27	1135.9	1144.18	741.398	891.224	975.839	-0.00408517	0.930363	0.963195	0.265067	1.01e-07	7.05e-07
Lcp2	16183.7	11145	14515	16666	8385.81	9231.4	16365.3	10449.9	13025.9	14166.7	7434.86	8510.18	-0.105702	0.091961	0.196939	0.357027	5.61e-07	3.44e-06
Cse1l	10081.8	17838.4	14861.6	7432.89	13691.5	12368.6	11072.8	20833.7	16980.3	8322.66	16663.7	14382.8	0.19179	2.35e-07	3.54e-06	0.334541	2.65e-18	6.91e-17
Naa20	5092.67	6765.31	6652.58	3675.51	5613.99	5477.24	5497.37	7844.85	6870.52	4208.84	6087	5809.92	0.119099	0.00216003	0.00925398	0.326016	7.43e-16	1.49e-14
Prkra	29.5901	38.9442	28.8794	47.3495	80.9293	61.604	30.4226	47.9059	37.1202	68.2997	112.242	58.4835	0.139188	0.0990662	0.208272	-0.908535	1.24e-08	9.89e-08
Fkbp7	33.8173	30.9556	29.9108	46.3631	29.8667	36.7785	39.5494	29.8081	29.4778	37.6143	36.4548	38.432	0.012563	0.876517	0.932227	-0.133888	0.266984	0.418604
Plekha3	1585.19	1744.5	1780.21	1415.55	1511.64	1450.91	1765.53	1974.79	1897.5	1634.24	1597.3	1643.39	0.138631	0.000519982	0.00280045	0.208489	5.11e-07	3.15e-06
Ykt6	2943.16	3321.24	3291.22	2770.93	3250.66	3200.65	2809.02	2822.19	3041.67	2669.63	2931.73	2866.53	-0.122107	0.000960019	0.00468197	0.0427294	0.262799	0.413478
Baz1b	7005.47	9245.75	8969.12	6886.39	10372.4	9822.62	7806.44	8441.02	8523.46	7394.18	9888.85	9430.88	-0.010411	0.832248	0.906132	-0.0891055	0.0892337	0.175743
Pex6	514.657	532.237	604.405	557.343	477.868	562.711	465.466	341.729	494.572	567.184	405.8	507.135	-0.186377	0.00529148	0.0196225	-0.0579055	0.436744	0.599275
Mrpl2	1277.66	1645.64	1739.99	1114.69	1461.54	1382.87	1429.86	1421.21	1537.21	1232.36	1416.94	1333.42	-0.0269369	0.616408	0.759611	0.176916	0.00244032	0.00762409
Mea1	1826.13	1997.14	2009.18	1766.73	1787.19	1844.44	2030.2	2187.7	2064.54	1839.14	1925.39	1884.84	0.081246	0.0269094	0.0743111	0.12856	0.000706018	0.00248293
Gnmt	14.7951	5.99142	2.06282	14.7967	6.7441	1.83893	2.02817	1.06458	6.55063	6.92895	5.75602	4.17739	-0.0599015	0.331381	NA	-0.0614126	0.590768	0.733202
Grin2d	9.51112	2.99571	6.18845	8.87803	3.85377	5.51678	3.04226	2.12915	2.18354	10.8884	2.87801	3.34191	-0.0815178	0.221141	NA	-0.102696	0.391887	0.555407
Kdelr1	761.946	666.046	659.07	739.836	667.666	711.664	684.509	524.836	620.126	799.799	608.22	575.644	-0.126715	0.026529	0.073465	-0.062203	0.316111	0.475951
Tmem143	162.746	108.844	99.0152	210.113	158.005	194.007	152.113	106.458	125.554	226.676	183.233	175.45	0.0395967	0.588557	0.739219	-0.552759	8.16e-09	6.7e-08
Pdxk.ps	3.17037	0	3.09422	3.94579	1.92689	0.919463	0	3.19373	1.09177	5.9391	1.91867	0.835478	-0.000872827	0.985486	NA	-0.0357897	0.714075	0.825812
Ggct	435.398	692.009	687.949	656.974	975.005	985.664	518.199	772.882	775.158	758.225	1079.25	1133.74	0.171058	0.000152045	0.000973504	-0.514212	1.53e-26	8.76e-25
Jag2	25.363	30.9556	17.5339	25.6477	36.6109	23.906	31.4367	43.6476	29.4778	19.797	51.8042	45.1158	0.173808	0.0489152	0.120268	-0.0945277	0.44664	0.609236
Btbd6	385.729	279.599	263.009	582.004	407.537	389.852	321.466	264.015	290.411	508.783	379.898	385.155	-0.0753433	0.21129	0.369924	-0.520584	7.23e-14	1.17e-12
Nudt14	70.805	56.9184	72.1986	99.6313	119.467	110.336	69.972	107.522	93.8923	88.0967	154.453	172.944	0.205015	0.0175094	0.0526686	-0.536473	1.76e-05	8.48e-05
Flii	1542.91	1525.81	1640.97	1433.31	1530.91	1331.38	1572.85	1023.06	1247.89	1397.67	1156	1052.7	-0.227181	0.000845636	0.00420229	0.0980223	0.193175	0.326559
Top3a	736.583	626.103	639.473	747.728	710.058	628.912	591.213	489.705	564.446	639.443	605.342	616.583	-0.192002	0.000515506	0.0027817	-0.111112	0.0604697	0.127241
Atg4d	579.121	514.263	555.929	659.934	579.03	541.563	522.255	361.956	435.617	571.144	495.018	451.158	-0.237285	9.28e-05	0.000635296	-0.141094	0.0311682	0.0718627
Qtrt1	1018.75	1073.46	1082.98	738.85	691.752	772.349	894.425	910.212	959.667	664.19	660.983	750.259	-0.130809	0.00569771	0.0208326	0.455656	2.65e-19	7.67e-18
Hdgfl2	1448.86	1537.8	1626.53	1674.99	1765.99	1629.29	1465.36	1374.37	1443.32	1670.87	1712.42	1589.91	-0.0603823	0.182159	0.331772	-0.167484	0.000456539	0.00166754
Chaf1a	310.696	1878.31	1391.37	295.934	2039.61	1586.07	913.693	2293.09	1946.63	784.951	2593.09	2208.17	0.518148	0.000169622	0.0010723	-0.0339761	0.775386	0.8678
Adprh	1072.64	734.947	903.513	1072.27	1039.56	1050.03	1091.16	656.843	818.828	1142.29	890.265	863.884	-0.0921623	0.147527	0.283598	-0.193726	0.00695241	0.0194296
Tmem39a	1206.85	1424.96	1566.71	1061.42	1206.23	1224.72	1300.06	1321.14	1422.58	1061.12	1161.76	1152.96	-0.0440606	0.32574	0.501411	0.25178	1.1e-07	7.64e-07
Timmdc1	1270.26	1335.09	1273.79	1215.3	1194.67	1222.89	1210.82	1359.46	1289.38	1149.22	1153.12	1181.37	-0.0315764	0.447813	0.623137	0.116007	0.00765768	0.0211448
Pla1a	7.39753	23.9657	6.18845	5.91869	4.81722	1.83893	12.169	30.8727	25.1107	3.9594	7.6747	6.68383	0.157959	0.0621186	0.145486	1.13675	0.000102328	0.000427333
Mcm2	3076.32	7188.7	6824.83	2918.9	6558.16	6065.69	4851.39	5511.31	6371.58	4119.76	5686.95	5380.48	0.0257134	0.749763	0.853032	0.102176	0.345263	0.507349
Tpra1	343.457	284.592	293.951	449.82	440.294	463.409	249.465	225.69	228.18	410.788	361.67	370.117	-0.26344	2.09e-05	0.00017578	-0.597237	1.51e-17	3.68e-16
Nab1	2162.19	2372.6	2100.98	2082.39	2380.67	2009.03	2251.27	2503.88	2185.73	2157.87	2558.55	2231.56	0.0795323	0.0216814	0.0624157	0.0177748	0.618066	0.754776
Adgre5	3896.39	523.25	593.06	2898.18	619.494	594.892	3513.81	570.612	901.803	3219.98	594.789	722.689	0.110762	0.116524	0.237006	0.0928304	0.257409	0.407126
Il17ra	1775.41	947.642	1002.53	2278.7	1260.18	1161.28	1303.1	740.944	840.664	1872.8	967.012	1044.35	-0.284366	1.18e-08	2.45e-07	-0.353179	1.64e-11	1.98e-10
Kcnn1	0	0.998569	0	2.95934	0.963444	0	0	1.06458	0	4.94925	0	0	0.00159494	0.963633	NA	-0.047547	0.51716	NA
Arrdc2	169.087	111.84	85.6069	198.276	127.175	126.886	146.029	99.0055	137.563	170.254	135.267	141.196	0.0257752	0.739931	0.845958	-0.212495	0.0327926	0.0751545
Cd36	63.4074	303.565	257.852	4.93224	33.7205	25.745	49.6903	172.461	113.544	3.9594	17.2681	20.0515	-0.556327	6.75e-05	0.000484339	3.1351	6.38e-53	2.64e-50
Map2k7	1569.33	960.624	978.806	1386.95	1016.43	1050.03	1261.52	777.14	885.427	1247.21	845.176	888.949	-0.215432	8.93e-06	8.35e-05	-0.0145566	0.774471	0.867216
Timm44	3162.97	3859.47	3756.39	2754.16	3257.4	3224.56	3348.52	3813.31	3896.53	2918.08	3258.87	3256.69	0.0338461	0.287092	0.458642	0.220879	1.32e-11	1.62e-10
Ap2a2	2125.21	2188.86	2143.27	2235.29	2350.8	2079.82	2091.05	1704.38	1803.61	2248.94	1975.28	1787.92	-0.160093	0.00203298	0.0088035	-0.0676492	0.220496	0.362058
Pnkp	774.628	816.83	856.069	956.855	815.073	829.355	770.706	586.581	741.313	871.068	776.104	776.159	-0.138023	0.0187976	0.0556218	-0.133938	0.0369902	0.0834084
Med25	1311.48	1055.49	1120.11	1050.57	1011.62	1027.96	997.862	735.621	878.876	1012.62	764.592	863.049	-0.289799	2.77e-07	4.06e-06	0.0716016	0.227263	0.370688
Bcam	2.11358	3.99428	8.25126	0.986448	3.85377	5.51678	0	6.38745	2.18354	0	2.87801	2.50643	-0.0844334	0.172846	NA	0.0898029	0.416454	0.580005
Clptm1	2700.1	2388.58	2636.28	2752.19	2420.17	2450.37	2414.54	1787.42	2091.83	2497.39	1992.54	2005.15	-0.247056	1.1e-07	1.82e-06	-0.0122235	0.800408	0.883709
Relb	2696.93	1448.92	1664.69	3225.69	1354.6	1474.82	2196.51	1125.26	1480.44	2582.52	1171.35	1218.13	-0.230193	0.000163055	0.00103692	-0.00198892	0.975894	0.988352
Tomm40	3630.08	4715.24	4937.35	2610.14	3424.08	3505.91	3523.95	3528	4334.33	2573.61	2986.42	2917.49	-0.166757	0.00109719	0.00524045	0.431658	4.93e-15	9.02e-14
Apoe	437.511	154.778	153.68	317.636	129.101	205.96	250.48	116.039	138.655	238.554	103.608	137.854	-0.345277	7.08e-05	0.00050516	0.0809643	0.390484	0.553787
Hbp1	2678.96	337.516	410.5	1812.11	489.429	513.06	1767.55	306.598	382.12	1625.33	353.036	456.171	-0.199333	0.0115429	0.0376819	-0.0710839	0.446491	0.609074
Prkar2b	20.079	53.9227	44.3505	60.1733	236.044	163.664	54.7607	90.4889	72.0569	118.782	392.369	273.201	0.793662	2.02e-08	4e-07	-1.75799	7.52e-32	7.01e-30
Cdkn1b	1906.45	1325.1	780.776	2735.42	1883.53	1336.9	1645.86	1420.14	746.772	2263.79	1766.14	1219.8	-0.0963189	0.090114	0.193894	-0.517078	6.29e-16	1.28e-14
Klf4	31.7037	8.98712	11.3455	18.7425	9.63444	7.3557	26.3663	10.6458	7.6424	25.7361	9.59337	10.8612	0.0162108	0.823136	0.900935	0.077963	0.536606	0.689787
Ap1m1	2693.76	2237.79	2634.22	2143.55	1944.23	1989.72	2431.78	1723.55	2111.49	2027.21	1541.66	1622.5	-0.232705	3.05e-06	3.34e-05	0.276791	1.44e-07	9.79e-07
Rab8a	3555.04	4967.88	4681.56	3271.06	5129.37	5114.05	3975.22	4776.75	4839.82	3722.83	5103.67	5058.82	0.0465303	0.312502	0.487048	-0.0196266	0.686643	0.80703
Hmgn2	3021.36	11096.1	10561.6	3354.91	12015.1	11752.6	4590.77	12819.6	11793.3	4812.65	14488.9	13117.8	0.281427	3.43e-07	4.93e-06	-0.126062	0.0300198	0.0696349
Fam32a	2751.88	2679.16	2271.16	2399.04	2800.73	2316.13	2513.92	2580.53	2813.49	2277.65	2658.32	2889.08	0.0397028	0.507854	0.676338	0.0250916	0.705472	0.820037
Stard3nl	2490.86	901.708	1039.66	2867.6	1291.01	1369.08	2317.19	1207.23	1336.33	2917.09	1397.75	1592.42	0.140661	0.0143718	0.0449442	-0.291713	3.72e-06	2.01e-05
Stk11	2894.55	2131.95	2132.95	2520.38	1785.26	1905.13	2356.74	1571.31	1980.47	2250.92	1676.92	1739.47	-0.183968	0.000131824	0.000859017	0.125557	0.0131341	0.033906
Efna2	13.7383	3.99428	2.06282	12.8238	8.67099	3.67785	8.1127	1.06458	6.55063	11.8782	7.6747	7.5193	0.000642174	0.991713	0.995783	-0.174455	0.180875	0.310041
Atp5d	2830.09	4076.16	4185.45	2224.44	3750.69	3614.41	2930.71	3153.27	3788.45	2582.52	3122.64	3145.58	-0.0992848	0.096479	0.204561	0.173076	0.00875423	0.0237567
Ppp5c	3101.68	4555.47	4874.43	2186.96	3616.77	3584.98	3364.74	3863.34	4277.56	2490.46	3158.14	3040.31	-0.0796738	0.156749	0.296733	0.390624	3.83e-10	3.8e-09
Cdk12	4690.04	3506.98	3770.83	4671.82	3335.44	3302.71	4161.81	2815.8	3262.21	3805.98	2653.53	2793	-0.245703	4.01e-10	1.14e-08	0.113943	0.00478236	0.0139272
Lipe	82.4297	65.9056	48.4762	98.6448	52.9894	62.5235	77.0706	44.7122	42.5791	97.0053	56.6009	58.4835	-0.0726379	0.372102	0.550041	-0.168456	0.126905	0.233547
Pafah1b2	5405.48	6582.57	6737.16	4632.36	5609.17	5424.83	5707.28	7340.25	6990.61	4854.23	5932.54	5871.74	0.0886551	0.00254451	0.0106389	0.256094	1.49e-17	3.63e-16
Tbc1d8	16.9087	11.9828	13.4083	21.7019	14.4517	22.9866	14.1972	14.9041	15.2848	19.797	7.6747	13.3677	-0.0614451	0.41147	0.587945	-0.0683371	0.587272	0.730551
Cnot11	1750.05	1320.11	1370.74	1638.49	1274.64	1267.02	1554.6	1059.25	1243.53	1409.55	1107.08	1115.36	-0.189036	9.65e-06	8.97e-05	0.0808074	0.0685801	0.141167
Slc2a3	776.741	1089.44	1187.15	491.251	775.572	706.147	843.721	1050.74	980.411	547.387	772.267	675.902	-0.0216328	0.701699	0.821088	0.55995	2.5e-18	6.55e-17
Foxj2	687.971	325.534	389.872	872.02	440.294	442.261	531.382	238.465	303.512	712.692	330.012	360.091	-0.317321	4.73e-08	8.65e-07	-0.32654	1.22e-07	8.39e-07
Sri	2375.67	2342.64	2255.69	2881.42	3298.83	3049.86	2792.8	2704.02	2632.26	3333.82	3397.97	3361.13	0.162247	7.73e-05	0.000543852	-0.347218	5.68e-16	1.16e-14
Dgcr2	1291.4	1027.53	1147.96	1414.57	1201.41	1215.53	1147.95	720.717	929.097	1323.43	882.59	911.507	-0.278693	1.94e-06	2.28e-05	-0.139461	0.0248177	0.0592987
Irf3	2074.48	1793.43	1875.1	2353.67	1898.95	2074.31	1907.5	1684.16	1920.43	2226.17	1838.09	2012.67	-0.0544102	0.152426	0.290535	-0.133927	0.000686166	0.00241825
Bcl2l12	262.084	329.528	336.239	354.135	404.646	456.973	300.17	270.402	341.724	394.95	422.108	426.929	0.00748161	0.903959	0.948701	-0.385337	6.26e-08	4.5e-07
Zfp959	979.645	857.771	806.561	1084.11	878.66	878.087	924.847	859.112	839.572	1010.64	943.988	969.155	0.0180057	0.703643	0.822451	-0.123861	0.0137448	0.0353264
Mpnd	486.124	600.14	601.311	725.039	897.929	865.214	617.579	579.129	628.86	781.982	920.004	953.281	0.0922976	0.086696	0.188049	-0.524411	2.09e-18	5.54e-17
Sh3gl1	1229.05	981.594	1118.05	1196.56	1053.04	1086.8	976.566	893.179	909.445	1036.37	952.622	931.558	-0.205346	5.66e-06	5.64e-05	-0.0360148	0.44482	0.607128
Ebi3	3.17037	18.9728	15.4711	3.94579	0.963444	3.67785	12.169	41.5184	18.5601	2.96955	8.63404	12.5322	0.293219	0.012232	0.039549	1.09608	0.000175083	0.000700262
Yju2	822.183	542.223	589.965	929.234	553.017	591.214	689.579	484.382	565.538	697.845	507.489	542.225	-0.16898	0.00210583	0.00906989	-0.0390621	0.507202	0.665046
Ranbp2	31474.4	28360.4	26198.8	28142.4	24936.8	23692.7	29958.2	29387.6	26597.7	25150.1	26430.7	24440.2	-0.00468876	0.900581	0.946769	0.164308	2.44e-05	0.000114561
Grk5	208.188	158.773	148.523	335.392	245.678	188.49	258.592	139.459	144.114	289.036	172.681	204.692	-0.0591224	0.42499	0.60152	-0.37824	5.02e-05	0.0002224
Dvl3	979.645	616.117	595.122	922.329	672.484	728.214	760.565	487.575	554.62	893.835	573.684	690.94	-0.163275	0.00457833	0.0174296	-0.168211	0.00713914	0.0198704
Abcf3	1827.19	1525.81	1485.23	1790.4	1467.32	1401.26	1518.09	1246.62	1474.98	1599.6	1287.43	1272.43	-0.158659	0.000826381	0.00412555	0.042242	0.397378	0.560986
Eif2b5	3825.58	4698.27	4990.98	3164.53	4304.67	4068.62	3939.73	3913.38	4193.49	3140.8	3725.11	3488.12	-0.135035	0.00758138	0.0264637	0.214973	6.85e-05	0.000295867
Cyth2	797.877	656.06	744.677	710.243	658.995	643.624	767.664	622.776	659.43	691.905	595.748	568.125	-0.0987069	0.0489536	0.120337	0.126891	0.0176424	0.0440561
Sult2b1	205.017	107.845	99.0152	188.412	71.2948	84.5906	130.817	59.6162	62.231	128.681	65.2349	58.4835	-0.446371	6.9e-06	6.7e-05	0.123385	0.2112	0.350091
Car11	2.11358	0	1.03141	0.986448	0	0.919463	3.04226	3.19373	1.09177	0.98985	0.959337	3.34191	0.0739266	0.156348	NA	0.0567093	0.548328	NA
Plag1	85.6	63.9084	51.5704	197.29	94.4175	119.53	69.972	51.0996	73.1487	165.305	55.6416	110.283	-0.0989102	0.232431	0.395682	-0.721197	1.46e-06	8.34e-06
Hck	4.22716	2.99571	0	1.9729	5.78066	0.919463	5.07044	1.06458	2.18354	3.9594	1.91867	2.50643	0.0132691	0.798862	NA	-0.0319651	0.759168	0.857276
Mrpl4	1063.13	1069.47	1219.12	1267.59	1234.17	1292.76	1135.78	990.055	1134.35	1413.51	1213.56	1172.18	-0.0178608	0.734064	0.84238	-0.187656	0.000969219	0.00329993
Keap1	1220.59	850.781	926.204	1144.28	1111.81	1059.22	1181.41	691.974	833.022	1245.23	932.476	889.784	-0.117367	0.0637874	0.148523	-0.162416	0.0219273	0.05327
Ap1m2	10.5679	12.9814	14.4397	6.90514	9.63444	10.1141	17.2395	24.4852	13.1013	14.8478	21.1054	15.0386	0.217329	0.0252893	0.0706811	0.113802	0.373155	0.536694
Glg1	2886.1	1875.31	2055.6	3777.11	2502.06	2430.14	2542.32	1525.54	1767.58	3349.65	2004.06	2090.37	-0.217903	1.68e-07	2.64e-06	-0.336597	8.27e-15	1.48e-13
Btbd2	180.711	102.853	125.832	278.178	285.179	307.1	134.874	87.2952	141.93	312.793	234.078	233.098	-0.10865	0.164041	0.306801	-1.07916	1.89e-19	5.58e-18
Csnk1g2	1591.53	1413.97	1460.47	1541.82	1650.38	1640.32	1524.17	1416.95	1440.05	1584.75	1687.47	1637.54	-0.00152707	0.972812	0.986517	-0.133725	0.00466535	0.0136244
Abhd17a	423.773	786.873	812.75	442.915	864.209	894.637	501.973	769.688	793.718	588.961	937.273	819.604	0.073244	0.222109	0.383514	-0.138617	0.0370381	0.083488
Mob3a	2045.95	2265.75	2089.63	2180.05	3026.18	2825.51	2376.01	2034.4	1956.45	2699.32	2757.14	2404.51	-0.0137611	0.826279	0.903205	-0.284704	6.64e-05	0.000287548
Cacnb3	22.1926	17.9742	8.25126	22.6883	9.63444	11.953	28.3944	17.0332	16.3766	6.92895	12.4714	8.35478	-0.0157605	0.821968	0.900281	0.234342	0.091908	0.180029
Fkbp11	9.51112	10.9843	7.21986	5.91869	3.85377	1.83893	11.155	6.38745	10.9177	4.94925	8.63404	3.34191	0.0380331	0.553817	0.713028	0.351649	0.0291414	0.0679784
Ddx23	4402.59	4471.59	4515.5	3493.01	3750.69	3611.65	3895.11	3234.18	3828.84	3183.36	2881.85	3032.79	-0.251402	7.77e-08	1.34e-06	0.27283	2.44e-08	1.85e-07
Pld3	761.946	986.586	1132.49	912.465	721.619	703.389	827.495	698.361	716.202	811.677	490.221	479.564	-0.26694	0.00152533	0.00693374	0.272267	0.00649687	0.0182955
Grik5	91.9408	50.927	50.539	118.374	46.2453	69.8792	52.7325	31.9373	52.405	73.2489	32.6175	54.3061	-0.288303	0.00282068	0.0115608	-0.151325	0.186641	0.317922
Cd79a	1.05679	0.998569	1.03141	2.95934	1.92689	3.67785	1.01409	1.06458	1.09177	0.98985	4.79669	2.50643	-0.00352908	0.943341	NA	-0.184624	0.114962	0.21552
Rabac1	1366.43	801.851	843.692	1210.37	942.248	1022.44	1142.88	753.719	833.022	1305.61	890.265	999.232	-0.054835	0.322656	0.498419	-0.156515	0.00962246	0.0258283
Etv3	2728.63	1523.82	1768.86	4003.99	1651.34	1863.75	2075.84	1014.54	1275.19	2825.03	1279.76	1366.01	-0.420588	7.37e-12	2.87e-10	-0.253419	5.56e-05	0.000244185
Prkcsh	3027.71	2329.66	2906.51	3038.26	2078.15	2127.64	2980.4	1783.16	2385.52	2909.17	1789.16	1833.04	-0.164099	0.00699014	0.024701	0.156291	0.0192525	0.0475924
Elavl3	6.34074	0	0	6.90514	1.92689	1.83893	4.05635	1.06458	1.09177	3.9594	0	0.835478	-0.0298487	0.549749	NA	-0.0517965	0.603333	0.743149
St8sia6	24.3062	9.98569	4.12563	11.8374	17.342	5.51678	3.04226	6.38745	1.09177	3.9594	13.4307	3.34191	-0.29855	0.0115354	0.0376646	-0.0819024	0.495047	0.654464
Fcgrt	24.3062	3.99428	8.25126	9.86448	13.4882	8.27516	13.1831	8.5166	12.0095	11.8782	10.5527	10.8612	0.00432207	0.948244	0.973025	0.0076019	0.950295	0.973697
Nosip	1684.52	1191.29	1311.95	1488.55	971.151	1038.07	1381.19	971.957	1156.19	1272.95	807.762	943.255	-0.213027	2.69e-06	3.01e-05	0.23623	6.43e-07	3.9e-06
Pih1d1	716.504	607.13	644.63	747.728	672.484	731.892	690.593	665.359	708.56	754.266	808.721	696.789	0.0608494	0.258808	0.42698	-0.121489	0.0372967	0.0839948
Rps11	40069.3	35014.8	34496.5	31948.1	28385	29757.5	38472.4	36417	32411.4	32844.2	28769.6	27259.1	-0.0250763	0.472997	0.646123	0.270447	7.11e-14	1.15e-12
Supt5	4461.77	3674.73	3725.45	4614.6	3708.29	3631.88	4135.45	2750.86	3356.1	4245.47	3009.44	3130.54	-0.198524	1.77e-05	0.000152954	-0.0134149	0.781272	0.87119
Dll3	3.17037	0.998569	7.21986	1.9729	0	2.75839	0	0	0	0	0	0.835478	-0.138835	0.0226578	NA	0.0427645	0.620717	NA
Paf1	2030.09	2389.58	2315.51	2159.33	2355.62	2251.76	1951.1	1875.78	1973.92	2104.42	1992.54	2010.16	-0.163914	0.000369598	0.00209969	-0.0386096	0.423491	0.586518
Timm50	1894.83	2443.5	2639.37	1413.58	2217.85	2294.98	1921.7	2528.37	2543.83	1622.36	2350.38	2295.06	0.0431215	0.343969	0.520999	0.198892	3.7e-05	0.00016837
Med29	516.771	686.017	678.666	412.335	538.565	577.422	504.001	667.489	655.063	424.646	551.619	513.819	-0.0341493	0.49717	0.667533	0.281538	2.06e-07	1.37e-06
Bicd1	9.51112	18.9728	10.3141	17.7561	32.7571	15.6309	19.2677	25.5498	16.3766	32.6651	34.5361	22.5579	0.195336	0.033204	0.0880919	-0.361811	0.0138537	0.0355787
Ncstn	1941.32	1245.22	1381.06	1746.01	1207.19	1312.99	1578.93	914.47	1145.27	1622.36	919.045	991.713	-0.287685	8.26e-09	1.77e-07	0.0677265	0.19183	0.32495
Pex19	1423.5	1518.82	1628.59	1408.65	1416.26	1426.09	1450.14	1296.65	1404.02	1290.77	1266.33	1284.13	-0.130751	0.00282105	0.0115608	0.103686	0.0235884	0.0567162
Impdh1	1752.16	2097.99	2255.69	1528.99	1792	1693.65	1716.85	1480.82	1830.9	1463.99	1505.2	1377.7	-0.201983	0.000786199	0.00395536	0.225667	0.000581805	0.0020781
Dusp3	19.0222	28.9585	41.2563	18.7425	18.3054	28.5033	18.2536	53.2288	53.4968	18.8072	17.2681	13.3677	0.019468	0.792942	0.882591	0.457814	0.00578825	0.0164798
Prodh	115.19	153.78	203.187	83.8481	142.59	141.597	190.648	244.852	246.74	176.193	187.071	177.121	0.454185	1.74e-06	2.07e-05	0.280113	0.0036555	0.0109654
Ess2	841.205	668.043	701.357	787.186	618.531	620.637	710.875	501.415	577.547	691.905	505.571	548.074	-0.237096	2.33e-06	2.64e-05	0.0783531	0.136553	0.247923
Slc25a1	601.314	1403.99	1350.11	496.183	1240.92	1066.58	908.622	1438.24	1316.68	719.621	1221.24	1046.02	0.130407	0.0573699	0.136553	0.250151	0.00161843	0.00525717
Dgcr6	255.743	349.499	277.449	253.517	457.636	374.221	317.409	388.57	308.971	326.651	445.132	374.294	0.115507	0.0834913	0.182884	-0.200231	0.00865585	0.0235412
Ddr1	628.79	97.8598	105.204	463.631	98.2712	87.3489	317.409	59.6162	76.424	277.158	46.0482	46.7868	-0.800379	1.04e-13	5.38e-12	0.264376	0.00405677	0.0120167
Ier3	108.849	143.794	189.779	115.414	92.4906	110.336	144	172.461	232.547	103.934	121.836	142.031	0.166104	0.0366638	0.0952649	0.428851	3.24e-05	0.000148922
Fosb	269.482	43.937	52.6018	450.807	103.088	85.51	129.803	12.7749	26.2025	223.706	39.3328	46.7868	-1.07249	1.06e-13	5.49e-12	-0.835673	1.66e-09	1.52e-08
Klc4	266.311	61.9113	82.5126	215.046	58.7701	75.3959	152.113	30.8727	52.405	138.579	44.1295	55.977	-0.544947	1.56e-06	1.88e-05	0.0491552	0.62987	0.763933
Ercc1	1025.09	904.704	949.927	1035.77	704.277	783.382	941.073	712.201	848.306	782.972	667.699	730.208	-0.179077	0.000836558	0.00416159	0.18572	0.00120472	0.00402721
As3mt	420.603	285.591	404.312	391.62	152.224	292.389	512.114	471.607	420.332	353.377	352.077	288.24	0.195397	0.0209882	0.0607412	0.365036	0.00116056	0.00389203
Homer3	43.3284	44.9356	33.0051	42.4173	45.2818	44.1342	25.3522	39.3893	34.9367	28.7057	53.7229	28.4063	-0.118085	0.157996	0.298589	-0.0768467	0.522917	0.678753
Crtc1	1204.74	521.253	553.866	1073.26	526.04	560.872	813.298	345.987	453.085	893.835	443.214	440.297	-0.335541	3.56e-08	6.69e-07	-0.0400657	0.529301	0.683469
Rnf215	283.22	226.675	235.161	255.49	286.143	289.631	241.353	192.688	212.895	278.148	218.729	274.872	-0.117829	0.0905476	0.194645	-0.18173	0.0244289	0.0585033
Sec14l2	4.22716	8.98712	3.09422	11.8374	2.89033	2.75839	5.07044	4.2583	4.36709	6.92895	3.83735	5.01287	-0.015458	0.794871	NA	-0.0163354	0.886801	0.936845
Aven	1399.19	2038.08	1874.07	1164.01	1712.04	1487.69	1557.64	1565.99	1738.1	1271.96	1461.07	1324.23	-0.0836904	0.159612	0.300835	0.25264	0.00013433	0.000549317
Crot	1074.76	597.144	538.395	1930.48	1065.57	1159.44	1204.74	689.845	688.908	2396.43	1232.75	1307.52	0.214309	4.66e-06	4.78e-05	-0.916762	1.08e-71	1.43e-68
Rps6ka1	4258.87	3093.57	3517.1	2968.22	2372.96	2264.64	3638.54	1963.08	2580.95	2519.17	1666.37	1554.82	-0.37975	4.25e-09	9.7e-08	0.476369	5.6e-12	7.17e-11
Snrnp200	11805.4	10398.1	11254.7	9899.01	9212.45	8531.69	10879.1	6697.24	8543.11	9163.05	6379.59	6658.76	-0.307005	8.88e-07	1.14e-05	0.231392	0.000520643	0.00187992
Ciao1	1123.37	1347.07	1551.24	1023.93	1175.4	1234.84	1198.65	1380.75	1553.59	1032.41	1135.86	1278.28	0.0214367	0.604632	0.751461	0.233279	7.63e-08	5.42e-07
Taf6l	227.21	381.453	380.59	269.3	415.244	465.248	304.226	351.31	357.009	319.722	401.003	365.939	-0.000808224	0.990686	0.995336	-0.136298	0.0926383	0.181113
Insig2	832.751	725.96	765.305	920.356	754.376	702.469	775.777	680.264	760.965	810.688	684.007	710.156	-0.0764782	0.132444	0.261482	-0.00890647	0.8698	0.92645
Kpna6	3089	3261.33	3285.03	2908.05	2711.13	2549.67	3011.84	2805.16	2937.96	2748.81	2427.12	2352.71	-0.118183	0.00763738	0.026626	0.221402	2e-06	1.12e-05
Man1a	5847.22	7711.95	6843.39	7758.41	8631.49	7869.68	7461.65	7945.99	7319.23	9615.41	9692.18	8782.55	0.169543	0.000289747	0.00170219	-0.267977	5.67e-08	4.09e-07
Itpkc	621.393	307.559	428.034	570.167	287.106	337.443	556.734	218.238	305.696	508.783	188.03	229.757	-0.323991	6.34e-06	6.24e-05	0.190887	0.0137259	0.0352825
Coq8b	225.096	172.752	173.277	230.829	156.078	155.389	195.719	145.847	138.655	201.929	164.047	158.741	-0.104794	0.135756	0.266328	-0.0196177	0.809516	0.889262
Brd8	4425.84	2438.51	2780.68	3862.93	2492.43	2728.05	3428.63	2281.38	2534	3316.99	2336.95	2554.06	-0.154117	0.000831599	0.0041467	0.0327164	0.498863	0.657584
Kif20a	118.361	372.466	277.449	78.9159	237.007	176.537	239.325	966.634	556.803	147.488	847.095	454.5	1.24864	1.57e-28	3.32e-26	0.412994	2.5e-05	0.000117172
Farsa	2476.06	2902.84	2991.08	2007.42	2495.32	2292.22	2408.46	2173.86	2511.07	2036.12	1954.17	1978.41	-0.182069	0.000915083	0.00449005	0.257252	1.38e-05	6.77e-05
Gcdh	404.751	453.35	430.097	440.942	772.682	737.409	492.846	404.539	438.892	526.6	665.78	680.915	0.00582439	0.937839	0.967109	-0.453769	2.9e-06	1.59e-05
Mast2	968.02	1066.47	933.424	1058.46	999.091	861.536	930.932	914.47	846.123	998.759	960.297	821.275	-0.0947732	0.0460287	0.114455	-0.00736756	0.883412	0.934443
Dnase2a	133.156	43.937	48.4762	144.021	90.5637	88.2684	96.3383	61.7454	66.598	148.478	160.209	116.131	0.124608	0.138225	0.269758	-0.624042	3.13e-05	0.000144339
Rad23a	2844.88	2794	3106.6	2620.99	2872.03	2818.15	2634.6	2232.41	2678.12	2656.76	2354.21	2396.99	-0.170783	0.000627608	0.00326751	0.045377	0.390051	0.553372
Calr	14687.3	24751.5	23742	12813	23360.6	21396.8	20399.4	22195.3	20977.3	15636.7	20647.8	17994.5	-0.000204727	0.997568	0.998779	0.169321	0.0293766	0.0684305
Syce2	98.2815	543.222	340.365	63.1327	476.905	331.007	275.832	1050.74	743.496	182.132	933.435	767.804	1.15358	6.65e-28	1.35e-25	0.18985	0.03388	0.0772278
Nfat5	27201.8	18523.5	19990.8	27970.7	15276.4	17025.7	24322.9	16977.8	18112.5	23982.1	14091.7	15764.6	-0.134013	0.00321648	0.0129026	0.152332	0.00144278	0.00474402
Nob1	3919.64	3804.55	4063.75	3233.58	2973.19	3093.99	3421.53	3337.44	3618.13	2865.62	2566.23	2813.06	-0.17103	4.47e-07	6.18e-06	0.330796	2.27e-21	8.32e-20
Nqo1	52.8395	16.9757	27.848	30.5799	15.4151	14.7114	42.5917	20.2269	28.3861	36.6245	8.63404	18.3805	-0.00697234	0.928993	0.962291	0.364667	0.011078	0.0292053
Ppfia3	4.22716	0	2.06282	6.90514	1.92689	1.83893	5.07044	4.2583	1.09177	1.9797	0.959337	0.835478	-0.0145913	0.775462	NA	0.0382747	0.710078	0.823223
Gys1	2402.09	326.532	620.908	1651.31	295.777	439.503	2088.01	400.28	622.31	1671.86	281.086	405.207	-0.0201113	0.727769	0.838747	0.418538	1.18e-10	1.27e-09
Ruvbl2	4934.16	5149.62	5980.1	3537.4	4132.21	4025.41	5064.35	4316.85	4965.38	3740.64	3640.68	3460.55	-0.115863	0.0338467	0.0895999	0.40643	1.23e-11	1.52e-10
Lin7b	8.45433	2.99571	6.18845	4.93224	1.92689	5.51678	1.01409	6.38745	1.09177	3.9594	7.6747	4.17739	-0.0327262	0.567246	NA	-0.029918	0.786632	0.874858
Bax	2950.56	3232.37	3574.86	1894.97	2629.24	2877	2640.68	2570.95	3083.16	1962.87	2252.52	2497.24	-0.159052	0.00300672	0.0122297	0.340891	4.26e-09	3.64e-08
Il7r	2547.92	665.047	356.867	1938.37	566.505	334.684	768.678	507.802	629.952	603.809	440.336	473.716	-0.101348	0.183291	0.333263	0.10865	0.392691	0.556272
Tfam	5755.28	4759.18	4757.89	5215.35	4487.72	4461.23	5350.32	5653.96	5237.23	4920.55	5211.12	5071.35	0.0888169	0.0692818	0.158503	0.0955904	0.0658543	0.136504
Zfp81	1520.72	1434.94	1466.66	1752.92	1584.86	1636.64	1515.05	1678.84	1589.62	1599.6	1766.14	1860.61	0.0817402	0.0924459	0.197782	-0.141063	0.00633006	0.0178815
Efnb3	96.1679	37.9456	62.9159	82.8616	43.355	73.557	40.5635	17.0332	34.9367	63.3504	33.5768	39.2675	-0.648612	1.47e-05	0.000130099	-0.180649	0.128693	0.236224
Mmd	485.067	1077.46	997.372	579.045	922.979	815.563	819.382	1115.67	1078.67	706.753	1074.46	954.952	0.213328	0.00137477	0.00633676	0.114652	0.12012	0.223356
Hlf	50.726	52.9242	46.4134	80.8887	41.4281	47.8121	13.1831	11.7103	13.1013	18.8072	17.2681	18.3805	-1.62837	1.23e-13	6.31e-12	-0.153747	0.221973	0.364032
Fam162a	1947.67	2941.79	2840.5	1520.12	3086.87	2990.09	2187.39	3179.89	2779.65	1940.11	3577.37	3276.75	0.128737	0.0344187	0.0907584	-0.00562536	0.933066	0.964246
Rpl8	57561.3	47008.6	47387	51766.8	42556.3	43010.6	55366.1	43528.3	43099.9	52642.2	41641	39636.8	-0.068562	0.0229207	0.0651614	0.113391	0.000233072	0.000905581
Ssbp2	537.906	319.542	251.664	551.425	320.827	263.886	487.776	404.539	379.936	510.763	412.515	322.495	0.157072	0.0292644	0.0796937	0.00637424	0.938862	0.9677
Fancl	860.228	1451.92	1311.95	703.338	1339.19	1261.5	1012.06	1773.58	1469.52	853.251	1537.82	1518.9	0.216663	7.85e-06	7.48e-05	0.132919	0.00894386	0.0242151
Gstm5	0	0.998569	1.03141	1.9729	0	2.75839	0	4.2583	1.09177	0.98985	0.959337	0.835478	0.00585124	0.890165	NA	-0.0257902	0.766179	NA
Gstm3	2.11358	1.99714	0	2.95934	0.963444	0.919463	2.02817	1.06458	0	1.9797	0.959337	2.50643	0.00182903	0.968437	NA	-0.0632465	0.50942	NA
Stat3	3243.29	2423.53	2738.39	3454.54	2758.34	2407.15	3119.33	1843.84	2125.68	3381.33	2046.27	1868.96	-0.226969	0.000313197	0.00182157	-0.0267219	0.695857	0.812569
Stat5a	6869.14	5366.31	6034.77	7721.92	5146.72	5657.45	7432.24	3954.9	5090.93	8020.76	4483.94	4295.19	-0.147957	0.0201957	0.0589939	-0.00782016	0.911877	0.951178
Cavin1	2.11358	0	0	0	2.89033	0	1.01409	1.06458	3.27531	2.96955	0.959337	0	0.0321224	0.426736	NA	0.0223587	0.781182	NA
Map3k11	1489.02	1108.41	1265.54	1541.82	1035.7	1116.23	1212.85	831.433	1057.93	1268	852.851	868.062	-0.283317	4.87e-08	8.85e-07	0.0642704	0.235772	0.381482
Akt2	4598.1	4044.21	4412.36	3887.59	3493.45	3450.74	4563.39	3123.46	3684.73	3975.24	2982.58	2739.53	-0.166352	0.00308363	0.0124734	0.233231	0.000128658	0.000527646
Dnaja3	3712.51	2800.99	3102.48	3560.09	2378.74	2466	3522.94	2092.95	2693.4	3315.01	2054.9	2039.4	-0.185751	0.000620136	0.00323559	0.179146	0.00205038	0.00651543
Hmox2	1572.5	2174.88	1973.08	1662.17	2180.27	2031.09	1708.74	2399.55	2076.55	1773.81	2360.93	2203.16	0.104737	0.00272512	0.0112475	-0.03826	0.287314	0.442862
Cdip1	1602.09	1721.53	1699.76	1838.74	1668.68	1741.46	1506.93	1331.78	1366.9	1604.55	1470.66	1419.48	-0.221859	1.07e-06	1.34e-05	-0.0744083	0.115965	0.21701
Map3k20	48.6124	121.825	126.863	6.90514	84.783	94.7046	55.7748	90.4889	72.0569	12.8681	70.991	73.5221	-0.0573965	0.453725	0.628183	0.539349	0.00194744	0.00621418
Cwc15	3472.61	4183.01	3976.08	3354.91	3816.2	3881.05	4097.93	4633.03	4155.28	3664.43	4358.27	4189.09	0.138612	0.00012577	0.000826683	0.0740707	0.0465937	0.101861
Dnmt1	2159.02	5117.67	4464.97	2856.75	6669.92	5710.78	3378.94	4555.32	4673.87	3847.55	6106.18	5615.25	0.101296	0.143663	0.278135	-0.291158	0.000348724	0.0013037
Ppan	6501.38	6590.56	6827.92	4784.27	4838.41	4856.6	6071.34	4564.9	5404.27	4418.69	3765.4	4072.12	-0.253311	8.78e-07	1.13e-05	0.404103	1.73e-13	2.69e-12
Angptl2	31.7037	46.9328	30.9422	15.7832	42.3915	28.5033	6.08452	26.6144	26.2025	6.92895	35.4955	35.0901	-0.19595	0.0343178	0.0905771	0.0234292	0.851369	0.914812
Cacna1e	1.05679	0	1.03141	1.9729	0	0.919463	2.02817	2.12915	1.09177	0	0	0.835478	0.00821646	0.837878	NA	0.0648675	0.442923	NA
Trmt10a	985.986	1206.27	1241.82	673.744	658.995	646.382	921.805	1258.33	1251.17	588.961	635.081	626.609	-0.0422578	0.47127	0.644859	0.819528	4.25e-32	4e-30
Etv1	0	0.998569	2.06282	0	4.81722	0	1.01409	2.12915	0	0.98985	0.959337	4.17739	0.0207456	0.626126	NA	-0.0466792	0.591661	NA
Kifc2	30.6469	9.98569	5.15704	72.9972	26.9764	33.1007	14.1972	4.2583	6.55063	46.523	9.59337	18.3805	-0.4379	0.00203594	0.00881403	-1.37832	7.77e-08	5.51e-07
Psap	1781.75	1231.24	1323.3	3162.55	2545.42	2609.43	1889.24	1001.77	1217.33	3032.9	2142.2	2178.09	-0.125755	0.0274126	0.0753925	-0.898068	1.1e-41	2.14e-39
Ikbkg	2420.05	1888.29	2270.13	2654.53	2279.51	2409.91	2223.89	1947.11	2115.85	2608.26	2184.41	2385.29	-0.0444657	0.230661	0.393819	-0.171126	8.54e-06	4.35e-05
Wars2	916.237	701.994	742.614	753.646	708.131	776.026	779.833	749.461	746.772	714.672	651.39	685.928	-0.0752876	0.156477	0.296317	0.103365	0.0711237	0.145394
Atn1	62.3506	40.9413	44.3505	44.3902	30.8302	51.4899	47.6621	34.0664	39.3038	35.6346	48.9262	30.9127	-0.0791693	0.33259	0.508507	0.0777408	0.520672	0.6767
Phb2	7217.88	12341.3	12622.4	5450.13	9355.04	9070.5	8294.22	10126.2	10945	6166.77	8570.72	8188.52	-0.0547985	0.329931	0.50582	0.372613	2.33e-09	2.08e-08
Ptpn6	5938.11	12373.3	11749.8	4381.8	8415.68	7771.3	8000.13	10626.6	10436.2	5163.06	7263.14	7109.08	-0.00972857	0.878226	0.933519	0.522272	3.26e-12	4.3e-11
Eno2	50.726	42.9385	47.4448	72.0107	59.7335	68.0402	38.5353	68.1328	40.3955	67.3098	66.1943	55.1416	-0.0118752	0.883847	0.936649	-0.296199	0.0157904	0.0399382
Emg1	7246.41	10944.3	10210.9	5592.17	8160.37	8108.74	7462.67	10720.3	10343.4	5819.33	8033.49	8284.6	0.0151359	0.615514	0.759119	0.36545	3.38e-32	3.22e-30
Lpcat3	793.65	1014.55	1079.88	693.473	1011.62	913.946	793.016	971.957	917.088	673.098	958.378	812.085	-0.087867	0.0854928	0.186277	0.135899	0.0130079	0.0336195
Atp6v1f	1851.5	2560.33	2497.04	1396.81	2075.26	2026.5	1930.82	2764.7	2546.01	1570.89	2143.16	2154.7	0.0781602	0.0315094	0.0844585	0.31079	1.63e-16	3.56e-15
Il12b	13.7383	11.9828	8.25126	2.95934	6.7441	2.75839	0	5.32288	4.36709	0.98985	2.87801	0	-0.382174	0.00478212	NA	0.386143	0.0205217	0.0502238
Clcn5	701.709	507.273	605.437	685.581	430.659	472.604	703.776	392.828	552.436	608.758	380.857	416.904	-0.140506	0.0174293	0.0524919	0.19906	0.00214426	0.00678446
Clcn3	4678.41	5417.24	5521.13	4346.29	5760.43	5606.88	4516.74	5347.36	5749.27	4414.73	5417.38	5791.53	-0.00505525	0.887393	0.93865	-0.000844795	0.98171	0.990835
Hif3a	5.28395	1.99714	3.09422	0	3.85377	2.75839	2.02817	3.19373	5.45886	4.94925	3.83735	0.835478	0.0190499	0.720336	NA	0.0598786	0.576821	0.722162
Utp20	14652.4	12774.7	13437.2	11324.4	10910	10589.5	13531	9979.33	11413.4	10355.8	8579.35	8996.43	-0.218373	5.04e-07	6.86e-06	0.304438	1.89e-11	2.27e-10
Cul3	8107.7	8295.12	8056.33	7630.18	7477.29	6869.3	7826.72	7208.24	7624.93	7013.09	6689.46	6317.05	-0.115879	0.00119885	0.00564455	0.163508	9.31e-06	4.71e-05
Il11	4.22716	2.99571	4.12563	5.91869	5.78066	5.51678	5.07044	6.38745	2.18354	10.8884	2.87801	5.01287	0.0159368	0.790739	NA	-0.113931	0.347846	0.510126
Large1	22.1926	23.9657	13.4083	33.5392	35.6474	15.6309	24.3381	7.45203	17.4683	37.6143	14.3901	18.3805	-0.0740615	0.327466	0.503352	-0.211744	0.117041	0.218633
Ddx56	3085.83	4198.98	4620.71	2185.97	3117.7	3036.98	3255.22	3479.03	4065.76	2402.37	2751.38	2698.59	-0.0860309	0.111839	0.229523	0.460897	1.27e-14	2.24e-13
Tmed4	1173.04	1120.39	1197.46	1325.79	1275.6	1312.99	1093.19	1051.8	1091.77	1307.59	1126.26	1302.51	-0.0812159	0.0517676	0.12569	-0.178713	4.3e-05	0.000192873
Col26a1	7.39753	0	0	7.89159	0.963444	0	2.02817	0	2.18354	5.9391	0	0.835478	-0.00320137	0.943659	NA	-0.0222918	0.809031	0.889088
Bid	1579.9	2584.3	2082.41	1420.49	2338.28	2153.38	1855.78	2201.54	2223.94	1661.96	2427.12	2188.95	0.0560852	0.303484	0.477166	0.0464765	0.431205	0.594507
Ralb	122.588	261.625	189.779	110.482	278.435	246.416	167.324	248.046	181.234	170.254	277.248	214.718	0.0638418	0.404702	0.581295	-0.108007	0.255003	0.404738
Ppp1cc	11731.4	14788.8	14188	11752.5	14951.7	14063.2	11970.3	14444.2	13682.1	11493.2	15165.2	13876.5	-0.0140161	0.610282	0.754816	-0.00626134	0.82311	0.898143
Dnajb11	3507.49	4619.38	4493.84	2999.79	3888.46	3977.6	4082.71	4493.57	4322.32	3317.98	3849.82	3683.62	0.0209439	0.640755	0.778641	0.224661	2.2e-06	1.23e-05
Tbccd1	799.991	866.758	874.634	828.616	862.282	930.496	782.875	891.049	911.629	842.363	995.792	1023.46	0.067908	0.139856	0.27234	-0.091096	0.0607247	0.12761
Clec11a	6.34074	2.99571	13.4083	8.87803	4.81722	15.6309	9.12678	6.38745	15.2848	13.8579	11.512	14.2031	0.0995736	0.183087	0.333037	-0.139446	0.279158	0.433484
Zfp324	176.484	298.572	263.009	156.845	337.205	306.181	218.029	279.983	248.924	218.757	346.321	303.279	0.0682214	0.338236	0.514438	-0.125132	0.136584	0.247923
Gab2	26.4198	5.99142	3.09422	2.95934	2.89033	1.83893	32.4508	13.8395	4.36709	13.8579	2.87801	4.17739	0.152417	0.0655118	0.151749	0.742219	0.00174583	0.00562597
Coro1c	1698.26	3400.13	3193.24	2148.48	3785.37	3400.17	2438.88	2980.81	3183.61	2519.17	3498.7	3140.56	0.0411034	0.524511	0.690892	-0.119585	0.102772	0.197093
Tax1bp1	9917.98	7572.15	7925.34	8843.51	7085.16	7593.84	9331.63	7917.25	8191.56	8369.19	6892.84	7556.06	-0.0164677	0.621585	0.763539	0.13002	0.000151103	0.000613239
Ctse	121.531	50.927	30.9422	192.357	92.4906	54.2483	109.521	33.0018	20.7437	135.61	56.6009	34.2546	-0.317265	0.000987918	0.00479448	-0.535192	2.3e-05	0.000108291
Ndrg2	36.9877	53.9227	18.5653	55.2411	87.6734	49.651	52.7325	44.7122	25.1107	52.4621	73.869	48.4577	0.00945789	0.90697	0.949913	-0.500358	0.000482164	0.00175533
Mettl17	1000.78	715.974	772.525	1134.42	939.357	863.375	903.552	702.62	733.67	1073.99	779.941	868.062	-0.0889002	0.0622451	0.145762	-0.219349	1.52e-05	7.4e-05
Arhgef40	7.39753	4.99285	2.06282	7.89159	8.67099	3.67785	7.09861	12.7749	4.36709	5.9391	5.75602	4.17739	0.0280026	0.655353	0.788891	0.00967107	0.934618	0.965057
Pnpla6	1113.86	988.584	1037.6	1221.22	1064.61	1237.6	986.707	813.335	973.86	1167.03	991.955	1181.37	-0.116741	0.00890647	0.0304154	-0.207198	1.03e-05	5.16e-05
Mcoln1	679.516	516.26	544.583	780.28	634.909	738.328	573.973	472.671	569.905	780.992	576.562	695.953	-0.0768495	0.135273	0.265669	-0.30861	3.02e-08	2.26e-07
Arhgef18	779.912	266.618	181.528	808.887	494.247	468.926	430.987	264.015	268.576	656.271	479.669	549.745	-0.0356409	0.657228	0.790359	-0.563598	0.000319358	0.00120388
Pkn2	3934.43	4246.92	4318.51	3881.67	4192.91	4042.88	4050.26	4289.17	4077.77	3634.73	3979.33	3929.25	-0.0377821	0.242874	0.407866	0.0736585	0.0264936	0.0626923
Cd33	1.05679	2.99571	10.3141	0.986448	0.963444	3.67785	2.02817	2.12915	6.55063	0.98985	0	1.67096	-0.0396279	0.462022	NA	0.274273	0.0468674	0.102392
Etfb	314.924	460.34	407.406	335.392	433.55	406.402	392.452	490.769	514.224	422.666	544.904	500.451	0.246934	1.44e-05	0.000128466	-0.0318477	0.598336	0.739408
Nkg7	2899.83	6534.64	7520	1945.28	2627.31	3328.45	5487.23	7610.65	10036.7	3576.33	3725.11	4982.79	0.503252	3.05e-08	5.8e-07	0.933836	4.6e-20	1.46e-18
Stxbp2	1771.18	1353.06	1454.29	1788.43	1369.05	1436.2	1653.98	1247.68	1286.11	1705.51	1302.78	1290.81	-0.106813	0.00467155	0.0177326	-0.0198414	0.61134	0.749557
Sgce	5.28395	0	1.03141	4.93224	0	0	0	0	0	0	0.959337	0	-0.0365097	0.301637	NA	0.00499602	0.942574	NA
Chn2	14.7951	29.9571	9.28267	25.6477	53.9528	19.3087	58.8171	42.583	41.4873	95.0256	99.7711	54.3061	1.29467	2.44e-09	5.84e-08	-0.542948	0.000835569	0.00288794
Wwox	180.711	223.68	204.219	158.818	220.629	204.121	175.437	225.69	206.345	167.285	205.298	235.605	0.0229378	0.735743	0.84354	0.0272342	0.728684	0.836112
Slbp	3062.58	7048.9	6122.44	3178.34	7768.25	6867.47	4315.95	8939.24	7550.69	4201.92	10132.5	9211.98	0.370315	2.02e-17	1.58e-15	-0.127665	0.00405345	0.0120104
Arid3b	667.892	452.352	512.61	841.44	444.147	559.953	538.48	383.247	495.664	772.083	477.75	538.883	-0.0910309	0.14234	0.27611	-0.213758	0.00212178	0.00671869
Cnn2	3100.62	4071.17	3860.56	3337.15	4747.85	4255.27	3622.32	3530.13	3863.78	3850.52	4273.85	3840.69	-0.0101612	0.856417	0.921296	-0.126736	0.0390685	0.0874201
Polr2e	2957.96	3885.43	3544.95	2839.98	4435.69	3916.91	3137.59	3622.75	3420.52	3045.77	3940.96	3974.37	-0.0176862	0.717683	0.832923	-0.0914473	0.0794765	0.15945
Myo9b	3015.02	2288.72	2406.27	3342.09	2510.73	2532.2	2675.16	1821.49	2289.44	2955.69	2167.14	2209	-0.176736	5.06e-05	0.000379619	-0.110696	0.0148597	0.0378492
Hdac9	5.28395	13.98	13.4083	7.89159	13.4882	2.75839	20.2817	28.7435	28.3861	9.8985	16.3087	11.6967	0.37923	0.00507251	0.019007	0.347673	0.0256103	0.0609506
Ly9	4180.66	4212.96	3749.17	4114.48	4138.95	3911.39	4206.43	4915.14	4690.25	3846.56	4747.76	4852.46	0.141735	0.00698514	0.0246885	0.0171994	0.759209	0.857276
Cd244a	27.4766	24.9642	51.5704	28.607	26.9764	37.698	16.2254	34.0664	37.1202	20.7869	31.6581	29.2417	-0.0768074	0.339686	0.516085	0.0525285	0.670037	0.795128
Adgre1	1.05679	0.998569	2.06282	1.9729	0	3.67785	1.01409	4.2583	4.36709	4.94925	2.87801	0	0.0512435	0.318288	NA	-0.00412696	0.965911	0.982576
Mtfp1	139.496	265.619	306.328	81.8752	177.274	182.054	187.606	264.015	246.74	99.9749	191.867	157.905	0.0219926	0.770218	0.867379	0.617718	2.53e-09	2.25e-08
Rab23	423.773	465.333	454.851	425.159	508.698	466.168	452.283	539.74	520.775	495.915	553.538	565.619	0.166549	0.00142027	0.00651626	-0.0726493	0.191036	0.323964
Rab11a	1211.08	1623.67	1602.81	1062.4	1682.17	1630.21	1251.38	1670.32	1554.68	1106.65	1649.1	1569.86	0.00180345	0.968046	0.984489	0.0438992	0.354892	0.518089
Eif2b2	1132.88	1280.17	1360.43	1029.85	1106.03	1136.46	1181.41	1047.54	1245.71	957.185	948.785	1025.13	-0.124062	0.0101715	0.0339196	0.213757	3.04e-05	0.000140483
Dlst	4945.78	6208.11	5948.13	4363.06	5553.29	5079.11	4800.69	5182.35	5301.64	4436.51	5066.26	4649.44	-0.109095	0.00781075	0.0271407	0.146044	0.000631515	0.00224155
Ulk2	1044.11	614.12	578.62	1347.49	968.261	928.657	1085.07	704.749	694.367	1506.55	1101.32	1008.42	0.142091	0.00480239	0.0181476	-0.537137	1.5e-22	6.15e-21
Dgkq	570.667	523.25	540.458	642.178	564.578	623.396	495.889	432.218	453.085	643.403	558.334	585.67	-0.11653	0.0303714	0.0821254	-0.248765	2e-05	9.53e-05
Grap	5439.3	5182.57	5186.95	4513.99	3695.77	4071.38	4755.05	4627.71	5100.76	3305.11	3494.87	3508.17	-0.169336	0.000423328	0.00235192	0.411242	1.02e-15	2.02e-14
Pou1f1	0	0.998569	1.03141	7.89159	1.92689	0	3.04226	0	2.18354	0.98985	0.959337	1.67096	-0.00643153	0.884001	NA	-0.0582347	0.524615	NA
Chmp2b	1224.82	1123.39	1165.49	1047.61	1164.8	1131.86	1279.78	1043.28	1073.21	1118.53	1011.14	1060.22	-0.0532934	0.304127	0.477796	0.0736124	0.186418	0.317623
Plod3	363.536	351.496	396.061	308.758	341.059	355.832	414.762	307.662	383.212	400.889	334.809	314.14	0.0165993	0.806123	0.890337	0.0935324	0.231221	0.375667
Ap1s1	550.588	1006.56	1032.44	464.617	1001.02	945.208	681.467	1221.07	1088.5	645.383	1232.75	1088.63	0.237775	6.69e-06	6.53e-05	0.0642809	0.2481	0.396618
Srpk1	17227.8	10014.7	9943.8	17756.1	9711.51	10117.8	15097.7	10490.3	10637.1	16258.3	10113.3	10421.8	-0.0081293	0.853187	0.919697	-0.00727128	0.874846	0.9294
Lbr	4753.44	4593.42	4583.58	4371.94	6381.85	5911.22	4686.1	5425.08	5286.36	4466.21	7136.51	6794.94	0.10693	0.0969112	0.205063	-0.21092	0.00379285	0.0113108
Crabp2	160.632	405.419	186.685	35.5121	53.9528	29.4228	164.282	426.895	278.402	23.7564	58.5196	23.3934	0.0365312	0.652075	0.786302	2.80261	9.87e-67	8.91e-64
Nes	1.05679	9.98569	8.25126	2.95934	9.63444	2.75839	4.05635	19.1624	13.1013	0.98985	9.59337	7.5193	0.088688	0.204848	0.362212	0.195962	0.143169	0.257212
Prcc	1191	1007.56	1134.55	1102.85	1089.65	1085.89	1084.06	694.103	932.373	1028.45	840.379	796.211	-0.258387	5.1e-05	0.000382224	0.015389	0.822939	0.898007
Rrnad1	1014.52	769.897	768.399	973.624	871.916	987.503	819.382	769.688	888.702	1062.11	895.062	910.671	-0.00861905	0.878794	0.933767	-0.168301	0.00664967	0.0186834
Hdgf	12359.2	16557.3	16416.9	7830.43	11851.3	11704.8	13366.7	15297.9	15565.4	8777.99	11828.6	11004.1	-0.000894819	0.984694	0.993219	0.501715	2.08e-23	9.15e-22
Thop1	1141.33	1830.38	2028.78	849.332	1358.46	1252.31	1422.76	1415.88	1744.65	980.942	1203.97	1147.11	-0.0474452	0.48139	0.653622	0.448721	2.75e-08	2.07e-07
Apba3	630.904	384.449	481.668	444.888	305.412	325.49	501.973	319.373	361.376	423.656	244.631	244.795	-0.252099	5.88e-05	0.000431786	0.400065	7.73e-09	6.37e-08
Matk	41.2148	23.9657	12.3769	72.9972	109.833	54.2483	22.3099	12.7749	13.1013	74.2388	69.0723	50.9642	-0.151152	0.0779192	0.173469	-1.68583	3.59e-14	6.01e-13
Pias4	666.835	496.289	523.955	683.609	444.147	509.382	570.931	372.601	485.838	567.184	348.239	409.384	-0.242708	1.75e-05	0.000151415	0.0776548	0.195905	0.330364
Map2k1	1878.97	2176.88	2287.66	2218.52	2704.39	2705.06	2107.27	2120.63	2384.43	2152.92	2511.55	2490.56	-0.0130646	0.774672	0.870112	-0.180017	0.000193652	0.000764225
Sgta	1437.24	1375.03	1529.58	1245.88	1262.11	1190.7	1335.55	947.472	1305.76	1153.18	942.069	973.332	-0.236128	0.000124951	0.000822163	0.205754	0.00206869	0.00656941
Tmem242	969.077	1826.38	1634.78	873.993	1776.59	1644	1117.52	1860.88	1602.72	1027.46	1796.84	1767.04	0.0800585	0.100213	0.210272	0.0306233	0.553838	0.704035
Dtx2	586.519	367.473	429.066	578.059	519.296	457.892	439.1	291.694	358.101	495.915	350.158	398.523	-0.279253	2.13e-05	0.000178365	-0.173397	0.0147605	0.0376207
Hspb1	6.34074	1.99714	3.09422	0	2.89033	0.919463	4.05635	2.12915	3.27531	3.9594	1.91867	1.67096	0.0167889	0.749571	NA	0.128728	0.257244	0.406961
Rasa4	83.4865	95.8627	101.078	72.9972	127.175	146.195	104.451	83.0369	115.728	85.1271	111.283	132.006	0.0133799	0.867277	0.926989	-0.137265	0.197359	0.332219
Syt5	4.22716	0.998569	1.03141	2.95934	1.92689	0.919463	6.08452	4.2583	0	0.98985	0	1.67096	0.000641589	0.989342	NA	0.0818252	0.418213	0.581843
Hnrnpa2b1	63518.4	74486.3	69186.9	51970	70962.4	65637.7	67027.1	80958.8	73800.5	56202.7	74327.5	73489.5	0.0980753	0.0148361	0.0460888	0.131685	0.00166808	0.00539823
Ccdc130	508.316	247.645	323.862	576.086	264.947	305.262	442.142	273.596	307.88	417.717	296.435	292.417	-0.0709793	0.298074	0.471004	-0.0259738	0.740869	0.844389
Mri1	1113.86	1291.15	1212.94	1235.03	1373.87	1583.31	1296	1059.25	1207.5	1427.36	1380.49	1406.95	-0.00454054	0.938133	0.967234	-0.207682	0.00136324	0.0045071
Prkacb	2751.88	2710.12	2737.36	3372.67	3944.34	3611.65	3054.43	2587.98	2746.9	3385.29	3767.32	3782.21	0.0152306	0.764694	0.86333	-0.378656	7.52e-12	9.46e-11
Sgsh	138.44	102.853	124.8	323.555	254.349	265.725	138.93	90.4889	100.443	387.032	256.143	236.44	-0.0292432	0.685636	0.810153	-1.27923	8.76e-36	1.12e-33
Chd5	27.4766	6.98999	11.3455	30.5799	4.81722	10.1141	12.169	3.19373	3.27531	11.8782	3.83735	6.68383	-0.396695	0.00481041	0.0181739	-0.026527	0.829344	0.901628
Cstb	646.756	841.794	795.216	596.801	903.71	937.852	686.537	841.014	755.506	686.956	938.232	921.532	0.0329076	0.552026	0.711428	-0.106997	0.0758299	0.153358
Sh2b2	8.45433	42.9385	24.7538	3.94579	12.5248	20.2282	17.2395	46.8413	42.5791	9.8985	31.6581	26.7353	0.275005	0.010201	0.0339779	0.502358	0.0027789	0.00857269
Pex5	679.516	569.184	659.07	666.839	447.038	537.886	619.607	413.055	494.572	543.428	327.134	401.865	-0.312576	3.11e-07	4.51e-06	0.227237	0.000458597	0.00167413
Jkamp	870.796	775.888	901.451	857.223	846.867	848.664	781.861	870.822	932.373	803.759	778.982	888.113	-0.012704	0.801811	0.888306	0.0281009	0.604116	0.743821
Cd44	11153.4	10728.6	10016	9168.05	7719.11	7881.63	12784.6	12703.6	9705.85	9972.74	8292.51	7340.51	0.0766511	0.129878	0.257621	0.39522	5.89e-13	8.55e-12
Slc1a2	1.05679	19.9714	11.3455	0	3.85377	3.67785	4.05635	26.6144	12.0095	0.98985	3.83735	1.67096	0.0338661	0.582742	0.735298	1.59617	2.17e-05	0.000102698
Eif2ak4	712.277	1084.45	1076.79	725.039	1069.42	931.416	796.058	949.601	873.417	742.388	1007.3	842.997	-0.0778363	0.164174	0.307001	0.0447129	0.46231	0.624226
Wdr1	6689.48	9671.14	9320.83	7529.56	8719.16	7882.55	7265.93	8393.11	8162.08	7205.12	7861.77	7098.22	-0.0954626	0.0673628	0.155101	0.0845342	0.131006	0.239716
Slc2a9	107.793	81.8827	70.1357	105.55	102.125	97.463	86.1974	58.5516	78.6075	88.0967	107.446	85.2188	-0.0905874	0.263109	0.432302	-0.214193	0.046914	0.102452
Ccn4	69.7482	7.98855	9.28267	24.6612	2.89033	0.919463	29.4085	7.45203	12.0095	10.8884	1.91867	1.67096	-0.104758	0.161397	0.303463	1.37158	1.25e-05	6.21e-05
Ndrg1	4527.29	357.488	603.374	6184.04	544.346	560.872	3782.55	373.666	512.041	4354.35	426.905	427.765	-0.222283	0.00210903	0.00907694	-0.159694	0.0512176	0.110607
X4930550C14Rik	7.39753	6.98999	10.3141	12.8238	9.63444	19.3087	14.1972	12.7749	4.36709	16.8275	19.1867	20.887	0.0845764	0.251242	0.417476	-0.338382	0.0289487	0.0676478
Man2b1	1035.65	717.971	637.41	1476.71	1220.68	1174.15	945.129	536.546	703.101	1421.43	1055.27	1091.13	-0.105327	0.0844762	0.184634	-0.695976	5.29e-22	2.07e-20
Klf5	1.05679	0	1.03141	2.95934	0.963444	0.919463	0	1.06458	3.27531	0.98985	1.91867	0	0.00540658	0.89799	NA	-0.0272697	0.752277	NA
Wdr83	510.43	488.3	527.05	505.061	564.578	620.637	554.706	469.478	512.041	647.362	515.164	550.58	0.00932623	0.878583	0.93366	-0.138179	0.0428312	0.0947407
Prdx2	1491.13	2388.58	1991.65	1620.73	2568.54	2294.98	1659.05	2419.78	2314.56	1803.51	2759.05	2476.36	0.117312	0.00156978	0.00710116	-0.135419	0.000412969	0.00151817
Polr2a	7161.87	4269.88	4654.74	7409.21	4294.07	4244.24	5685.99	2756.19	3702.2	5703.52	2813.74	3084.59	-0.421351	1.52e-14	8.76e-13	0.0481048	0.386301	0.549685
Senp3	3945	6489.7	6473.12	3066.87	4832.63	4821.66	4248.01	5404.85	6118.29	3345.69	4403.36	4590.95	-0.048466	0.310778	0.485132	0.363645	1.36e-12	1.87e-11
Plekha8	256.8	361.482	303.234	271.273	452.818	389.852	270.761	331.083	298.054	284.087	415.393	384.32	-0.0233352	0.706215	0.824488	-0.237229	0.000693864	0.00244365
Spc25	103.565	327.531	225.878	81.8752	450.892	330.087	231.212	945.343	573.18	159.366	1077.34	809.578	1.23561	1.46e-22	1.94e-20	-0.133753	0.18267	0.312578
Ripk4	10.5679	11.9828	12.3769	11.8374	10.5979	9.19463	16.2254	21.2915	16.3766	18.8072	14.3901	15.8741	0.182141	0.0432272	0.108744	0.056791	0.651109	0.781535
Ufd1	2891.38	2519.39	2492.91	2699.91	2284.32	2394.28	2747.16	2549.66	2636.63	2636.96	2359.97	2375.26	0.00355192	0.918793	0.956679	0.100645	0.00507948	0.0147106
Zfp287	160.632	105.848	93.8581	293.962	194.616	197.684	153.127	143.718	159.399	272.209	230.241	267.353	0.178847	0.022567	0.0643822	-0.7947	7.82e-13	1.12e-11
Prlr	0	0	1.03141	0.986448	0	1.83893	0	1.06458	1.09177	0	3.83735	5.01287	0.0400562	0.356532	NA	-0.112128	0.220361	NA
Letm1	2407.37	2694.14	2790.99	2236.28	2628.27	2500.94	2419.61	2118.5	2467.4	2135.11	2224.7	2110.42	-0.157392	0.00194107	0.00847069	0.101195	0.060594	0.127388
Ubqln1	7146.02	5279.44	5623.24	6184.04	4299.85	4212.98	6456.69	4135.87	4614.92	5390.73	3653.16	3326.87	-0.237655	1.96e-07	3.03e-06	0.29367	7.81e-10	7.41e-09
Txn2	4827.42	6145.2	6261.68	3828.41	5107.21	5340.24	4930.49	5528.34	5908.67	4060.37	4825.47	4924.31	-0.0505553	0.190659	0.342931	0.253921	2.75e-10	2.79e-09
Crbn	2475	1912.26	1895.73	2275.74	1976.99	2048.56	2336.46	2212.19	2014.32	2217.27	2224.7	2208.17	0.066948	0.175141	0.322305	-0.0156186	0.766429	0.861804
Msh6	2126.26	4359.75	3638.81	2321.11	5550.4	4517.32	3031.11	4534.03	3811.37	2955.69	5883.62	4861.65	0.161653	0.00868504	0.0297677	-0.223482	0.00103614	0.00351092
Fbxo11	5977.21	3912.39	4090.56	6177.14	3428.9	3452.58	4943.67	2903.1	3293.87	4959.15	2494.28	2473.02	-0.340103	6.55e-10	1.78e-08	0.156908	0.00610061	0.0172825
Tbl2	1325.22	1649.64	1594.56	1481.65	1595.46	1526.31	1372.06	1493.6	1616.91	1416.48	1542.61	1495.51	-0.0337257	0.445411	0.621001	-0.0031271	0.946341	0.97145
Bud23	1408.7	1934.23	1967.93	1246.87	1559.82	1548.37	1437.98	1627.74	1868.02	1270.97	1456.27	1455.4	-0.0694445	0.140127	0.272758	0.246053	8.83e-07	5.24e-06
Mcm5	3024.53	10352.2	9060.92	2690.04	10491.9	9338.98	5716.41	9722.76	9701.48	4952.22	10856.8	9785.96	0.168679	0.0477293	0.117937	0.0184616	0.867437	0.924875
Hmox1	1025.09	111.84	248.569	827.63	52.0259	87.3489	850.819	173.526	233.639	708.733	60.4382	95.2445	0.0191337	0.809173	0.892249	0.801057	1.76e-05	8.46e-05
Mprip	1413.99	1841.36	1566.71	1555.63	2052.13	1853.64	1478.54	1464.86	1472.8	1664.93	1974.32	1649.23	-0.0694505	0.183203	0.33321	-0.202909	0.000312521	0.00118192
Cic	1720.46	1030.52	1071.63	2098.18	1238.02	1227.48	1316.29	772.882	911.629	1692.64	1014.98	1061.06	-0.284191	2.77e-10	8.11e-09	-0.275822	3.6e-09	3.11e-08
Pafah1b3	72.9186	51.9256	34.0365	127.252	82.8561	68.0402	76.0565	53.2288	38.212	85.1271	94.9744	54.3061	-0.0462815	0.56903	0.724166	-0.532525	3.87e-05	0.000175359
Il27ra	2051.23	1902.27	2130.89	2238.25	2135.95	2500.94	1867.95	1839.59	2136.6	2403.36	2105.75	2505.6	-0.0135059	0.728252	0.838998	-0.212373	1.56e-07	1.06e-06
Prkaca	613.995	774.89	751.896	949.95	1328.59	1163.12	776.791	742.009	790.442	1003.71	1195.33	1030.98	0.0108115	0.85915	0.92218	-0.547188	1.27e-14	2.24e-13
Asf1b	105.679	629.099	438.348	93.7126	586.737	468.006	288.001	969.828	731.487	179.163	1170.39	738.563	0.862327	1.3e-14	7.52e-13	0.0666828	0.471773	0.632703
Myl10	1.05679	3.99428	3.09422	2.95934	1.92689	1.83893	1.01409	7.45203	1.09177	0.98985	2.87801	0	-0.0341688	0.508458	NA	0.0827263	0.429651	0.592818
Ddx39a	7070.99	9848.89	10030.4	4901.66	7091.91	6696.45	7399.79	9125.54	9599.95	5052.2	6910.11	6506.7	-0.0227002	0.539978	0.703526	0.507469	3.91e-39	6.53e-37
Dnajb1	2480.29	2348.63	2302.1	2499.66	2450.04	2387.84	2379.05	2434.68	2281.8	2208.36	2543.2	2438.76	-0.016792	0.690105	0.813611	-0.0292474	0.506871	0.664656
Msh4	10.5679	12.9814	8.25126	10.8509	5.78066	2.75839	9.12678	2.12915	7.6424	16.8275	16.3087	9.19026	0.0329587	0.602221	0.749544	-0.0433355	0.715402	0.826647
Usp40	1705.66	1534.8	1545.05	1559.57	1250.55	1293.68	1505.92	1246.62	1479.35	1450.13	1210.68	1242.36	-0.113264	0.0148071	0.0460155	0.164513	0.000800147	0.00278056
Kbtbd4	899.329	1205.27	1206.75	891.749	1285.23	1210.93	941.073	1306.23	1199.86	914.622	1353.62	1252.38	0.0518241	0.206531	0.364337	-0.0269752	0.52851	0.682692
Celf1	11950.2	11944.9	12046.8	11475.4	11121	10844.1	11263.5	10450.9	10636	10313.3	10146	9924.65	-0.140648	4.63e-07	6.36e-06	0.095938	0.000723919	0.00253915
Ndufs3	2896.66	3456.05	3383.02	2607.18	3163.95	3193.29	2961.13	3459.87	3478.38	2819.09	3345.21	3280.92	0.0484144	0.122982	0.246853	0.0921947	0.00414323	0.0122436
Por	602.371	456.346	567.274	749.701	490.393	477.201	484.734	330.018	403.955	611.728	412.515	388.497	-0.286241	3.43e-05	0.000271462	-0.113294	0.131139	0.239917
Igf1r	2581.74	1510.84	1186.12	4872.07	2161.97	1548.37	1526.2	928.31	846.123	2860.67	1265.37	1208.94	-0.614495	6.35e-14	3.39e-12	-0.58116	5.23e-13	7.66e-12
Insr	776.741	383.451	312.517	1035.77	484.612	405.483	566.875	359.826	295.87	787.921	397.166	340.04	-0.228965	0.000198642	0.00122852	-0.305569	5.93e-06	3.1e-05
Trim28	7225.28	7425.36	7346.72	7024.5	7237.39	6479.45	6822.78	4873.63	5949.06	6383.55	5505.64	5063	-0.268479	6.9e-06	6.7e-05	0.065731	0.301097	0.458357
Ube2m	2281.61	3702.69	4233.93	1586.21	2741	2733.56	2711.67	3369.38	3729.49	1778.76	2487.56	2366.91	-0.0368421	0.523475	0.690119	0.522427	1.77e-15	3.42e-14
Adcy9	6.34074	2.99571	3.09422	9.86448	15.4151	8.27516	9.12678	8.5166	7.6424	28.7057	23.9834	10.8612	0.264503	0.0155205	0.0478102	-0.819308	0.000652243	0.00230688
Mef2c	2.11358	0	2.06282	0	3.85377	0	3.04226	2.12915	2.18354	0.98985	0	0	-0.00875648	0.828183	NA	0.116493	0.195631	NA
Ctr9	3282.39	2920.82	2790.99	3520.63	3034.85	2937.68	2976.35	2482.59	2370.24	3171.48	2604.6	2498.92	-0.193498	3.8e-09	8.74e-08	-0.0761132	0.0232908	0.0561159
Eif4g2	62290.4	88682.9	85172.6	55868.5	77606.3	72150.2	68414.4	81484.7	80703.7	57594.5	74199.9	68976.2	-0.0234234	0.534879	0.699635	0.194986	6.51e-07	3.94e-06
Irag1	7.39753	0.998569	3.09422	14.7967	3.85377	5.51678	12.169	2.12915	6.55063	6.92895	3.83735	0	-0.0130933	0.817299	NA	-0.018134	0.870385	0.926825
Pcyt1a	527.339	664.049	729.205	491.251	427.769	409.161	631.776	608.937	659.43	414.747	410.596	410.22	-0.0451696	0.491805	0.662648	0.534811	1.27e-11	1.55e-10
Zfp592	2535.24	1685.58	1827.66	2619.02	1725.53	1755.25	2045.41	1371.17	1492.45	2187.57	1364.18	1396.08	-0.287976	2.02e-13	1.01e-11	-0.00426633	0.915268	0.952765
Psmd4	4742.88	4986.86	5284.93	4239.75	4476.16	4633.17	4691.17	4825.72	4958.83	4407.8	4381.29	4434.72	-0.0310093	0.326479	0.502165	0.146797	5.9e-06	3.09e-05
Tmod4	32.7605	10.9843	10.3141	27.6205	12.5248	15.6309	22.3099	10.6458	14.193	41.5737	13.4307	11.6967	0.00733713	0.921573	0.958295	-0.113239	0.374607	0.538092
Insrr	1.05679	2.99571	2.06282	5.91869	4.81722	4.59731	5.07044	4.2583	4.36709	10.8884	4.79669	4.17739	0.0743667	0.25149	NA	-0.18993	0.145607	0.260791
Snx6	2518.33	3213.4	2854.94	2403.97	3119.63	3020.43	2697.47	3550.36	3042.77	2584.5	3397.01	3208.24	0.102295	0.0048626	0.0183318	0.0121538	0.74565	0.847989
Mthfd2	17155.9	9137.91	10881.4	14500.8	6525.4	7004.47	15556.1	10720.3	10934.1	13259	7358.12	7468.34	0.0316291	0.586741	0.737861	0.420197	1.44e-10	1.52e-09
Kit	76.0889	257.631	188.748	74.9701	118.504	78.1543	137.916	480.123	322.073	175.204	278.208	218.895	1.00811	4.09e-10	1.16e-08	0.435548	0.000634841	0.00225175
Tomm40l	865.512	870.752	922.079	752.66	809.293	881.765	922.819	888.92	855.949	934.419	885.468	828.794	0.0523602	0.32578	0.501411	0.0616325	0.283828	0.439123
Nr1i3	4.22716	2.99571	2.06282	0	3.85377	2.75839	1.01409	1.06458	1.09177	4.94925	1.91867	1.67096	-0.0326859	0.525805	NA	-0.0470145	0.644451	0.776028
Apoa2	5.28395	3.99428	1.03141	7.89159	11.5613	15.6309	14.1972	5.32288	10.9177	10.8884	14.3901	12.5322	0.114413	0.127105	0.253309	-0.321351	0.03854	0.0864225
Pan2	1556.65	544.22	615.751	1670.06	550.126	699.711	972.51	524.836	579.731	1142.29	512.286	625.773	-0.21943	0.0016103	0.00724635	-0.0880985	0.256466	0.406357
Cs	6082.89	6027.36	6292.62	6534.23	7091.91	6661.51	6369.48	5052.47	5360.6	6753.75	5985.31	5494.94	-0.130172	0.0132472	0.0421138	-0.122483	0.029562	0.0687497
Ampd3	19.0222	14.9785	27.848	42.4173	38.5377	23.906	26.3663	9.58118	13.1013	46.523	29.7395	29.2417	-0.0492035	0.521841	0.688718	-0.620143	0.000741544	0.00259501
Bcas2	4062.3	4749.2	4593.89	3673.53	4925.12	4629.49	4257.14	5004.57	4477.35	3937.63	4973.2	4833.24	0.0438346	0.268782	0.438593	0.01441	0.726673	0.834758
Sh2d1a	365.65	1988.15	1297.51	192.357	753.413	546.161	652.058	2354.84	1873.48	266.27	1184.78	925.71	0.540132	3.25e-14	1.79e-12	1.14078	4.15e-52	1.58e-49
Ctcf	6189.62	5445.2	5494.31	6255.07	5589.9	5422.07	6179.85	4898.11	5297.27	5762.91	5128.62	5130.67	-0.083415	0.0140261	0.0440506	0.0080491	0.817588	0.894575
Pard6a	185.995	119.828	136.146	161.777	124.284	149.872	152.113	140.524	170.316	165.305	161.169	154.563	0.0765792	0.307711	0.481551	-0.0187334	0.836622	0.906318
Agrp	2.11358	0.998569	0	0.986448	2.89033	0	3.04226	0	1.09177	1.9797	0	0	-0.0119996	0.765349	NA	0.0189935	0.817221	NA
Tfap4	1334.73	1000.57	975.712	1355.38	992.347	973.711	1207.78	810.142	882.151	1192.77	858.607	868.062	-0.17669	2.97e-05	0.000238858	-0.00700485	0.873354	0.928799
Ranbp1	5447.76	10412.1	9122.8	3738.64	8424.35	7919.33	6816.69	11868.9	10134.9	4807.7	9768.93	9207.81	0.215306	3.96e-05	0.000308016	0.310759	2.72e-08	2.05e-07
Cd247	5350.53	3878.44	3590.33	5366.28	4928.01	4462.15	3866.71	3294.86	3296.06	4405.82	3971.66	3916.72	-0.244328	1.06e-06	1.32e-05	-0.214927	4.43e-05	0.000198318
Rfx5	1093.78	771.894	796.247	1030.84	732.217	662.013	976.566	702.62	706.376	1017.57	636.041	594.86	-0.12319	0.0158983	0.0487371	0.115769	0.0337042	0.0768801
Psmb4	6397.81	7855.74	8073.86	5430.4	7538.95	7546.95	6559.12	7716.04	8155.53	6049.97	7611.38	7699.77	0.034384	0.341433	0.518216	0.0986146	0.00827882	0.0226397
Slc30a4	4324.39	3110.54	3548.04	4639.27	3102.29	3273.29	3979.28	3216.08	3151.94	4207.85	3057.41	3104.64	-0.0746747	0.0748539	0.168354	0.00506406	0.907906	0.948927
Sqor	17.9654	8.98712	4.12563	31.5663	26.013	8.27516	19.2677	3.19373	4.36709	25.7361	22.0648	18.3805	-0.00121258	0.985966	0.993498	-0.855344	0.000403047	0.00148414
Bloc1s6	1727.85	1576.74	1720.39	1875.24	1611.84	1840.76	1589.07	1605.38	1762.12	1844.09	1699.95	1908.23	0.00723476	0.857688	0.921433	-0.106309	0.0115246	0.0302343
Metap1	5358.99	6553.61	6327.69	4734.95	5921.32	5649.18	5647.45	6133.02	6338.82	4905.7	5426.01	5634.46	-0.01544	0.663678	0.79442	0.168607	4.3e-06	2.29e-05
Gpr108	824.297	480.312	625.033	873.993	557.834	711.664	766.65	456.703	525.142	887.896	546.822	624.102	-0.0899221	0.0783638	0.174324	-0.187074	0.000644649	0.00228206
Tnfsf14	2873.41	2901.84	3487.19	2797.57	2195.69	2636.1	2952.01	2615.66	3333.18	2606.28	2019.4	2492.23	-0.0717361	0.156165	0.296091	0.287738	1.29e-07	8.81e-07
Rsl1d1	16468	30724	28589.6	11827.5	22570.6	21625.8	19797	33572.4	30307.6	14099.4	25006.1	23995.8	0.16232	5.53e-06	5.52e-05	0.421225	4.69e-30	3.69e-28
Apc	4977.48	3582.87	3718.23	4958.87	3482.85	3707.27	4307.84	3284.21	3280.77	4319.71	3251.19	3198.21	-0.164739	1.79e-07	2.78e-06	0.0156302	0.62761	0.762076
Reep5	1496.42	1581.73	1362.49	1496.44	1784.3	1630.21	1878.09	1733.13	1531.76	1951.99	1904.28	1724.43	0.175249	0.000537431	0.00288063	-0.12558	0.0192616	0.0476089
Ergic3	906.726	1166.33	1131.45	864.129	1210.09	1220.13	986.707	927.245	1109.24	891.855	1064.86	1042.68	-0.0845748	0.144928	0.279844	-0.00778243	0.902475	0.945839
Uqcc1	1307.25	1689.58	1749.27	1234.05	1509.72	1524.47	1341.64	1665	1717.36	1187.82	1454.36	1494.67	-0.0235804	0.526776	0.692685	0.16558	1.81e-05	8.69e-05
Spo11	12.6815	0.998569	0	13.8103	4.81722	2.75839	2.02817	0	2.18354	5.9391	3.83735	4.17739	-0.0537008	0.349975	NA	-0.270549	0.0535855	0.114834
Ncoa2	4171.15	2990.72	3052.97	4529.77	3167.8	2980.9	3308.97	2355.9	2420.46	3350.64	2603.64	2452.96	-0.320688	9.35e-18	7.55e-16	-0.0570419	0.13381	0.243815
Nr2c2	6048.01	3204.41	3450.06	6239.28	3504.04	3624.52	5027.84	2841.35	3080.98	5149.2	3123.6	3067.88	-0.205229	5.61e-09	1.25e-07	-0.0660139	0.0672477	0.138986
Nr2c1	569.61	487.302	468.259	611.598	472.087	477.201	562.818	411.991	441.076	504.824	493.099	467.032	-0.0812741	0.151963	0.289849	-0.0407886	0.509542	0.667234
Smpd4	1421.38	2263.76	2089.63	1310	2387.41	2152.46	1612.4	1854.49	2017.59	1404.6	2105.75	2071.15	-0.0410027	0.480973	0.653371	-0.00330558	0.958768	0.977971
Pex1	626.677	663.05	524.987	745.755	852.648	779.704	623.664	645.133	628.86	821.576	794.331	837.985	0.0487299	0.371374	0.549061	-0.360205	1.95e-09	1.77e-08
Otx1	4.22716	50.927	43.3191	0.986448	9.63444	11.953	5.07044	27.679	15.2848	7.9188	6.71536	10.0257	-0.0423613	0.51617	0.683798	0.666087	0.00263908	0.00818201
Kctd20	2107.24	1914.26	2014.34	2029.12	1966.39	2010.86	2164.06	1527.67	1816.71	2044.04	1753.67	1783.75	-0.110725	0.0284614	0.0778079	-0.00927053	0.863273	0.92246
Itgae	274.766	168.758	86.6383	196.303	158.005	91.9463	93.296	84.1014	44.7626	72.2591	95.9337	50.9642	-1.05001	9.09e-13	4.14e-11	0.0729846	0.500565	0.659127
Ctns	262.084	174.75	158.837	344.27	241.824	249.174	186.592	134.136	158.307	304.874	228.322	250.643	-0.137021	0.0505622	0.123419	-0.553402	1.53e-10	1.61e-09
P2rx5	0	0	1.03141	3.94579	5.78066	0	2.02817	0	2.18354	2.96955	0	0.835478	-0.007619	0.850501	NA	-0.0865059	0.318879	NA
Shpk	88.7704	33.9514	57.7588	137.116	132.955	118.611	73.0143	45.7767	58.9557	148.478	111.283	120.309	-0.0136939	0.865332	0.926283	-1.07763	4.17e-13	6.18e-12
Tuft1	181.768	131.811	113.455	215.046	120.43	109.416	125.747	112.845	104.81	160.356	107.446	106.941	-0.171546	0.0292057	0.0795851	-0.0569682	0.546442	0.698252
Rcn1	1341.07	1164.33	978.806	1192.62	1349.78	1145.65	1421.75	1253	1066.66	1418.46	1422.7	1240.69	0.108234	0.0412991	0.104825	-0.10392	0.068333	0.140819
Dnase1	2.11358	1.99714	2.06282	0.986448	3.85377	0	2.02817	1.06458	1.09177	1.9797	2.87801	0	-0.0142695	0.76338	NA	0.0429723	0.656203	NA
Trap1	5370.61	6580.57	6546.35	4922.38	6545.64	6356.24	5628.18	6255.44	6268.95	5433.29	6359.45	6126.56	-0.00371715	0.922739	0.958892	0.0376581	0.343696	0.505746
Naa60	1162.47	1028.53	1089.17	1358.34	1173.47	1165.88	1145.92	940.02	998.971	1313.53	1063.91	953.281	-0.111539	0.0237947	0.0672611	-0.130524	0.0128688	0.0333119
X1700037C18Rik	102.509	163.765	169.151	120.347	136.809	161.825	137.916	176.719	212.895	148.478	137.185	167.931	0.134724	0.0777703	0.173183	0.103437	0.260524	0.410907
Ankrd13d	38.0445	20.97	25.7852	54.2546	52.9894	66.2013	31.4367	19.1624	20.7437	50.4824	39.3328	56.8125	-0.100669	0.224045	0.385721	-0.92598	3.59e-07	2.27e-06
Tpr	24416.1	20026.3	20015.5	24183.8	19614.7	18804.8	24115	19267.7	18946.6	22384.5	18483.6	17691.3	-0.0709594	0.00608756	0.0220327	0.0657938	0.0122989	0.032037
Odr4	2244.62	2125.95	2283.54	1923.57	1933.63	2021.9	2368.91	2763.64	2630.08	2084.63	2222.78	2459.65	0.194104	1.25e-05	0.000113251	0.181315	9.22e-05	0.0003894
Prg4	14.7951	5.99142	11.3455	3.94579	8.67099	2.75839	5.07044	5.32288	8.73417	6.92895	5.75602	6.68383	-0.0303399	0.629364	0.769441	0.132519	0.290244	0.446266
Dhx34	572.781	575.176	681.761	558.33	423.915	496.51	484.734	391.764	506.582	479.088	302.191	397.688	-0.309066	7.32e-06	7.04e-05	0.249719	0.000844193	0.00291268
Kptn	407.921	363.479	396.061	371.891	345.876	351.235	436.057	347.052	369.019	435.534	390.45	361.762	0.0531285	0.371789	0.549626	0.0370183	0.573098	0.719132
Napa	3842.49	3283.3	3455.22	3234.56	2819.04	2881.6	3254.21	2894.58	3194.52	2942.83	2406.02	2562.41	-0.169061	1.19e-06	1.48e-05	0.237712	3.09e-11	3.61e-10
Sra1	1726.8	2173.89	2148.42	1528.01	1729.38	1903.29	1787.84	2422.97	2302.55	1588.71	2005.97	1949.17	0.0945566	0.0202402	0.0590927	0.220303	2.19e-07	1.44e-06
Atp5g1	4441.69	5173.59	4950.76	3468.35	4194.83	4313.2	4603.96	5013.08	4773.22	3927.73	4349.64	4173.21	0.0204991	0.602344	0.749556	0.239576	5.29e-09	4.45e-08
Snf8	1512.27	1520.82	1546.08	1521.1	1648.45	1499.64	1531.27	1461.66	1535.03	1567.92	1491.77	1605.79	-0.00781774	0.851345	0.918505	-0.0343838	0.430482	0.593799
Tbcb	796.82	1013.55	1002.53	714.188	998.127	970.033	1040.45	1029.44	1061.2	948.277	985.239	1000.9	0.127865	0.0270441	0.0746468	0.0771104	0.220856	0.362558
Inpp5k	1261.81	620.112	674.541	1479.67	933.577	1010.49	1036.4	558.902	621.218	1306.6	863.404	1010.93	-0.117113	0.0485346	0.119594	-0.476288	1.37e-12	1.89e-11
Crkl	3540.25	2690.15	2874.53	3823.47	3026.18	2923.89	2979.39	1998.21	2392.07	3228.89	2389.71	2367.75	-0.283217	8.36e-11	2.66e-09	-0.105499	0.0189116	0.0468603
Eps8l1	603.427	138.801	57.7588	899.641	213.884	95.6241	331.607	161.815	12.0095	576.093	310.825	19.216	-0.199775	0.0339308	0.089738	-0.283173	0.0540801	0.115757
Clint1	5834.54	6046.34	6557.69	5649.39	5661.19	5590.33	5757.99	5078.02	5563.67	5336.28	4801.48	4852.46	-0.159217	0.00017911	0.00112629	0.122525	0.00562884	0.0160974
Prss16	170.143	91.8684	67.0415	177.561	169.566	137	140.958	89.4243	61.1392	196.98	128.551	136.183	-0.0674931	0.401275	0.578428	-0.565806	3.23e-06	1.76e-05
Cdkal1	1264.98	1557.77	1597.65	1310	1604.13	1746.06	1426.82	1663.93	1691.15	1303.63	1774.77	1757.85	0.0768352	0.0691201	0.158243	-0.0397468	0.368336	0.531799
Zbtb17	1074.76	974.604	1036.57	919.37	725.473	839.469	939.045	693.038	893.069	815.637	607.26	631.622	-0.255142	2.92e-06	3.21e-05	0.291152	5.38e-07	3.31e-06
Hspb7	5.28395	4.99285	2.06282	0	0.963444	0	5.07044	2.12915	2.18354	0	0	0	-0.0245749	0.599757	NA	0.84511	0.000802339	0.00278568
Epor	4.22716	1.99714	3.09422	8.87803	4.81722	10.1141	3.04226	8.5166	10.9177	6.92895	11.512	3.34191	0.0541614	0.385766	0.563773	-0.137	0.267119	0.418721
Mob1b	3239.06	4110.11	4206.08	2834.07	3262.22	3151.92	3421.53	4033.68	4191.31	2696.35	3318.35	3246.67	0.00621486	0.863449	0.925265	0.315797	3.74e-17	8.72e-16
Atp6v1b2	4394.14	3639.79	3748.14	4256.52	3447.2	3465.45	3940.74	3169.24	3368.11	3832.7	3022.87	3061.19	-0.164962	1.02e-07	1.71e-06	0.0787845	0.0127349	0.0330212
Eps15l1	2552.15	1958.19	2102.01	3041.22	2306.48	2280.27	2279.67	1485.08	1753.38	2723.08	1859.2	2077	-0.218279	5.85e-07	7.83e-06	-0.228719	4.96e-07	3.07e-06
Tep1	776.741	437.373	472.385	831.576	484.612	538.805	617.579	376.86	478.196	805.738	438.417	553.087	-0.0957275	0.0871258	0.188763	-0.193206	0.00155251	0.0050654
Ttc5	1437.24	1372.03	1335.67	1694.72	1664.83	1676.18	1389.3	1276.43	1321.04	1670.87	1486.01	1670.12	-0.0549594	0.171845	0.317721	-0.27	1.4e-10	1.48e-09
Osgep	1142.39	1280.17	1152.08	1156.12	1504.9	1586.99	1219.95	1356.27	1360.35	1288.79	1768.06	1762.86	0.137776	0.0119484	0.0387733	-0.243096	4.26e-05	0.000191134
Aamp	3625.85	3744.63	3747.11	3109.28	3313.28	3160.19	3422.54	2870.09	3110.46	2883.43	2647.77	2685.23	-0.214733	1.73e-06	2.06e-05	0.19589	2.87e-05	0.000133264
Tmbim1	293.788	372.466	330.051	161.777	212.921	215.154	404.621	413.055	386.487	258.351	280.126	215.553	0.245109	0.000523997	0.00282027	0.681283	2e-15	3.82e-14
Arpc2	15485.2	16617.2	17018.2	14708.9	15406.4	15220.8	16119.9	16005.9	16111.3	14662.7	14912.9	14277.5	-0.035057	0.257019	0.424775	0.124078	8.95e-05	0.000378753
Kmt2b	4068.64	2296.71	2365.02	4013.86	1833.43	2115.68	3172.06	1607.51	2084.19	3354.6	1483.14	1752	-0.282005	1.14e-07	1.88e-06	0.123167	0.0271186	0.0639733
Zbtb32	4625.57	4335.79	5222.02	2257.98	809.293	1125.42	4952.8	4821.46	6286.42	1815.39	1079.25	1476.29	0.0596637	0.4642	0.638289	1.7882	2.16e-21	8e-20
Upk1a	16.9087	15.9771	36.0993	16.7696	9.63444	11.953	22.3099	23.4207	22.9272	13.8579	10.5527	5.01287	-0.0347691	0.625943	0.766923	0.591268	0.00241229	0.00754125
Tmem147	1599.98	2174.88	2132.95	1207.41	1700.48	1749.74	1651.95	2000.34	1975.01	1409.55	1826.58	1649.23	0.00622061	0.897215	0.945333	0.26364	3.07e-07	1.97e-06
Rps9	60546.7	52864.3	53022.6	51397.9	45329.1	48038.2	59345.4	50941	50136.3	53395.5	45913.9	45887.8	-0.0250789	0.394878	0.572237	0.16871	2.16e-08	1.66e-07
Tfpt	674.232	634.092	756.022	562.275	636.836	627.993	642.931	646.197	712.927	574.113	594.789	600.709	-0.0392405	0.441557	0.617462	0.166009	0.00244454	0.00763608
Susd2	127.872	42.9385	57.7588	105.55	35.6474	40.4564	59.8311	30.8727	34.9367	72.2591	19.1867	35.9256	-0.429982	0.000276011	0.00163057	0.137372	0.23892	0.385556
Ggt5	0	4.99285	8.25126	6.90514	8.67099	2.75839	5.07044	3.19373	5.45886	8.90865	5.75602	5.01287	0.00933065	0.871496	NA	-0.100288	0.393908	0.557594
Ggt1	15.8519	8.98712	5.15704	7.89159	5.78066	4.59731	9.12678	5.32288	10.9177	9.8985	9.59337	5.84835	0.0218437	0.738112	0.844614	0.100195	0.420482	0.583897
Crip2	36.9877	42.9385	37.1307	18.7425	29.8667	22.9866	43.6057	41.5184	30.5696	20.7869	31.6581	24.2289	0.0145204	0.856262	0.921188	0.441692	0.00215835	0.00682578
Crip1	275.822	255.634	106.235	335.392	536.638	430.308	286.987	406.668	322.073	435.534	698.398	689.27	0.243755	0.0131515	0.0418647	-0.724791	6.69e-05	0.000289253
Cbfa2t3	2.11358	2.99571	4.12563	1.9729	3.85377	0.919463	3.04226	2.12915	3.27531	0.98985	1.91867	0.835478	-0.0293922	0.580509	NA	0.121555	0.279125	0.433484
Fbln1	1.05679	2.99571	0	0.986448	14.4517	4.59731	1.01409	8.5166	3.27531	0	13.4307	7.5193	0.0580753	0.329375	NA	-0.266622	0.0591952	0.124982
Pgrmc1	2090.33	3201.41	3051.94	1969.94	2610.93	2628.74	2540.29	3600.39	3172.69	2075.72	2967.23	2779.64	0.13062	0.00118974	0.00561058	0.220342	1.49e-07	1.01e-06
Gcat	21.1358	36.9471	39.1935	12.8238	38.5377	30.3423	22.3099	69.1974	73.1487	15.8376	94.9744	71.0156	0.638194	0.000106247	0.000714057	0.0543131	0.65717	0.785914
Elovl1	1902.22	2372.6	2574.39	1177.82	1796.82	1953.86	1876.06	2352.71	2552.56	1469.93	1813.15	1785.42	0.0199112	0.692103	0.815	0.433041	2.52e-15	4.77e-14
Med8	2463.38	2728.09	2736.33	2045.89	2408.61	2450.37	2506.82	2953.13	2799.3	2199.45	2463.58	2462.15	0.0497834	0.143471	0.277841	0.202107	8.21e-09	6.73e-08
Hyi	352.968	249.642	275.386	418.254	265.91	354.913	348.846	309.791	264.209	464.24	281.086	316.646	0.0383727	0.572079	0.726613	-0.183255	0.0203145	0.049784
Cdc20	154.291	299.571	250.632	127.252	180.164	215.154	236.282	342.793	308.971	133.63	233.119	187.147	0.157748	0.0344535	0.0908113	0.496666	1.16e-07	8e-07
Nectin4	8.45433	0.998569	2.06282	2.95934	0.963444	0.919463	3.04226	0	1.09177	3.9594	3.83735	0.835478	-0.0118613	0.812278	NA	-0.00302453	0.975896	0.988352
Pfdn2	2360.87	3537.93	3563.51	1880.17	2503.03	2508.29	2764.4	3910.18	3638.87	1889.62	2545.12	2505.6	0.0662731	0.111543	0.229168	0.496715	2.09e-29	1.56e-27
Rnf114	3385.96	2246.78	2382.55	3559.1	2390.3	2500.94	2761.36	1787.42	2015.41	3240.77	2108.62	2066.97	-0.226447	1.26e-08	2.6e-07	-0.118613	0.00382012	0.0113836
Steep1	2543.7	3218.39	3092.16	2533.2	3204.41	3124.33	2690.37	3979.38	3609.4	2744.86	3817.2	3718.71	0.193964	6.61e-07	8.72e-06	-0.00203511	0.959641	0.978502
Neurl1a	0	0.998569	0	0.986448	2.89033	2.75839	1.01409	0	2.18354	0	0.959337	1.67096	-0.0100986	0.80991	NA	-0.072202	0.413694	NA
Srm	5344.19	8300.11	8644.23	3487.09	5373.12	5201.4	5471	6147.92	7097.61	3609.98	4561.65	4180.73	-0.167435	0.00391848	0.0152935	0.605592	3.23e-20	1.05e-18
Epha2	48.6124	6.98999	11.3455	82.8616	9.63444	5.51678	25.3522	2.12915	10.9177	30.6854	3.83735	1.67096	-0.353807	0.00690217	0.0244516	0.0171918	0.888261	0.937859
Rbm14	1612.66	1446.93	1459.44	1689.79	1482.74	1387.47	1562.71	1066.7	1227.15	1528.33	1191.5	1170.5	-0.212206	3.85e-05	0.000300692	-0.0117019	0.829644	0.901757
Actn3	2.11358	9.98569	7.21986	2.95934	8.67099	4.59731	8.1127	6.38745	6.55063	4.94925	3.83735	4.17739	-0.000796262	0.989553	NA	0.113654	0.353088	0.51591
A530013C23Rik	8.45433	1.99714	0	7.89159	0.963444	0	4.05635	0	1.09177	5.9391	2.87801	0	-0.0111675	0.821773	NA	-0.0149455	0.880755	0.933067
Zdhhc24	360.366	278.601	302.203	386.688	291.923	277.678	323.494	335.341	319.889	338.529	330.971	332.52	0.055003	0.402563	0.579345	-0.0240665	0.747434	0.849191
Bbs1	49.6692	53.9227	43.3191	37.485	45.2818	45.9731	42.5917	37.2601	40.3955	50.4824	47.0075	28.4063	-0.0720639	0.379358	0.557497	0.0431396	0.714826	0.826271
Ndor1	843.319	525.247	543.552	730.958	483.649	506.624	668.283	378.989	443.259	604.799	437.458	486.248	-0.220651	0.000229965	0.00139568	0.0411456	0.523605	0.679427
Nsmf	412.148	456.346	435.254	421.213	428.732	457.892	440.114	503.544	426.883	564.215	521.879	472.881	0.132727	0.0318689	0.0851654	-0.0878905	0.198677	0.333936
Pdk1	2033.27	2680.16	2578.52	2446.39	3983.84	3742.21	2188.4	3339.57	3368.11	2692.39	4824.51	4829.9	0.236358	8.35e-06	7.88e-05	-0.43506	2.38e-14	4.06e-13
Ptbp1	15891	17115.5	17562.8	14673.4	15318.8	13906.9	15721.4	12916.5	14666.9	13159.1	12715.1	11848.8	-0.199449	6.72e-05	0.000482471	0.191269	0.000298397	0.00113346
Mvd	162.746	249.642	198.03	145.008	304.448	281.356	204.846	259.756	207.437	175.204	277.248	244.795	0.0351134	0.639651	0.777658	-0.108477	0.237167	0.383286
Cyba	1076.87	1727.52	1438.81	1563.52	2396.08	2221.42	1401.47	1614.96	1637.66	2061.86	2414.65	2224.88	0.121894	0.0345196	0.0909534	-0.50829	4.72e-15	8.67e-14
Stimate	252.573	305.562	286.731	344.27	395.975	417.436	286.987	297.016	266.392	390.001	445.132	439.462	0.0666165	0.274176	0.444901	-0.48557	4.9e-12	6.29e-11
Sfmbt1	1873.69	1366.04	1323.3	2307.3	1492.37	1342.42	1780.74	1309.43	1310.13	2082.65	1498.48	1364.34	-0.0422314	0.354551	0.53159	-0.150356	0.00181814	0.00583579
Ihh	1.05679	1.99714	0	0.986448	0	1.83893	2.02817	0	0	2.96955	0	0.835478	-0.0161182	0.68243	NA	-0.0177971	0.824477	NA
Atp7b	22.1926	12.9814	28.8794	18.7425	7.70755	12.8725	30.4226	23.4207	20.7437	17.8173	12.4714	10.8612	0.0425379	0.570107	0.724935	0.43987	0.00699082	0.019515
Rundc3a	6.34074	21.9685	22.691	20.7154	8.67099	14.7114	22.3099	10.6458	16.3766	33.6549	9.59337	23.3934	0.0366692	0.591902	0.741756	-0.0111382	0.927601	0.960671
Cdt1	575.951	1259.2	1128.36	567.208	1280.42	1086.8	753.467	978.345	1068.84	736.449	1035.12	995.89	-0.0181419	0.796023	0.884737	0.0160683	0.845148	0.911282
Snai3	31.7037	74.8927	38.1621	45.3766	92.4906	82.7516	41.5776	56.4225	44.7626	45.5331	64.2756	104.435	0.000434938	0.995689	0.997661	-0.386087	0.00470136	0.0137215
Aprt	2275.27	3405.12	3120.01	1607.91	2641.76	2413.59	2336.46	3152.21	2849.52	1717.39	2616.11	2407.01	-0.0205014	0.638332	0.776708	0.351992	2.52e-14	4.3e-13
Gtf2h1	5033.49	7650.04	7554.03	4065.15	5647.71	5606.88	5232.69	8305.82	7436.05	4149.45	6196.36	5694.62	0.0531609	0.13014	0.258079	0.379535	1.96e-25	1.03e-23
Abhd1	13.7383	51.9256	39.1935	20.7154	43.355	56.0872	20.2817	36.1956	29.4778	23.7564	58.5196	44.2803	-0.02233	0.780049	0.87406	-0.218586	0.0860765	0.170675
Slc5a6	804.218	824.818	871.54	622.449	646.471	607.765	674.368	528.029	691.091	574.113	493.099	482.906	-0.289823	6.4e-06	6.3e-05	0.322796	3.78e-06	2.03e-05
Nphs1	51.7827	49.9285	40.2249	40.4444	35.6474	40.4564	46.648	44.7122	27.2943	55.4316	33.5768	42.6094	-0.0195987	0.808411	0.891639	0.0381106	0.749133	0.85049
Aplp1	12.6815	3.99428	8.25126	9.86448	7.70755	3.67785	8.1127	7.45203	7.6424	7.9188	4.79669	5.01287	-0.0212188	0.742342	0.847673	0.0866197	0.480858	0.641037
Qrich1	4940.5	5215.53	5266.37	4300.91	4645.72	4740.75	4698.27	4267.88	4784.14	4034.63	4078.14	4314.41	-0.143434	0.000123906	0.00081624	0.154999	5.9e-05	0.000258165
P4htm	41.2148	56.9184	43.3191	52.2818	104.052	123.208	60.8452	58.5516	60.0474	103.934	122.795	100.257	0.142277	0.0934346	0.199538	-0.793558	4.81e-07	2.98e-06
Usp19	3613.17	2195.85	2312.42	3477.23	2242.9	2215.9	2836.4	1529.79	1877.85	2972.52	1657.73	1802.96	-0.329235	3.62e-13	1.77e-11	-0.00515605	0.911624	0.951077
Pola1	1593.64	4771.16	3786.3	1404.7	5605.31	4821.66	2805.98	7532.93	5616.07	2501.35	8662.82	7313.78	0.664476	9.97e-18	8.01e-16	-0.125395	0.0788162	0.158334
Cdc42	12697.3	25935.8	25347.9	9509.36	22821.1	22296	16488	28933	27105.4	12683	24211.8	24330	0.184479	0.000415818	0.00231629	0.247265	9.44e-06	4.77e-05
Pknox1	4894	3049.63	3144.76	4954.93	3094.58	3196.05	4070.55	2740.22	3082.07	4504.81	2888.56	3036.13	-0.119222	0.00182689	0.0080494	-0.0422366	0.285748	0.441131
D130043K22Rik	0	1.99714	3.09422	1.9729	0	1.83893	0	0	0	0	3.83735	0.835478	-0.0440766	0.27287	NA	-0.075974	0.346936	NA
Gmnn	335.003	2281.73	1462.54	309.745	2337.31	1875.7	984.679	3906.99	2639.9	852.261	3934.24	3212.41	0.988952	4.5e-19	4.26e-17	-0.0517948	0.57316	0.71916
Acot13	319.151	399.428	324.894	409.376	450.892	465.248	348.846	390.699	342.816	384.062	564.09	454.5	0.0517599	0.401691	0.578739	-0.328077	2.9e-06	1.59e-05
Zfp184	23.2494	59.9142	41.2563	30.5799	75.1486	49.651	32.4508	57.4871	48.0379	29.6955	69.0723	66.0028	0.0627259	0.443767	0.619527	-0.183876	0.117032	0.218633
Cyp27b1	46.4988	14.9785	16.5025	78.9159	11.5613	12.8725	23.324	18.0978	14.193	34.6448	11.512	15.0386	-0.101439	0.193135	0.346314	-0.0388148	0.756467	0.855452
Cdk4	7261.21	13225.1	12507.9	5563.57	11584.4	11203.7	9052.76	13254	13090.3	7380.33	12143.3	11467.8	0.128784	0.0159944	0.0489842	0.20916	0.000283419	0.00108299
B4galnt1	10999.1	6672.44	7761.35	11012.7	6402.08	6943.78	9406.67	4655.39	6656.53	10521.1	5064.34	5519.17	-0.243502	2.02e-05	0.000170901	0.0318968	0.599581	0.74044
Mettl1	4323.33	2473.46	2727.04	4407.45	2104.16	2379.57	3256.23	1899.2	2353.86	3360.54	1841.93	2062.8	-0.272765	4.19e-08	7.73e-07	0.091833	0.0765514	0.154497
Tspan31	992.326	1732.52	1848.28	1182.75	2002.04	2223.26	1342.65	1687.35	1900.77	1412.52	1978.15	2383.62	0.108535	0.0497221	0.121827	-0.209197	0.000503979	0.00182534
Kif5b	12579	11745.2	12025.2	11920.2	10857	10844.1	12508.8	11551.7	11672.1	11083.4	11032.4	11035	-0.0209985	0.466098	0.639825	0.10822	0.000233218	0.000905972
Saal1	489.294	908.698	732.3	500.129	826.635	781.543	599.326	877.21	833.022	547.387	868.2	955.787	0.129135	0.0237441	0.0671404	-0.00698716	0.910234	0.950492
Cnp	472.385	311.554	288.794	699.392	898.893	757.637	426.931	331.083	299.145	778.022	866.282	860.543	0.0261767	0.729532	0.83977	-1.17818	2.1e-25	1.09e-23
Odad4	4.22716	0.998569	4.12563	4.93224	5.78066	3.67785	7.09861	2.12915	7.6424	6.92895	1.91867	5.84835	0.0350766	0.557107	NA	-0.0500734	0.662529	0.790326
Sulf2	8.45433	12.9814	18.5653	3.94579	5.78066	19.3087	3.04226	7.45203	9.82594	3.9594	7.6747	15.0386	-0.0957021	0.191901	0.34476	0.0496466	0.685391	0.806399
Sod2	2237.23	3608.83	3372.7	2164.27	3742.98	3288.92	2769.47	3519.49	3298.24	2436.02	3698.25	3316.85	0.0588352	0.23965	0.404141	0.0223158	0.676063	0.799783
Tmco6	256.8	235.662	280.543	269.3	258.203	331.926	258.592	229.948	286.044	323.681	314.663	327.507	0.0725732	0.254764	0.422081	-0.213277	0.00316481	0.00963751
Stambp	414.262	609.127	669.384	406.417	562.651	601.329	523.269	696.232	612.484	469.189	575.602	561.441	0.0704907	0.237754	0.401906	0.133684	0.0430409	0.0951517
Ezh1	2134.72	843.791	866.383	2157.36	1026.07	1103.36	1653.98	689.845	762.056	1850.03	739.649	925.71	-0.268784	2.41e-07	3.62e-06	-0.184064	0.000759905	0.00265366
P3h4	3.17037	0	3.09422	5.91869	1.92689	0.919463	4.05635	1.06458	2.18354	2.96955	0.959337	0	-0.0275135	0.582643	NA	0.0308143	0.756616	0.855452
Ctnnb1	8017.87	7497.26	6737.16	8942.15	8091.96	7377.77	7503.23	6280.99	6649.98	8195.96	7324.54	7114.1	-0.10868	0.00247024	0.0103698	-0.136467	0.000228196	0.000888721
Eif1b	1438.29	2438.51	2373.27	1357.35	2622.49	2667.36	1547.5	2075.92	2170.44	1433.3	2275.55	2458.81	-0.0731839	0.181027	0.330146	-0.0624534	0.29194	0.448095
Psmd2	11514.8	14928.6	14974	9161.14	13754.1	12861.4	12318.1	12616.3	13132.9	9834.16	11750	11420.2	-0.0916783	0.0830665	0.18226	0.20287	0.000381239	0.00141197
Syngr3	6.34074	0.998569	0	0.986448	0	0.919463	0	2.12915	0	2.96955	0.959337	1.67096	0.00802678	0.84672	NA	0.00767134	0.927862	NA
Vars	5998.34	4337.79	4810.49	6172.21	4224.7	4162.41	4941.65	2999.97	3797.18	5382.81	3220.5	3321.86	-0.309013	6.61e-09	1.43e-07	0.0273538	0.621801	0.757707
Vwa7	46.4988	24.9642	26.8166	51.2953	17.342	39.5369	23.324	15.9686	24.019	34.6448	22.0648	28.4063	-0.1676	0.0554818	0.133232	-0.136162	0.277422	0.431565
Hspa1l	7.39753	2.99571	2.06282	5.91869	0	2.75839	9.12678	1.06458	3.27531	6.92895	0	1.67096	-0.00978797	0.856879	NA	0.135563	0.248332	0.396812
Msh5	31.7037	16.9757	20.6282	48.336	27.9399	41.3758	20.2817	14.9041	9.82594	52.4621	46.0482	35.0901	-0.0441502	0.573547	0.727994	-0.978908	4.01e-06	2.15e-05
Abhd16a	553.758	456.346	511.578	555.37	580.956	566.389	512.114	410.926	488.022	572.134	487.343	535.542	-0.0885526	0.112814	0.230929	-0.160273	0.00844367	0.0230145
Neu1	851.773	1110.41	1158.27	680.649	866.136	934.174	827.495	1016.67	1045.92	648.352	852.851	813.756	-0.0940283	0.0337883	0.0894733	0.314612	1.81e-11	2.18e-10
Ddah2	16.9087	17.9742	6.18845	14.7967	16.3785	13.7919	17.2395	8.5166	24.019	12.8681	23.9834	12.5322	0.0426424	0.543755	0.706212	-0.0147944	0.904698	0.947133
Clic1	3420.83	3639.79	3470.69	3161.57	3664.94	3594.18	3668.97	3748.37	3627.96	3204.15	3743.33	3577.52	0.0391325	0.310879	0.485195	0.0433925	0.278988	0.43339
Lsm2	1291.4	1820.39	1762.68	1009.14	1643.63	1494.13	1440	1756.55	1631.11	1050.23	1717.21	1452.9	0.0114731	0.828897	0.904944	0.216724	0.000168615	0.00067698
Pole	623.506	2660.19	1851.38	652.042	3184.18	2603	1415.67	3361.93	2809.13	1360.05	4199.02	3488.96	0.6048	1.57e-09	3.9e-08	-0.192258	0.03389	0.0772417
Atp1a2	1.05679	0.998569	2.06282	1.9729	0	0.919463	2.02817	0	0	0	0.959337	1.67096	-0.015638	0.702738	NA	0.00815335	0.921967	NA
Stx1a	338.173	157.774	158.837	306.785	187.871	213.315	254.536	152.234	153.94	261.321	196.664	200.515	-0.0945334	0.200362	0.356102	-0.173461	0.0507006	0.109669
Zfp775	84.5433	107.845	102.109	102.591	112.723	114.013	94.3101	100.07	102.627	100.965	109.364	83.5478	-0.0502963	0.51729	0.684798	-0.0564944	0.56226	0.71092
Mrpl49	1470	1894.29	1680.16	1628.63	2163.89	1986.04	1537.36	1898.14	1862.56	1585.74	2172.9	2156.37	0.0471025	0.2539	0.420939	-0.167272	0.000106891	0.000445029
Dennd2c	154.291	116.833	114.486	277.192	313.119	244.577	148.057	136.266	111.361	294.975	264.777	260.669	0.0022597	0.974498	0.98689	-1.06685	6.32e-28	4.1e-26
Mark3	2714.9	2752.06	2853.91	2765.01	2646.58	2733.56	2362.82	2490.04	2437.93	2579.55	2436.72	2442.1	-0.14955	5.63e-05	0.000416866	-0.000455911	0.990494	0.994732
Gatad1	1537.63	2312.69	2099.95	1663.15	2038.65	2127.64	1719.89	2600.76	2304.73	1658	2343.66	2132.14	0.099733	0.0284195	0.0777185	0.0591458	0.216752	0.357268
M6pr	17523.7	21634	22243.3	14306.5	16422.9	16581.6	18223.1	21476.7	22027.6	14576.5	15537.4	16584.2	-0.00333575	0.92004	0.957586	0.378676	2.72e-28	1.84e-26
Lrrc8a	198.677	147.788	152.648	259.436	152.224	147.114	171.381	103.264	108.085	177.183	139.104	130.335	-0.254494	0.00095649	0.00466745	-0.155859	0.075574	0.153027
Mc5r	2.11358	0	1.03141	0	2.89033	0	0	3.19373	1.09177	1.9797	0	0	-0.00073298	0.983951	NA	0.0445293	0.55891	NA
Ppp2r1a	4847.5	5001.83	5230.27	4057.26	4302.74	4056.67	4623.22	3312.96	4297.21	3692.14	3083.31	3015.24	-0.280761	6.36e-06	6.26e-05	0.274664	4.28e-05	0.000191964
Fance	294.845	414.406	456.914	321.582	402.719	460.651	293.071	358.762	460.727	363.275	399.084	418.575	-0.0250787	0.685226	0.809896	-0.0579072	0.402658	0.567048
Tinf2	1769.07	1918.25	1736.89	1897.93	1841.14	1785.6	1570.82	2075.92	1907.32	1654.04	2129.73	2041.91	0.0410648	0.453252	0.627785	-0.0464983	0.433829	0.59653
Tssk4	38.0445	23.9657	26.8166	39.4579	29.8667	56.0872	29.4085	30.8727	31.6614	35.6346	33.5768	37.5965	-0.0332791	0.678203	0.804749	-0.205224	0.104307	0.199557
Dus3l	1081.1	1013.55	988.089	773.375	695.606	744.765	996.848	934.697	922.547	766.144	605.342	646.66	-0.111412	0.0188958	0.0558831	0.474268	1.56e-20	5.25e-19
Gtpbp3	391.013	436.375	476.511	431.078	502.918	484.557	357.973	334.277	386.487	432.565	423.068	439.462	-0.16626	0.00543996	0.0200542	-0.175529	0.00732862	0.0203436
Tgfbr1	2108.3	1942.22	1628.59	2308.29	2080.07	2018.22	2000.79	1985.43	1822.17	2356.83	2293.78	2255.79	0.0678429	0.129162	0.256471	-0.205888	1.27e-05	6.28e-05
Homer1	2396.8	2111.97	2319.64	3220.75	2017.45	1900.53	1998.77	2219.64	1979.38	2388.51	1884.14	1779.57	-0.133658	0.0558705	0.133899	0.0081205	0.919357	0.95532
Rad51c	113.077	169.757	126.863	112.455	164.749	120.45	125.747	265.079	168.133	135.61	215.851	181.299	0.320171	6.83e-05	0.000489113	0.0347273	0.692566	0.810632
Arpp19	2391.52	4265.89	4058.59	2278.7	3808.49	3684.29	3055.44	5486.82	4420.58	2714.17	4665.26	4127.26	0.24079	6.62e-09	1.43e-07	0.142639	0.000874636	0.00300467
Bcl2l1	4811.57	8683.56	8633.92	4953.94	9262.55	8188.73	6144.35	6778.15	7247.18	5847.05	7461.73	6523.41	-0.0822034	0.234221	0.397846	0.00586355	0.941454	0.969108
Khsrp	3920.69	4289.85	4397.92	3562.06	4238.19	3975.76	3775.45	3333.18	3811.37	3644.63	3425.79	3370.32	-0.167702	0.00109867	0.00524456	0.0766095	0.160228	0.281272
Dio2	3.17037	3.99428	1.03141	1.9729	8.67099	3.67785	3.04226	4.2583	1.09177	5.9391	8.63404	3.34191	0.0212021	0.713719	NA	-0.208282	0.115353	0.216109
Ccdc124	876.079	1240.22	1255.22	722.08	1136.86	1107.95	1011.04	1072.03	1169.29	809.698	1055.27	1035.16	-0.0224068	0.694139	0.816126	0.169802	0.00669012	0.0187838
Cct4	29708.5	36615.5	33829.2	24136.4	30429.4	29727.1	30612.2	37354.9	35086.3	25708.4	32634.7	31655.4	0.0653474	0.0247812	0.0695373	0.221055	1.07e-13	1.71e-12
X0610009B22Rik	261.027	419.399	466.196	245.626	402.719	420.194	371.156	562.096	611.392	315.762	565.05	559.77	0.390725	1.67e-11	5.93e-10	0.0982299	0.098334	0.190253
Cpt1c	6.34074	7.98855	3.09422	4.93224	4.81722	2.75839	4.05635	4.2583	3.27531	4.94925	2.87801	5.84835	-0.0203773	0.732506	NA	0.022843	0.842348	0.909546
Zfp655	6119.87	3472.03	3755.36	5543.84	3515.61	3631.88	5395.96	3752.63	3827.75	4957.17	3558.18	3685.29	-0.0263816	0.550094	0.710239	0.0691071	0.136589	0.247923
Rhoa	16126.6	12127.6	12335.6	15138	13041.2	12505.6	16617.8	11949.9	12138.3	15526.8	12454.1	11979.1	-0.0146594	0.689151	0.812971	0.00404049	0.915088	0.952678
Zmiz1	1226.93	1324.1	1308.86	1950.21	1199.49	1294.6	1530.26	1012.41	1193.31	1907.44	1040.88	1183.04	-0.0735743	0.305703	0.479465	-0.115572	0.173809	0.300103
Ankrd26	825.354	1539.79	1139.71	1032.81	1804.53	1661.47	981.636	1913.04	1426.95	1115.56	2300.49	2090.37	0.249108	6.31e-06	6.22e-05	-0.331369	2.03e-08	1.57e-07
Aldh16a1	426.943	314.549	400.186	371.891	363.218	355.832	413.748	270.402	336.266	353.377	323.297	333.356	-0.108714	0.0989151	0.208084	0.0261526	0.725243	0.833897
Hnrnpa0	7050.91	6422.8	6743.35	6468.14	6295.14	5789.86	6936.36	4277.46	5522.18	6141.03	4805.32	4459.78	-0.238068	0.000184239	0.00115425	0.106361	0.124094	0.229402
Prrg2	71.8618	58.9156	59.8217	78.9159	53.9528	49.651	47.6621	33.0018	58.9557	67.3098	55.6416	64.3318	-0.0886348	0.283144	0.454303	-0.111425	0.338713	0.500498
Hnrnph1	25129.4	31228.3	27503.5	23579.1	28875.4	26886.9	26330.8	33471.3	30710.4	24572	30412	30238.5	0.100892	0.00113175	0.00537509	0.0812756	0.0103324	0.0274997
Ift43	2.11358	7.98855	6.18845	5.91869	6.7441	7.3557	16.2254	10.6458	3.27531	14.8478	8.63404	7.5193	0.105832	0.147726	0.283916	-0.043154	0.717953	0.82844
Id3	1704.6	1969.18	1750.3	786.199	1218.76	997.617	2184.34	1673.51	1703.16	977.972	1170.39	1028.47	0.0485548	0.488479	0.65964	0.810737	2.14e-18	5.66e-17
Tcap	5.28395	4.99285	0	7.89159	0	5.51678	1.01409	3.19373	2.18354	4.94925	1.91867	3.34191	-0.0279088	0.592519	NA	-0.0569374	0.585084	0.728879
Arid1a	5319.88	3253.34	3470.69	5984.78	3271.85	3524.3	4066.49	2168.54	2797.12	4666.16	2370.52	2708.62	-0.388224	8.18e-17	6.05e-15	-0.0765227	0.106517	0.203002
Ctsd	817.956	479.313	572.431	807.901	775.572	767.751	753.467	437.54	479.288	876.018	720.462	657.521	-0.0903377	0.192628	0.345736	-0.366287	9.36e-06	4.73e-05
Rplp1	43313.6	43614.5	43381	39769.6	38122.5	42470.9	42735.7	45277.4	45161.1	44787.8	43198	44648	0.0809169	0.0266803	0.0737871	0.0589377	0.118026	0.220205
Abhd8	295.901	395.433	346.553	316.65	604.079	528.691	272.789	337.47	331.898	357.336	636.041	528.022	-0.0175877	0.797705	0.8858	-0.508912	1.62e-09	1.48e-08
Ift22	54.9531	72.8956	146.46	50.3089	72.2583	122.289	75.0424	184.172	133.196	96.0155	161.169	154.563	0.458995	0.000170935	0.0010789	0.0157525	0.891105	0.939367
Fzd3	36.9877	37.9456	30.9422	54.2546	40.4646	23.906	41.5776	40.4539	41.4873	58.4012	43.1702	35.9256	0.0952959	0.248971	0.414846	-0.0787645	0.509324	0.667036
Mid1ip1	1221.65	444.363	613.688	1269.56	456.672	522.255	1328.45	634.487	789.351	1267.01	648.512	580.657	0.211569	0.00217858	0.00932401	0.087881	0.254209	0.403897
Ap2s1	1175.15	1632.66	1632.72	1051.55	1804.53	1689.05	1238.2	1607.51	1551.41	1283.84	1851.52	1726.93	0.0469294	0.358358	0.535491	-0.072514	0.185529	0.31638
Fgfrl1	39.1013	56.9184	47.4448	43.4037	45.2818	36.7785	51.7184	70.262	50.2215	42.5636	38.3735	25.0643	0.0045015	0.955671	0.977379	0.292951	0.0205171	0.0502186
Brme1	142.667	93.8655	95.9209	99.6313	79.0024	94.7046	119.662	108.587	126.645	84.1373	108.405	106.106	0.0685291	0.392121	0.569805	0.194331	0.0655225	0.135901
Fhl2	159.575	130.813	170.182	128.238	62.6238	83.6711	155.155	122.426	145.206	100.965	59.4789	61.8254	-0.120807	0.135519	0.265966	0.802499	4.19e-10	4.13e-09
Emc10	1913.85	1602.7	1802.9	1723.32	1495.26	1564.01	1642.82	1061.38	1378.91	1685.72	1106.12	1213.95	-0.291614	1.12e-06	1.4e-05	0.083673	0.187137	0.318657
Fbxw9	172.257	156.775	176.371	183.479	184.018	171.939	184.564	108.587	136.471	192.031	138.145	163.754	-0.130464	0.0863316	0.1875	-0.122958	0.179708	0.308599
Spib	1.05679	6.98999	10.3141	3.94579	12.5248	9.19463	7.09861	13.8395	8.73417	1.9797	17.2681	13.3677	0.0856438	0.227098	0.389389	-0.0613623	0.614574	0.751992
Fnbp4	7277.06	5272.45	5222.02	7157.67	5665.05	5944.33	6301.54	4735.23	5104.03	6730.98	5374.21	5549.25	-0.10415	0.00421292	0.0162659	-0.106944	0.00440952	0.012963
Cers4	103.565	82.8813	78.387	143.035	173.42	123.208	80.1129	110.716	113.544	129.67	174.599	209.705	0.112001	0.171927	0.317839	-0.637365	8.52e-07	5.07e-06
Scrn3	151.121	139.8	146.46	174.601	205.213	205.96	175.437	157.557	173.592	222.716	183.233	217.224	0.105021	0.141182	0.274274	-0.312164	0.000262832	0.00101054
Phax	1697.21	2432.51	2273.22	1514.2	2143.66	2134.07	1934.88	2801.96	2529.63	1707.49	2443.43	2321.79	0.163021	3.11e-06	3.39e-05	0.1526	2.14e-05	0.000101361
Tle1	382.558	342.509	289.826	470.536	348.767	342.96	316.395	243.788	224.905	331.6	270.533	277.379	-0.33065	2.45e-07	3.66e-06	-0.164609	0.015129	0.0384417
X1700109H08Rik	491.408	329.528	327.988	550.438	348.767	394.449	366.085	365.149	347.183	486.017	357.833	370.952	-0.0571805	0.38785	0.565596	-0.143821	0.0579052	0.122663
Relt	392.069	477.316	500.233	505.061	505.808	535.127	456.339	406.668	478.196	554.316	509.408	470.374	-0.0163646	0.794886	0.883916	-0.166108	0.0194864	0.0480748
Snrpb2	3795.99	6689.42	6358.63	2934.68	5473.32	5386.21	4618.15	8144	7008.08	3594.15	6316.28	5974.5	0.212389	2.32e-08	4.53e-07	0.301084	1.73e-14	3.01e-13
Ubc	87946.1	60940.7	66128.7	70878.3	57728.6	53267.2	72264.9	39510.6	51227	58022.1	37498.6	40552.4	-0.390233	1.06e-11	3.91e-10	0.223154	0.000160847	0.000649204
Prpf31	6044.84	9151.89	9102.18	4473.54	7652.63	7644.41	6638.21	9658.89	9492.95	5659.97	8327.05	8322.2	0.131239	0.00131258	0.00609004	0.253159	2.8e-09	2.46e-08
Sertad1	402.637	207.702	290.857	589.896	268.801	310.778	260.62	166.074	175.775	389.011	196.664	228.086	-0.473312	1.76e-09	4.33e-08	-0.335584	2.43e-05	0.000114212
Carhsp1	302.242	228.672	201.125	577.072	482.685	387.094	225.127	183.107	189.968	463.25	457.604	373.459	-0.164381	0.0123055	0.0397637	-1.03198	2.96e-36	3.99e-34
Elk3	717.561	934.661	934.456	977.57	763.047	853.261	867.045	883.597	877.784	847.312	740.608	719.347	-0.0558725	0.409234	0.585601	0.0823041	0.291189	0.447238
Herpud2	1566.16	939.654	995.309	1463.89	1015.47	959.919	1334.54	747.332	874.509	1358.07	823.111	864.72	-0.195533	4.69e-05	0.000356158	-0.0150865	0.764618	0.860915
Rdh13	1124.43	1041.51	967.461	934.166	904.673	948.885	982.65	901.695	918.18	910.662	913.289	815.427	-0.10829	0.023016	0.0653991	0.120753	0.0166129	0.04179
Adam21	4.22716	4.99285	2.06282	4.93224	10.5979	13.7919	7.09861	7.45203	7.6424	10.8884	4.79669	5.01287	0.0184883	0.762388	0.86159	-0.147489	0.242355	0.389579
Nutf2	3677.63	7869.72	7051.74	2696.95	6800.95	6499.68	4772.29	8323.91	7737.38	3673.34	7580.68	7023.03	0.186085	0.000882004	0.00434796	0.220036	0.000265434	0.00101976
Arpc5	11388	12886.5	13601.2	10566.8	11357.1	11564.1	11988.5	13392.4	13435.3	10784.4	11984	11848.8	0.0405599	0.153694	0.292523	0.167361	8e-09	6.57e-08
Rnf151	2.11358	11.9828	4.12563	1.9729	7.70755	6.43624	7.09861	4.2583	8.73417	4.94925	2.87801	1.67096	-0.0158633	0.783872	NA	0.120304	0.31533	0.474955
Pou2f2	4701.66	2569.32	2713.63	5900.93	3006.91	3363.39	4082.71	2130.21	2334.21	4646.36	2477.97	2679.38	-0.263356	1.55e-14	8.9e-13	-0.240404	6.69e-12	8.5e-11
Nfib	1.05679	0	0	5.91869	3.85377	0.919463	1.01409	1.06458	2.18354	0	0	0	-0.0373779	0.371211	NA	-0.0157787	0.847651	NA
Rab25	6.34074	6.98999	6.18845	14.7967	6.7441	5.51678	8.1127	5.32288	3.27531	6.92895	6.71536	5.84835	-0.0501388	0.447751	0.623132	-0.0909588	0.459131	0.621665
Ubqln4	2963.24	2831.94	2720.85	2322.1	2622.49	2544.15	2694.43	2120.63	2370.24	2289.52	2305.29	2102.9	-0.178438	0.00105417	0.00506691	0.13231	0.023308	0.0561505
Rps18	50459.6	47993.2	47370.5	43030.8	39770	43492.4	51064.4	52241.9	47253	48865.9	45642.4	45557	0.0909831	0.0196333	0.0575802	0.150946	0.000193202	0.000762902
Rpl10	51618.9	76389.6	74994.7	38877.9	65134.6	67054.6	57129.6	78009.9	72853.9	48830.3	69856.1	69087.4	0.0901698	0.058242	0.138248	0.199556	7.91e-05	0.000337776
Rps15a	52500.3	34423.7	34574.9	47071.3	29129.7	31789.5	49116.3	38407.7	35000	48065.2	34037.3	33971.4	0.0656936	0.127201	0.253471	0.123249	0.0063512	0.0179364
Ncaph2	2806.84	3909.4	3867.78	2608.17	4056.1	3984.03	3061.53	3589.75	3595.2	2937.88	4192.3	3865.76	0.0106759	0.827992	0.904445	-0.0411502	0.432105	0.595235
Hipk1	7366.89	5382.29	5828.49	7078.75	5995.51	6046.39	6970.84	4248.72	5169.54	6569.64	5020.21	4869.17	-0.187314	0.00021254	0.00130349	-0.0336924	0.528294	0.682522
Gprc5b	7.39753	9.98569	2.06282	18.7425	18.3054	2.75839	0	2.12915	3.27531	2.96955	10.5527	4.17739	-0.214459	0.0249688	0.0699359	-0.321937	0.0373466	0.0840975
Man1a2	4310.65	5436.21	5336.51	3920.14	5063.86	4717.76	4353.48	5195.13	4796.15	3831.71	4734.33	4759.72	-0.0507054	0.140447	0.2732	0.121373	0.000612368	0.0021806
Acyp1	255.743	324.535	314.579	280.151	412.354	394.449	261.634	369.408	367.927	329.62	456.645	484.577	0.162193	0.00579918	0.0211476	-0.288673	8.09e-06	4.14e-05
Hdac5	588.632	222.681	224.847	684.595	262.057	262.966	364.057	210.786	195.427	578.073	237.916	219.731	-0.212435	0.00291104	0.0118892	-0.250162	0.00216243	0.00683543
Rala	1066.3	1179.31	1178.9	1208.4	1496.23	1573.2	1145.92	1327.53	1128.89	1234.34	1515.75	1451.23	0.0204155	0.688237	0.812161	-0.252756	4.12e-06	2.2e-05
Vdac3	8099.24	7263.59	6942.41	6036.08	6814.44	6916.2	9089.26	8661.38	8090.03	7120.98	8360.62	7860.18	0.198819	0.000180436	0.00113336	0.15078	0.00759774	0.0210027
Vps72	1109.63	879.74	980.869	1136.39	820.854	973.711	1072.9	800.561	843.939	1093.78	791.453	824.617	-0.112657	0.014681	0.0456909	0.0148215	0.760401	0.858182
Gabpa	6458.05	5562.03	5731.53	5210.42	4822.03	4585.36	6016.58	5908.39	5692.5	4876	4982.8	4798.99	-0.00138276	0.970423	0.985482	0.265045	7.92e-12	9.93e-11
Bmp7	7.39753	20.97	12.3769	5.91869	66.4776	40.4564	14.1972	21.2915	22.9272	16.8275	85.381	51.7996	0.172361	0.0509931	0.12422	-0.964533	3.61e-05	0.000164991
Dynll1	5304.03	8110.38	7533.4	3936.91	6281.65	6238.55	6210.27	8525.12	7770.14	4677.04	6672.19	6438.19	0.110925	0.0071578	0.0251986	0.339711	3.92e-15	7.29e-14
Pdcl	2590.19	1713.54	1894.7	1936.4	1951.94	2025.58	2406.43	1759.74	1893.13	1945.06	1956.09	2129.63	0.000281214	0.996514	0.998169	0.0182136	0.802579	0.885221
Tmem184b	559.042	388.443	436.286	872.02	660.922	676.724	551.663	266.144	357.009	874.038	491.181	560.606	-0.2007	0.00210901	0.00907694	-0.67244	4.16e-18	1.07e-16
Nf2	2520.45	3484.01	3434.59	2182.02	2900.93	2856.77	2640.68	3103.24	2987.09	2275.67	2638.18	2422.05	-0.0938244	0.0432457	0.108752	0.237777	1.33e-06	7.67e-06
Cabp7	1.05679	0	0	0	1.92689	2.75839	3.04226	4.2583	2.18354	0	0	0	-0.00219763	0.952914	NA	0.0782022	0.328722	NA
Zmat5	485.067	636.089	567.274	508.021	615.64	639.946	532.396	632.358	578.639	546.397	648.512	682.586	0.062013	0.233953	0.397566	-0.0792282	0.15722	0.27715
Ewsr1	16686.7	13190.1	13276.3	14372.5	12250.2	12401.7	15827.9	12084	12481.1	13740.1	12010.9	12383.5	-0.0602145	0.0980253	0.206727	0.104652	0.00539305	0.0155147
Ap1b1	2361.93	1745.5	1905.01	2627.9	1872.93	1790.19	2147.84	1094.38	1512.1	2310.31	1369.93	1271.6	-0.311916	3.59e-06	3.82e-05	-0.0488334	0.496919	0.656109
Derl3	9.51112	4.99285	3.09422	9.86448	10.5979	11.0336	4.05635	9.58118	5.45886	17.8173	25.9021	14.2031	0.101893	0.171246	0.316996	-0.66418	0.00220166	0.0069495
Gstt4	11.6247	5.99142	17.5339	7.89159	3.85377	8.27516	14.1972	18.0978	12.0095	6.92895	1.91867	3.34191	-0.0081137	0.898841	0.945901	0.644185	0.00305007	0.00931522
Gnat2	23.2494	37.9456	38.1621	12.8238	24.0861	32.1812	43.6057	46.8413	60.0474	16.8275	47.9669	48.4577	0.338676	0.00267896	0.0110998	0.312258	0.0195661	0.0482115
Bcl2l13	2690.59	2126.95	2266	2688.07	2269.87	2203.95	2571.73	1850.23	1982.66	2620.13	1990.62	1894.86	-0.138127	0.00101042	0.00488124	-0.0189004	0.665634	0.79208
Spatc1l	2.11358	1.99714	2.06282	3.94579	5.78066	4.59731	1.01409	5.32288	3.27531	1.9797	2.87801	0.835478	-0.0365259	0.50993	NA	-0.0432524	0.688052	0.807677
Dqx1	467.101	235.662	256.821	439.956	169.566	227.107	275.832	183.107	255.474	352.387	154.453	200.515	-0.204148	0.00930773	0.0315059	0.12982	0.16139	0.282813
Lnpk	1981.48	2702.13	2454.75	1738.12	2635.98	2595.64	2408.46	3385.35	2949.97	2028.2	3215.7	3077.9	0.24927	9.96e-08	1.67e-06	0.0626319	0.197924	0.33303
Pttg1ip	1785.98	967.614	964.367	1981.77	1158.06	1198.98	1422.76	851.66	965.126	1675.82	1026.49	1061.89	-0.170909	0.000216189	0.00132395	-0.215827	8.93e-06	4.54e-05
Trpm2	0	0.998569	0	0	0	0.919463	1.01409	4.2583	4.36709	0.98985	0.959337	2.50643	0.118621	0.0405872	NA	0.0576508	0.523022	NA
Ube2g2	1989.94	1267.18	1296.48	2059.7	1115.67	1145.65	1662.09	1171.03	1222.78	1567.92	1030.33	1059.39	-0.162477	0.00161403	0.00725733	0.120023	0.0285466	0.0668657
Met	0	1.99714	0	0	0	1.83893	14.1972	0	0	28.7057	0	0	-0.0219583	0.334529	NA	-0.00866634	0.8515	0.914853
Elk1	357.195	342.509	313.548	439.956	399.829	357.671	341.747	299.146	315.522	324.671	329.053	323.33	-0.154558	0.0132625	0.0421496	-0.125158	0.0695945	0.142811
Nav1	2.11358	1.99714	4.12563	1.9729	0.963444	0.919463	1.01409	0	0	0.98985	1.91867	1.67096	-0.0515708	0.296131	NA	-0.0130564	0.888683	NA
Tnpo1	17685.4	23623.2	22348.5	17779.7	22767.1	21007.9	19628.7	24829.1	23140.1	18100.4	23749.4	22690.8	0.0759109	0.00471674	0.017876	0.056623	0.0382398	0.0858268
Rnmt	7596.21	6121.23	5887.28	5506.35	4645.72	4743.51	6701.09	6615.27	6172.87	4988.85	4761.19	4873.34	-0.0105128	0.814979	0.896015	0.389408	4.03e-16	8.39e-15
Srp14	3197.85	2986.72	3066.38	2854.78	2719.8	2789.65	3338.37	3368.32	3276.41	2993.31	2899.12	2966.78	0.092561	0.00369784	0.0145467	0.155643	1.91e-06	1.08e-05
Cdk9	2250.96	2209.83	2239.19	2016.3	1855.59	1923.52	2213.75	1783.16	2072.18	2032.16	1604.01	1644.22	-0.129588	0.00667931	0.0237868	0.197144	9.77e-05	0.000410206
Tor2a	777.798	746.93	804.498	820.725	737.034	795.335	766.65	721.782	746.772	862.16	698.398	690.105	-0.0563984	0.27186	0.442101	-0.00880141	0.87289	0.928497
Fpgs	777.798	848.784	831.315	587.923	637.8	616.04	713.917	667.489	766.423	585.991	553.538	550.58	-0.141034	0.0069128	0.0244841	0.362563	1.37e-10	1.46e-09
Mrtfb	668.948	495.29	442.474	824.671	670.557	571.906	618.593	322.566	411.598	756.246	488.303	487.919	-0.218295	0.000845734	0.00420229	-0.334842	4.84e-06	2.57e-05
Cbx5	8886.55	17633.7	14478.9	10357.7	21812.4	19481.6	11995.6	21865.3	18388.7	13554	27539.7	24395.1	0.337531	6.37e-17	4.78e-15	-0.303541	2.2e-13	3.35e-12
Apobec3	4081.33	3765.6	3260.28	4592.9	4633.2	4243.32	4779.39	3632.33	3731.67	5289.76	4749.68	4419.68	0.100712	0.0316029	0.0846556	-0.258102	2.1e-07	1.39e-06
Taf7l	5.28395	0	0	3.94579	0	0	5.07044	1.06458	0	2.96955	1.91867	0	0.0278732	0.52816	NA	0.00977606	0.9115	NA
Vav2	243.062	753.92	573.463	219.978	720.656	582.02	481.691	583.387	566.629	384.062	709.91	563.112	0.1188	0.146683	0.282426	0.0375741	0.723096	0.832386
Tex15	1123.37	1491.86	1433.66	800.009	1079.06	1090.48	1317.3	2411.26	1821.07	937.388	1539.74	1461.25	0.363339	2.16e-09	5.22e-08	0.442822	6.85e-12	8.68e-11
Ppp2cb	3400.75	3714.68	3707.91	3321.37	3216.94	3004.8	3561.47	3290.6	3456.55	3182.37	2853.07	2854.83	-0.0796571	0.0697675	0.159355	0.190985	3.57e-05	0.000163103
Dmap1	816.899	703.991	705.483	805.928	590.591	597.651	769.692	616.389	614.667	845.332	535.31	590.683	-0.0778701	0.169625	0.314547	0.095426	0.122996	0.227723
Mcu	1489.02	1524.82	1528.55	1459.94	1526.09	1348.85	1541.41	1353.08	1493.54	1312.54	1271.12	1361.83	-0.0832732	0.0825086	0.18139	0.104329	0.0402737	0.0897733
Oit3	0	0	2.06282	6.90514	1.92689	2.75839	2.02817	1.06458	1.09177	1.9797	0.959337	6.68383	0.00784499	0.872578	NA	-0.237219	0.058795	0.124256
Bcr	389.956	408.415	465.165	570.167	492.32	499.268	398.536	325.76	402.864	582.032	410.596	401.865	-0.130361	0.0603292	0.142282	-0.262679	0.00114766	0.00385204
Fxyd5	5527.02	6075.3	5833.64	7174.44	6177.6	6452.79	6690.95	7053.88	6596.48	7536.72	6958.07	7229.39	0.161814	0.000416032	0.00231672	-0.132044	0.0060398	0.0171273
Kcnd1	67.6346	43.937	59.8217	51.2953	27.9399	56.0872	30.4226	36.1956	41.4873	48.5027	21.1054	40.103	-0.212353	0.0207311	0.0602008	0.121713	0.315552	0.475217
Tfcp2	460.761	399.428	402.249	611.598	501.954	512.141	425.917	352.374	352.642	637.464	431.702	467.032	-0.105265	0.0641461	0.149138	-0.372264	3.57e-09	3.08e-08
Pou6f1	155.348	24.9642	19.5968	231.815	47.2087	37.698	70.9861	19.1624	26.2025	123.731	36.4548	35.0901	-0.243521	0.010774	0.035598	-0.543483	0.000287881	0.00109877
Ubp1	4702.72	3798.56	3857.47	4661.95	3513.68	3597.86	4127.33	3436.45	3851.77	4386.03	3315.47	3427.97	-0.0888771	0.0262748	0.0728924	0.0576116	0.16586	0.28932
Nuak2	25.363	4.99285	8.25126	28.607	11.5613	19.3087	39.5494	15.9686	32.7531	57.4113	22.0648	16.7096	0.485677	0.00154297	0.00700122	-0.151427	0.243322	0.390596
Cilk1	460.761	287.588	317.674	554.384	345.876	356.751	497.917	317.243	332.99	579.063	339.605	340.04	0.0396968	0.483442	0.655197	-0.164058	0.00831654	0.0227241
Sdhb	3735.75	5452.19	4934.26	2955.4	5081.2	4890.62	4120.24	5712.51	5125.87	3510.01	5657.21	5278.55	0.115031	0.01782	0.0533843	0.102034	0.0473936	0.103326
Snap47	464.988	506.275	504.359	569.181	694.643	671.208	550.649	515.254	528.417	672.108	692.642	716.84	0.0954823	0.0754265	0.169368	-0.365205	5.22e-10	5.07e-09
Kdsr	1692.98	732.95	748.802	1393.85	1107.96	1108.87	1267.61	787.786	816.645	1316.5	1067.74	1140.43	-0.0405109	0.583808	0.735932	-0.253334	0.00534119	0.0153779
Vps4b	7357.38	5883.57	6052.3	6763.09	5771.99	5803.65	6901.88	5797.68	5894.47	6839.87	5803.99	5807.41	-0.0203502	0.489466	0.66055	0.0399482	0.184054	0.31435
Rps25	44554.3	46052	44444.4	33614.2	38017.5	39042.2	44871.3	50174.5	42593.3	36047.4	40446.6	38908.2	0.0396492	0.332714	0.508559	0.262793	8.82e-10	8.32e-09
Nxf2	10.5679	4.99285	9.28267	8.87803	8.67099	9.19463	13.1831	13.8395	19.6519	12.8681	12.4714	10.8612	0.162444	0.0597199	0.141101	0.0510357	0.681814	0.803976
Tafazzin	1565.11	1099.42	1325.36	1577.33	1194.67	1382.87	1321.36	981.538	1220.6	1400.64	1106.12	1291.65	-0.140474	0.000611626	0.00319811	-0.0836563	0.0495922	0.107611
Aldh3a2	1747.93	857.771	928.267	2181.04	1003.91	1071.17	1670.2	925.116	1056.83	2083.64	1045.68	1074.42	0.0299546	0.542348	0.705068	-0.203895	0.000106548	0.000443744
Zmynd10	11.6247	3.99428	3.09422	13.8103	3.85377	11.0336	7.09861	3.19373	4.36709	5.9391	1.91867	5.01287	-0.107984	0.1377	0.268996	-0.0640001	0.591051	0.73333
Tmem115	717.561	589.156	617.813	656.974	527.967	577.422	592.227	382.182	474.921	534.519	379.898	449.487	-0.357356	3.54e-10	1.02e-08	0.0994264	0.0915098	0.179443
Hyal2	392.069	572.18	590.997	253.517	477.868	448.698	414.762	423.701	517.5	281.118	375.101	423.587	-0.107269	0.122652	0.246355	0.337041	4.14e-05	0.000186681
Ifrd2	3598.37	3889.43	4239.09	2322.1	2635.02	2798.84	3510.77	2992.52	3586.47	2513.23	2398.34	2308.43	-0.136773	0.0129061	0.041286	0.514795	3.27e-17	7.7e-16
Hyal1	23.2494	17.9742	19.5968	29.5934	18.3054	20.2282	23.324	19.1624	10.9177	26.726	13.4307	13.3677	-0.0862056	0.274599	0.445415	-0.0316678	0.799742	0.883219
Tusc2	927.862	849.782	1022.13	840.454	868.063	925.899	936.002	830.369	905.078	824.545	851.892	840.491	-0.0581515	0.23512	0.398811	0.0810826	0.119996	0.223147
Nprl2	548.474	350.498	349.647	468.563	418.134	415.597	449.241	295.952	314.43	473.149	321.378	390.168	-0.150492	0.0223524	0.0639543	-0.113122	0.126031	0.232206
Cacna2d2	12.6815	4.99285	1.03141	9.86448	6.7441	4.59731	6.08452	4.2583	4.36709	12.8681	8.63404	5.01287	0.0121955	0.845616	0.914513	-0.150411	0.238602	0.385169
Rassf1	2254.13	1458.91	1450.16	2310.26	1297.76	1371.84	1707.72	1386.08	1411.66	1792.62	1268.24	1325.9	-0.138676	0.0144984	0.0452563	0.0544886	0.375011	0.538517
Slc3a2	13218.3	4277.87	5782.07	12259.6	3481.88	4278.26	10477.5	3212.89	4677.15	10036.1	2869.38	3438.83	-0.29146	1.44e-08	2.94e-07	0.237197	1.05e-05	5.26e-05
Nxf1	9655.9	8982.13	8905.18	9627.73	8903.18	9367.48	8460.53	8354.79	8916.5	9193.73	8347.19	9325.61	-0.072331	0.0368164	0.095485	-0.0385778	0.279343	0.43367
Stx5a	1999.45	1006.56	1030.38	2141.58	1248.62	1311.15	1502.88	887.856	989.145	1644.14	1081.17	1109.52	-0.223458	2.19e-05	0.000182462	-0.206733	0.00021426	0.000839051
Pifo	2.11358	3.99428	5.15704	0	2.89033	2.75839	0	4.2583	8.73417	2.96955	1.91867	10.0257	0.0520901	0.365207	NA	0.0432699	0.689606	0.808596
Tnfrsf13b	203.961	263.622	289.826	183.479	315.046	296.067	216.001	307.662	291.503	213.808	363.589	314.975	0.108408	0.0972105	0.205471	-0.0778511	0.291063	0.447148
Spire2	11.6247	13.98	9.28267	5.91869	4.81722	3.67785	9.12678	15.9686	21.8354	6.92895	8.63404	11.6967	0.121055	0.120383	0.242916	0.432637	0.0125271	0.0325462
X2610507B11Rik	6283.68	7876.71	7387.98	7331.28	9680.68	8780.87	6751.79	7077.3	7253.73	7764.39	9446.59	8429.97	-0.0131259	0.753223	0.85547	-0.257793	4.06e-09	3.49e-08
AI597479	2630.35	2934.8	3118.98	2432.58	2926.94	2999.29	2855.67	3177.76	3379.03	2500.36	3006.56	3234.14	0.0849696	0.0150669	0.0466684	0.0817667	0.023117	0.0557715
Tmem86a	22.1926	4.99285	9.28267	61.1598	32.7571	22.9866	21.2958	7.45203	10.9177	42.5636	24.9428	20.887	-0.0460201	0.546233	0.707852	-1.25749	3.66e-07	2.32e-06
Tex14	15.8519	6.98999	5.15704	9.86448	5.78066	5.51678	8.1127	7.45203	3.27531	9.8985	7.6747	4.17739	-0.038181	0.562362	0.719287	0.0222611	0.853594	0.916311
Ifi35	1071.59	762.907	666.29	1256.73	993.31	1010.49	1229.07	942.149	843.939	1414.5	1173.27	1111.19	0.202229	0.000104665	0.000704612	-0.332968	2.43e-09	2.16e-08
Rdm1	87.7136	43.937	36.0993	88.7803	54.9163	43.2147	87.2115	37.2601	37.1202	72.2591	75.7876	71.8511	0.0589613	0.469247	0.64303	-0.233515	0.0608404	0.127791
Nedd8	1985.71	3877.44	3813.12	1529.98	3467.43	3475.57	2342.54	4321.11	3880.16	1881.71	3705.92	3529.9	0.122309	0.0107067	0.0354106	0.210608	3.43e-05	0.000157203
Gosr1	3099.57	2165.9	2249.5	2950.47	1899.91	1968.57	2603.16	1930.07	2114.76	2454.83	1635.67	1806.3	-0.173028	3.15e-05	0.000251309	0.159658	0.000218577	0.000854608
Mrpl52	1134.99	1530.81	1698.73	968.692	1167.69	1289.09	1314.26	1726.74	1732.64	1165.05	1372.81	1444.54	0.161677	0.000388697	0.00218905	0.287462	2.14e-09	1.92e-08
Kansl3	2708.55	1525.81	1582.18	2837.02	1631.11	1677.1	2186.37	1322.2	1437.86	2349.91	1527.26	1465.43	-0.190424	4.02e-06	4.19e-05	-0.0937089	0.02853	0.0668346
Uckl1os	0	1.99714	1.03141	0	2.89033	1.83893	0	3.19373	0	4.94925	0.959337	0.835478	0.0158751	0.708984	NA	-0.0985057	0.281291	NA
Faf1	3369.05	3313.25	3243.78	3125.07	3064.71	3002.05	3509.76	3459.87	3469.65	3336.79	3406.61	3245	0.092488	0.00275897	0.0113532	0.0855418	0.0067892	0.0190378
Tsacc	100.395	66.9041	47.4448	119.36	86.7099	78.1543	96.3383	87.2952	74.2404	77.2083	86.3404	91.9026	0.0389297	0.632535	0.771706	-0.146273	0.199082	0.334442
Mettl16	6128.33	7293.55	7098.15	4445.92	5429	5382.53	5928.35	6963.39	6998.25	4381.08	5180.42	5312.81	-0.0391959	0.155658	0.295329	0.419708	5.88e-50	1.95e-47
Dazl	3.17037	6.98999	8.25126	4.93224	1.92689	6.43624	8.1127	5.32288	25.1107	4.94925	11.512	14.2031	0.237513	0.0214211	0.0618246	0.0868853	0.477617	0.637961
Apol7a	23.2494	5.99142	3.09422	16.7696	15.4151	4.59731	13.1831	2.12915	5.45886	21.7767	7.6747	9.19026	-0.0334253	0.610769	0.755198	-0.215411	0.116466	0.217805
Pigyl	103.565	187.731	160.9	104.564	211.958	222.51	113.578	217.173	175.775	157.386	284.923	288.24	0.23103	0.00233524	0.00987184	-0.332946	0.000193623	0.000764225
Rbm25	24986.8	21302.5	21679.2	23486.3	20825.8	21555	22863.6	21226.6	21337.6	22734.9	19683.7	21334.8	-0.047937	0.099301	0.208584	0.0406779	0.17055	0.29571
Psen2	348.741	407.416	390.904	386.688	454.745	450.537	428.959	372.601	467.278	488.986	467.197	548.074	0.15041	0.0148529	0.0461295	-0.189519	0.00555911	0.0159186
Acaa1b	188.109	155.777	149.554	306.785	267.837	264.805	218.029	121.362	155.032	319.722	221.607	228.921	-0.0599639	0.398193	0.575207	-0.66471	7.24e-13	1.04e-11
Fads1	461.818	499.285	501.264	501.116	727.4	664.771	512.114	607.872	483.655	625.586	855.729	726.031	0.147505	0.015603	0.0480381	-0.378371	3.28e-08	2.44e-07
Lmbr1	86.6568	100.855	139.24	117.387	195.579	230.785	132.845	161.815	160.49	183.122	231.2	235.605	0.265675	0.00114432	0.00543033	-0.537439	1.77e-07	1.19e-06
Tnfrsf22	1327.33	714.976	756.022	1911.74	984.639	1036.23	1052.62	931.503	745.68	1575.84	919.045	967.484	-0.0564001	0.403684	0.580365	-0.351187	1.05e-05	5.25e-05
Cars	8047.46	3972.31	4487.66	7176.41	3126.37	3466.37	6615.9	3587.62	3983.87	6068.77	2927.9	2996.02	-0.175551	0.000108075	0.0007241	0.272439	1.08e-08	8.7e-08
Apip	349.798	530.24	548.709	339.338	508.698	512.141	405.635	730.299	623.401	469.189	660.024	601.544	0.28074	2.08e-06	2.41e-05	0.0332267	0.595898	0.737527
Pdhx	876.079	1228.24	1229.44	770.416	995.237	956.241	931.946	1437.18	1236.98	840.383	1041.84	1030.14	0.0936611	0.052869	0.127922	0.278224	7.16e-08	5.11e-07
Vac14	1642.25	1806.41	1916.36	1467.83	1889.31	1756.17	1501.86	1345.62	1595.08	1412.52	1479.3	1467.1	-0.217421	6.78e-05	0.000485807	0.046227	0.4252	0.58827
Mcoln2	247.289	339.514	452.788	204.195	238.934	272.161	403.607	613.195	698.734	280.128	406.759	467.868	0.688165	2.36e-20	2.44e-18	0.512469	6.27e-13	9.09e-12
Akt1s1	937.373	706.987	759.116	611.598	500.027	552.597	724.058	508.867	640.87	580.052	454.726	404.371	-0.247415	4.7e-05	0.000356969	0.425766	1.99e-10	2.05e-09
Tbrg1	1727.85	2351.63	2328.92	1633.56	2134.03	1918	2030.2	2228.16	2243.59	1717.39	1964.72	1875.65	0.00165667	0.972238	0.986495	0.189163	0.000189507	0.000749355
Adssl1	4.22716	14.9785	8.25126	14.7967	10.5979	18.3893	9.12678	9.58118	8.73417	14.8478	23.0241	9.19026	0.00617922	0.927458	0.96162	-0.283251	0.0539345	0.11552
Brf1	2336.56	1488.87	1584.24	2803.49	1917.25	2099.13	1754.37	1338.17	1446.6	2532.04	1710.5	1911.57	-0.175572	6.94e-05	0.000495782	-0.372519	1.08e-15	2.13e-14
Odc1	22181	42564	41788.5	16041.6	30640.4	29553.4	27478.7	43644.4	40964.4	20534.4	33328.3	31065.6	0.129402	0.00669258	0.0238291	0.425836	7.97e-17	1.81e-15
Thg1l	1375.94	1808.41	1699.76	1044.65	1567.52	1512.52	1318.31	1851.3	1595.08	1136.35	1672.12	1563.18	0.021128	0.648182	0.783386	0.182834	0.00019584	0.000772092
Adam19	1094.84	203.708	195.968	664.866	190.762	156.309	649.016	91.5535	188.876	566.194	163.087	171.273	-0.206806	0.0171717	0.0518466	0.102873	0.346859	0.509167
Pabpc4	8070.71	11738.2	11802.4	6929.8	10104.6	9428.17	9209.94	9401.26	10229.9	7801.01	8960.21	8440	-0.0696672	0.227073	0.389387	0.209102	0.00099595	0.00338688
Zfp296	187.052	238.658	305.297	111.469	168.603	173.778	235.268	331.083	345	130.66	195.705	244.795	0.256973	0.000264406	0.00157357	0.649847	1.37e-14	2.41e-13
Sugp1	1772.24	1419.97	1487.29	1758.84	1409.52	1509.76	1708.74	1226.39	1375.63	1715.41	1341.15	1385.22	-0.0930439	0.0178926	0.0535635	-0.0219896	0.589732	0.732655
Dhdh	113.077	75.8913	80.4498	148.954	120.43	103.899	164.282	116.039	143.022	207.869	143.901	168.767	0.463278	5.88e-07	7.87e-06	-0.318244	0.000729024	0.0025548
Zfp790	1299.85	816.83	931.361	1193.6	804.475	899.234	1152	752.655	770.791	1180.89	740.608	820.44	-0.124269	0.00634517	0.0228305	0.0163899	0.731768	0.838247
Fuz	354.025	233.665	207.313	466.59	282.289	294.228	312.339	195.882	255.474	437.514	258.062	294.924	-0.0483838	0.456663	0.631216	-0.340872	6.27e-06	3.26e-05
Sptbn4	2.11358	1.99714	0	2.95934	0.963444	0	1.01409	1.06458	1.09177	0	0	0	-0.0367246	0.373641	NA	0.0743663	0.377702	NA
Pgam1	6931.49	15130.3	15161.7	4727.06	13269.5	11401.3	10006	14027.9	14792.4	6641.9	12383.1	10883.8	0.0860774	0.221608	0.382972	0.34725	3.94e-05	0.000178055
Evi5	463.931	415.405	458.977	497.17	525.077	484.557	528.339	444.992	407.231	547.387	477.75	468.703	0.00957231	0.869948	0.928903	-0.131499	0.0417305	0.0925843
Evi5l	162.746	92.8669	79.4184	238.72	112.723	155.389	142.986	59.6162	74.2404	237.564	118.958	128.664	-0.111406	0.14881	0.285469	-0.642431	2.65e-09	2.34e-08
Snapc2	340.287	264.621	319.736	327.501	302.521	300.664	283.944	228.884	262.025	270.229	291.639	254.821	-0.173228	0.00939682	0.0317693	-0.0399188	0.592134	0.7343
Git1	1201.57	1250.21	1289.26	1280.41	1047.26	1071.17	1146.93	998.571	1030.63	1118.53	913.289	867.226	-0.207315	0.000146947	0.000945166	0.13212	0.0232533	0.0560536
Gltp	1001.84	1133.38	1075.76	1409.63	1800.68	1663.31	1222.99	1247.68	1122.34	1527.34	1921.55	1640.88	0.0986129	0.0519507	0.126007	-0.527681	2.21e-21	8.16e-20
Bnip2	3017.14	4130.08	3865.72	3117.18	4363.44	4228.61	3518.88	4400.95	4134.54	3462.5	4666.22	4465.63	0.115801	0.000969438	0.00471564	-0.0698362	0.0531389	0.114
Ccnt1	8163.71	6710.39	7056.89	7072.83	6288.4	6415.09	7242.61	6527.97	6647.8	6281.59	6013.13	5976.18	-0.101152	0.00252949	0.0105844	0.14935	1.42e-05	6.96e-05
Scarf2	0	2.99571	0	0	0.963444	3.67785	0	3.19373	1.09177	2.96955	4.79669	5.01287	0.0601049	0.239155	NA	-0.156189	0.144947	0.259913
Brms1l	733.413	734.947	635.347	761.538	735.107	653.738	697.692	852.725	814.461	739.418	839.42	829.63	0.14018	0.0159856	0.0489659	-0.0278831	0.659504	0.788184
Med15	1982.54	1404.99	1573.93	2085.35	1515.5	1672.5	1626.6	1156.13	1417.12	1906.45	1395.84	1406.95	-0.185457	2.12e-05	0.000177694	-0.120739	0.00787472	0.0217019
Dhdds	1484.79	1476.88	1517.2	1367.22	1597.39	1528.15	1506.93	1207.23	1409.48	1406.58	1450.52	1549.81	-0.0630773	0.249493	0.41547	-0.0464779	0.433712	0.596461
Crybg2	51.7827	84.8784	87.6697	45.3766	44.3184	46.8926	44.6198	79.8431	82.9746	42.5636	46.0482	47.6223	-0.0330698	0.684514	0.809394	0.491593	0.000176124	0.000703435
Ubxn11	411.092	367.473	410.5	268.314	240.861	276.758	399.55	418.378	459.636	269.239	277.248	289.911	0.0809704	0.168544	0.313022	0.576745	1.55e-17	3.77e-16
Tex22	2.11358	2.99571	2.06282	1.9729	5.78066	8.27516	2.02817	3.19373	3.27531	0.98985	1.91867	3.34191	-0.0518349	0.371797	NA	-0.0553552	0.614304	0.75182
Wnt8a	5.28395	0.998569	2.06282	1.9729	1.92689	4.59731	2.02817	0	2.18354	0	1.91867	0	-0.078783	0.147038	NA	0.0283496	0.765669	0.861425
Tjap1	914.124	652.066	712.703	892.736	632.019	686.839	691.607	474.801	644.145	768.124	527.636	537.212	-0.265782	2.66e-06	2.98e-05	0.0157817	0.791951	0.877884
Rpl15	49961.9	53742	52327.5	40823.2	44699	45990.6	51222.6	58680.4	50074.1	46276.5	49247.6	46330.6	0.0671141	0.0824408	0.181301	0.203009	4.34e-07	2.71e-06
Tmem167	5248.02	7646.05	7554.03	4339.39	6659.32	6656.91	5819.85	8475.08	7778.87	4634.48	7595.07	7337.17	0.120649	0.00131547	0.00610008	0.197925	3.54e-07	2.24e-06
Mplkip	1491.13	1379.02	1459.44	1418.51	1043.41	1214.61	1450.14	1466.98	1481.53	1332.34	1203.97	1216.46	0.0258638	0.611354	0.7557	0.22363	4.51e-05	0.000201453
Kif11	428	1204.27	736.425	365.972	994.274	723.617	828.509	3518.42	1746.83	609.748	3692.49	2042.74	1.29245	1.04e-27	2.06e-25	0.0740781	0.440507	0.602815
Rpa3	988.099	1827.38	1856.53	1042.68	2146.55	2018.22	1345.69	2801.96	2241.41	1331.35	2904.87	2626.74	0.390448	2.12e-15	1.35e-13	-0.110859	0.0270505	0.0638296
Mlkl	86.6568	534.235	407.406	56.2275	204.25	211.476	296.113	864.435	777.341	112.843	437.458	449.487	1.04438	4.76e-20	4.78e-18	1.01492	3.38e-19	9.69e-18
Tnpo3	8267.27	9978.7	9606.53	6968.27	8332.82	7966.22	7788.19	9789.83	9522.43	6613.19	8175.47	7764.93	-0.0427301	0.10854	0.22417	0.257994	1.89e-21	7.05e-20
Ttll5	541.077	404.421	423.909	581.018	505.808	494.671	491.832	391.764	399.588	586.981	499.815	464.526	-0.0514718	0.333038	0.50887	-0.228446	7.63e-05	0.000326669
Zfp715	2817.4	1619.68	1702.85	2796.58	1528.98	1513.44	2480.46	1660.74	1751.2	2530.06	1416.94	1572.37	-0.04707	0.323564	0.499503	0.0959814	0.0579156	0.122672
Cdh23	416.376	232.667	365.118	332.433	74.1852	115.852	208.902	192.688	242.373	137.589	56.6009	61.8254	-0.316632	0.00583132	0.0212461	1.12811	1.02e-06	5.97e-06
Rps5	43614.8	40344.2	39676.2	34092.6	31717.5	34668.3	41969	41750.5	38576.6	37212.4	34560.1	35418.4	0.036314	0.345249	0.521814	0.237419	3.04e-09	2.66e-08
Podnl1	42.2716	32.9528	12.3769	18.7425	32.7571	19.3087	28.3944	17.0332	30.5696	12.8681	23.0241	28.4063	-0.0307944	0.668009	0.797643	0.103533	0.415508	0.578972
Adgrl1	1535.52	1287.16	1251.1	1767.72	1302.58	1629.29	1384.23	1279.62	1294.84	1884.68	1710.5	1691.84	0.0604072	0.278331	0.449095	-0.290137	2.17e-06	1.21e-05
Amotl1	0	2.99571	2.06282	0.986448	1.92689	2.75839	4.05635	1.06458	4.36709	0.98985	3.83735	8.35478	0.084006	0.165477	NA	-0.0258531	0.803797	0.886036
Etv5	133.156	32.9528	40.2249	677.69	99.2347	95.6241	185.578	26.6144	36.0285	509.773	104.568	98.5864	-0.0234817	0.770283	0.867379	-1.64704	5.59e-29	4.03e-27
Gfod2	129.985	146.79	144.397	175.588	226.409	190.329	138.93	126.684	151.756	152.437	152.535	138.689	-0.147147	0.0586602	0.139006	-0.237919	0.0131309	0.0339021
Enkd1	79.2593	227.674	201.125	96.6719	310.229	265.725	151.099	349.181	293.686	151.447	472.953	401.03	0.605836	1.04e-12	4.68e-11	-0.316531	7.28e-05	0.000312579
Atp6v0d1	777.798	691.01	799.341	876.952	656.105	663.852	794.03	584.452	649.604	832.464	554.497	596.531	-0.137772	0.0193576	0.0570461	0.0458288	0.475862	0.636469
Ptprs	3002.34	3177.45	3098.35	3716.94	4665.96	5085.55	3588.85	2776.41	3010.01	4536.48	4596.18	4891.72	0.0310205	0.621179	0.763151	-0.521272	1.49e-12	2.04e-11
Slc41a1	1383.34	1051.49	1205.72	1460.93	1006.8	889.12	1036.4	821.852	919.271	1154.17	779.941	741.069	-0.303771	2.02e-06	2.35e-05	0.0969982	0.154111	0.272655
Igf2bp1	2.11358	0.998569	1.03141	4.93224	0	0	1.01409	0	0	1.9797	0	0	-0.0393222	0.335167	NA	0.0219588	0.782797	NA
B4galnt2	17.9654	0	0	40.4444	0	0	4.05635	0	2.18354	21.7767	0.959337	0	-0.0234432	0.652457	0.786583	-0.124388	0.265365	0.416856
Zfp651	8.45433	6.98999	4.12563	7.89159	6.7441	10.1141	5.07044	2.12915	2.18354	8.90865	10.5527	5.84835	-0.0600482	0.360669	0.538041	-0.250885	0.0784391	0.157672
Nelfb	1914.9	1673.6	1782.27	1865.37	1879.68	1807.66	1786.82	1162.52	1432.4	1769.85	1509.04	1539.79	-0.220087	0.000191393	0.00119023	-0.0914807	0.149418	0.266368
Tmem175	803.161	661.053	776.65	953.895	927.796	981.067	747.382	694.103	875.601	1093.78	967.971	1056.88	0.0759442	0.13354	0.263059	-0.376007	7.2e-12	9.09e-11
Bcas1	3.17037	2.99571	8.25126	0.986448	7.70755	9.19463	5.07044	9.58118	10.9177	10.8884	20.1461	9.19026	0.227859	0.0237316	0.0671163	-0.134297	0.285972	0.441322
Tango2	250.459	259.628	194.936	459.685	411.39	396.288	266.705	228.884	216.171	456.321	446.092	439.462	0.0443562	0.475901	0.648721	-0.867882	1.04e-29	7.97e-28
X4833413E03Rik	2.11358	0	1.03141	0.986448	2.89033	5.51678	1.01409	0	1.09177	0	0	0.835478	-0.0813101	0.104033	NA	-0.0406198	0.641484	NA
Aldh1a2	9.51112	0	0	0.986448	0.963444	0	3.04226	1.06458	1.09177	0.98985	0.959337	1.67096	0.0190892	0.66562	NA	0.0618524	0.498018	NA
Ndufs2	2292.18	3506.98	3458.31	2076.47	3530.06	3363.39	2647.78	3015.94	3100.63	2452.85	3179.24	3072.05	-0.0304218	0.59574	0.744426	0.033715	0.591619	0.733799
Atraid	428	539.227	573.463	531.696	645.507	721.778	477.635	571.677	532.784	569.164	684.967	783.679	0.0650016	0.223591	0.385413	-0.310864	9.67e-08	6.76e-07
Cad	5856.73	6046.34	6444.24	4639.27	5393.36	4920.04	5613.99	3470.52	4788.51	4671.1	3631.09	3714.54	-0.293336	7.23e-05	0.0005134	0.213422	0.00905568	0.0244645
Sh3bp5l	585.462	460.34	561.086	588.91	658.032	694.194	566.875	364.085	500.031	578.073	573.684	552.251	-0.137255	0.0472484	0.11704	-0.23996	0.00271981	0.00840607
Atad1	9649.56	10164.4	10552.3	7920.19	9040.95	9715.96	10071.9	11182.3	10977.8	8469.16	9793.87	10258.8	0.0865174	0.0113382	0.0370851	0.180889	2.71e-07	1.75e-06
Pten	7236.9	7268.59	7572.6	7608.47	7469.58	7758.43	6192.02	5871.13	6537.53	6157.86	6503.35	6630.35	-0.23679	2.65e-14	1.46e-12	-0.0500157	0.113822	0.213704
Pea15a	499.862	387.445	362.024	681.636	542.419	441.342	489.804	488.64	415.965	668.149	556.416	476.223	0.081977	0.162882	0.305313	-0.31749	1.26e-06	7.25e-06
Timm23	9235.29	14899.7	13876.6	6748.29	10702.9	10348.6	10075	15045.6	13987.8	7423.88	11432.4	10675.7	0.0679255	0.024921	0.069825	0.424105	2.79e-42	5.6e-40
Tnfaip8l2	479.783	265.619	280.543	405.43	238.934	282.275	400.564	297.016	366.835	448.402	327.134	345.052	0.14331	0.0397893	0.101742	0.0277675	0.727497	0.835469
Trnt1	7674.41	10563.9	10312	5620.78	8299.1	8174.94	8500.08	12518.3	11660.1	6050.96	9573.23	9737.5	0.179049	2.23e-06	2.56e-05	0.368485	5.96e-21	2.11e-19
Ehmt2	814.786	1250.21	1151.05	1000.26	1587.75	1522.63	971.496	1002.83	1008.8	1170	1375.69	1256.56	-0.0697185	0.276107	0.446703	-0.314501	1.81e-05	8.7e-05
Elof1	802.104	1291.15	1174.77	697.419	1196.6	1174.15	803.157	1237.04	1206.41	779.012	1311.41	1145.44	0.0336801	0.461072	0.635384	0.0519606	0.281353	0.436143
Med16	498.805	437.373	501.264	389.647	363.218	416.517	435.043	294.887	339.541	404.849	284.923	321.659	-0.265079	0.000127524	0.000836489	0.168612	0.0266446	0.0629748
St3gal1	2535.24	2916.82	3192.21	1348.47	1404.7	1096.92	2260.4	2080.18	2291.63	1131.4	1061.99	846.339	-0.29496	2.46e-05	0.00020232	1.13663	7.63e-41	1.4e-38
Tmem259	2632.47	1778.45	1671.91	2251.07	1554.03	1728.59	1904.46	1295.59	1581.98	2006.43	1390.08	1519.73	-0.224644	2.38e-05	0.00019669	0.0429967	0.444247	0.606508
Rnf170	1359.03	1432.95	1310.92	1482.63	1502.97	1503.32	1360.9	1551.09	1456.42	1489.72	1695.15	1741.14	0.101672	0.0215762	0.0621765	-0.145882	0.00169677	0.00548297
Clip3	0	1.99714	2.06282	3.94579	0.963444	1.83893	2.02817	0	2.18354	1.9797	2.87801	0.835478	-0.00606193	0.898272	NA	-0.0576157	0.555416	NA
X1700020L13Rik	2.11358	2.99571	2.06282	3.94579	4.81722	4.59731	10.1409	1.06458	1.09177	4.94925	3.83735	4.17739	0.0169835	0.760187	NA	-0.10083	0.379138	0.542757
Dedd	1275.55	1108.41	1142.8	1165.98	1135.9	1124.5	1198.65	997.507	1076.49	1172.97	1025.53	1005.08	-0.0957296	0.0277776	0.0761731	0.0335429	0.461566	0.623687
Nit1	703.823	768.898	789.027	894.708	860.355	918.543	757.523	755.848	795.901	911.652	754.998	841.327	-0.0293108	0.578312	0.73206	-0.167957	0.00322763	0.00980326
Prdm15	1298.8	1277.17	1284.1	1195.58	1001.02	1020.6	1316.29	1144.42	1182.39	1088.84	1030.33	1042.68	-0.0492671	0.268448	0.438175	0.225374	1.63e-06	9.24e-06
Rnf168	1651.76	2314.68	2154.61	1636.52	2462.56	2435.66	1974.43	2740.22	2473.95	1846.07	2938.45	2916.65	0.214178	2.11e-06	2.43e-05	-0.0809787	0.084973	0.168774
Dynlt2b	40.158	122.824	110.361	61.1598	97.3078	82.7516	77.0706	155.428	117.911	66.32	155.413	130.335	0.294636	0.00105553	0.00507157	0.0471293	0.647217	0.778462
Chp1	1805	1547.78	1542.99	2128.76	2198.58	1973.17	1845.64	1477.63	1425.85	2200.44	1925.39	1706.05	-0.0752664	0.121486	0.244478	-0.317629	1.08e-09	1.01e-08
Trpv4	11.6247	3.99428	3.09422	8.87803	6.7441	3.67785	2.02817	1.06458	3.27531	10.8884	4.79669	2.50643	-0.0798813	0.223863	NA	-0.142672	0.248173	0.396685
Klhl3	189.166	92.8669	119.643	570.167	212.921	267.564	241.353	93.6826	77.5158	499.874	195.705	233.098	-0.0784837	0.292045	0.464246	-1.23699	2.58e-30	2.07e-28
Tvp23b	1457.31	1529.81	1809.09	1334.66	1292.94	1383.79	1461.3	1733.13	1740.28	1276.91	1375.69	1557.33	0.0486612	0.297195	0.469967	0.230342	3.4e-06	1.85e-05
Dnajc7	9730.93	8812.37	8543.15	9002.33	7871.33	8167.59	8961.49	8344.14	8174.09	8366.22	7694.84	8064.04	-0.0667603	0.030678	0.0828482	0.0939685	0.00295228	0.0090402
Cacybp	10849	18842	17066.7	7858.05	14316.8	13771.7	12680.1	22580.7	18268.6	8606.75	16690.6	15040.3	0.165323	7.15e-05	0.000509197	0.396105	1.09e-19	3.32e-18
Cluap1	850.716	1002.56	867.414	810.86	895.039	875.328	897.467	1059.25	938.923	865.129	1007.3	1096.98	0.127739	0.0150475	0.0466253	0.0172638	0.7587	0.856945
Zswim7	396.296	387.445	425.972	336.379	294.814	361.349	420.846	469.478	492.389	377.133	350.158	391.004	0.154842	0.00763037	0.0266101	0.27547	1.48e-05	7.21e-05
Pigl	425.887	365.476	396.061	415.295	407.537	424.792	367.1	357.697	421.424	359.316	399.084	391.004	-0.0709217	0.231149	0.394216	-0.0360082	0.581083	0.725714
Ndufa2	1086.38	1531.81	1426.44	935.153	1380.61	1453.67	1106.37	1494.66	1460.79	993.81	1371.85	1410.29	0.00727497	0.866367	0.926627	0.104566	0.0212414	0.0517557
Pam16	698.539	1042.51	1150.02	582.004	816.037	822	767.664	1083.74	1146.36	668.149	826.949	817.098	0.0550136	0.285353	0.45663	0.348953	4.35e-10	4.28e-09
Glis2	8.45433	9.98569	10.3141	8.87803	16.3785	10.1141	7.09861	9.58118	8.73417	13.8579	6.71536	7.5193	-0.0459307	0.505402	0.674456	-0.0701703	0.571831	0.718258
Cox6c	2988.6	5688.85	5096.19	2543.06	5550.4	5467.12	3504.69	6516.26	5417.37	3100.21	6262.55	5719.68	0.153813	0.00162129	0.00728222	0.0488957	0.34269	0.504762
Ube2z	2763.51	2603.27	2649.69	2940.6	2548.31	2492.66	2607.22	1849.17	2282.89	2605.29	2156.59	2061.96	-0.217958	2.72e-05	0.000220922	-0.00438413	0.936249	0.965952
Tmem87b	1761.67	1285.16	1409.93	1876.22	1349.78	1459.19	1456.23	1184.87	1180.2	1648.1	1226.99	1280.79	-0.181218	6.41e-06	6.3e-05	-0.0901487	0.0300394	0.0696642
Anapc1	6856.46	8051.46	7801.57	6814.38	8575.61	8014.04	6999.23	7114.56	7453.52	6978.45	7841.62	7546.87	-0.061548	0.113899	0.232705	-0.0441952	0.274177	0.427622
Tsg101	2576.46	2210.83	2258.78	2336.9	2135.95	2171.77	2541.3	2314.39	2285.08	2413.26	2136.44	2165.56	0.0165388	0.617098	0.759962	0.0839839	0.0134888	0.0347585
Hps5	1213.2	1063.48	1105.67	1343.54	1208.16	1381.95	1127.66	1050.74	1074.3	1346.2	1245.22	1295.83	-0.0325541	0.434282	0.610272	-0.229383	1.51e-07	1.02e-06
Map3k4	461.818	437.373	447.631	1050.57	922.015	936.013	557.748	345.987	426.883	973.023	845.176	798.717	-0.0797254	0.196963	0.351395	-1.03403	1.31e-42	2.68e-40
Piezo1	2721.24	1555.77	1524.42	2498.67	1470.21	1502.4	1918.65	1204.03	1426.95	2146.99	1313.33	1482.14	-0.200338	0.000253154	0.00151677	-0.0158375	0.786044	0.874703
Blk	34.8741	45.9342	21.6596	12.8238	19.2689	12.8725	6.08452	14.9041	13.1013	1.9797	4.79669	1.67096	-1.55548	2.05e-07	3.15e-06	1.08846	4.3e-05	0.000192883
Rnf166	658.381	242.652	245.475	994.34	431.623	463.409	501.973	173.526	207.437	830.485	353.995	350.065	-0.291379	2.48e-06	2.79e-05	-0.77408	1.13e-27	7.12e-26
Ankrd28	4074.98	4592.42	4356.67	4141.11	4122.57	4032.76	4012.74	4486.12	4313.59	3675.31	4246.03	4127.26	-0.0262054	0.472503	0.645867	0.0824895	0.0287299	0.0672157
Ankrd52	3848.83	3595.85	3740.92	4014.84	3541.62	3534.41	3335.33	2600.76	3085.35	3734.71	2766.73	2965.11	-0.251328	2.69e-07	3.97e-06	-0.0236811	0.642204	0.774167
Pkd2l2	27.4766	22.9671	29.9108	39.4579	24.0861	16.5503	31.4367	23.4207	13.1013	29.6955	22.0648	20.0515	-0.0637591	0.418054	0.594693	-0.00634684	0.959206	0.978209
Srp19	3005.51	3753.62	3597.55	2481.9	3157.2	3326.62	3377.92	4370.08	3858.32	2756.73	3468	3536.58	0.13434	0.00082023	0.00409727	0.224273	7.91e-08	5.6e-07
Wdfy2	736.583	429.385	453.82	1073.26	652.251	683.161	674.368	365.149	390.854	896.805	501.733	568.125	-0.2206	1.74e-05	0.00015052	-0.503808	1.16e-19	3.54e-18
Rbsn	1830.36	1692.57	1742.05	1899.9	1632.07	1671.58	1652.96	1349.88	1565.6	1658.99	1426.53	1541.46	-0.175825	1.21e-05	0.00011037	0.00014876	0.997145	0.99811
Mrps25	1015.58	1559.77	1437.78	1050.57	1732.27	1611.82	1183.44	1872.59	1591.8	1192.77	1945.54	1864.79	0.185261	8.69e-06	8.15e-05	-0.108225	0.0122646	0.0319521
Dguok	588.632	447.359	408.438	796.064	629.129	662.013	556.734	431.153	420.332	864.139	703.194	718.511	0.0481747	0.372743	0.550632	-0.600117	7.04e-23	2.96e-21
Camta1	485.067	497.288	462.071	505.061	487.502	526.852	465.466	497.157	413.781	455.331	525.717	528.858	-0.0321984	0.580326	0.73351	-0.0955291	0.136389	0.247742
Csf1	20.079	10.9843	10.3141	53.2682	24.0861	22.9866	21.2958	18.0978	10.9177	55.4316	21.1054	15.8741	0.0045714	0.952315	0.975542	-0.732318	0.000199674	0.000785338
Strip1	1279.77	746.93	795.216	1433.31	885.405	879.006	1013.07	502.479	647.42	1146.25	603.423	700.966	-0.363192	5.11e-12	2.05e-10	-0.173055	0.00141378	0.00465557
Slc25a11	1168.81	1467.9	1501.73	1374.12	1625.33	1634.8	1324.4	1405.24	1690.06	1531.3	1629.91	1594.93	0.0607876	0.221243	0.382537	-0.130991	0.0135873	0.0349868
Chrne	79.2593	1.99714	3.09422	95.6855	2.89033	1.83893	35.4931	5.32288	3.27531	95.0256	2.87801	3.34191	-0.011946	0.855807	0.920925	-0.103082	0.40944	0.57353
Cmc2	265.254	194.721	194.936	405.43	314.083	296.067	252.508	283.177	259.842	411.778	490.221	431.942	0.261609	0.000611167	0.00319769	-0.642513	1.43e-11	1.74e-10
Chfr	2201.29	1768.47	1720.39	2245.16	1657.12	1729.51	1975.44	1660.74	1619.1	2082.65	1651.02	1663.44	-0.0792856	0.0373915	0.0967537	-0.00862862	0.826883	0.900205
Tex261	2598.65	2563.33	2665.16	2962.3	2847.94	2740	2400.34	2134.47	2371.33	2791.38	2622.83	2503.09	-0.135602	0.000975272	0.00473728	-0.155881	0.000270713	0.00103763
Fam120b	2078.71	1865.33	1883.35	2308.29	1898.95	1996.15	2014.99	1849.17	1801.42	2296.45	1966.64	1952.51	-0.0172286	0.640177	0.778209	-0.106499	0.00525193	0.0151438
Tbp	2372.5	2774.03	2807.49	2165.25	2612.86	2716.09	2308.06	2990.39	2970.71	2138.08	2752.34	2828.09	0.0428072	0.226945	0.389206	0.0916154	0.0121981	0.0318079
Psmb1	7268.61	8486.84	8419.38	5899.95	7541.84	7942.32	7241.6	9143.64	8689.41	6583.5	8261.81	8505.17	0.0834829	0.0259816	0.0722335	0.14051	0.000295438	0.00112308
Pdcd2	1462.6	1562.76	1665.72	1236.02	1445.17	1507	1448.12	1553.22	1651.85	1344.22	1459.15	1484.64	0.0112714	0.770808	0.867564	0.13704	0.000655655	0.00231813
Nol3	0	1.99714	1.03141	0	0.963444	0.919463	0	1.06458	1.09177	1.9797	1.91867	0.835478	0.0204915	0.629384	NA	-0.0303838	0.724012	NA
Fhod1	207.131	279.599	291.888	336.379	395.012	403.644	230.198	257.627	255.474	384.062	383.735	396.852	-0.0045837	0.942125	0.969137	-0.56329	6.61e-14	1.07e-12
Plekhg4	49.6692	94.8641	89.7325	26.6341	61.6604	90.1073	41.5776	104.328	120.095	33.6549	62.3569	112.79	0.0871702	0.289069	0.460549	0.294822	0.0122617	0.0319515
Slc9a5	309.64	499.285	473.416	308.758	473.051	532.369	338.705	558.902	562.262	340.509	612.057	636.634	0.193522	0.000629351	0.00327457	-0.0683177	0.260709	0.411037
Elmo3	153.235	125.82	163.994	165.723	105.015	117.691	122.705	100.07	135.38	144.518	98.8117	121.144	-0.12936	0.0961488	0.204044	0.0745621	0.431694	0.594852
X4931428F04Rik	23.2494	16.9757	17.5339	23.6748	19.2689	27.5839	17.2395	7.45203	9.82594	27.7158	15.3494	18.3805	-0.136676	0.10033	0.21043	-0.265358	0.0560052	0.119223
Tppp3	16.9087	8.98712	8.25126	19.729	5.78066	12.8725	17.2395	8.5166	22.9272	18.8072	14.3901	14.2031	0.0996419	0.193276	0.346419	-0.0219895	0.859711	0.92006
Msh3	902.499	1315.12	1024.19	1431.34	2146.55	1902.37	1161.13	1809.78	1363.62	1756.98	2694.78	2509.78	0.346464	7.92e-12	3.05e-10	-0.707066	7.67e-39	1.25e-36
Adamts13	0	0	0	0.986448	0	0.919463	0	0	19.6519	0	0	11.6967	0.00613274	0.785759	NA	-0.00321047	0.945526	0.971137
Tmem208	1183.61	1356.06	1292.35	1060.43	1095.44	1100.6	1184.45	1309.43	1351.61	1109.62	1131.06	1137.09	0.0261606	0.5351	0.699757	0.202101	4.94e-06	2.62e-05
E2f4	2910.4	3411.11	3547.01	2588.44	2860.46	2794.25	2873.92	2537.95	3027.48	2534.02	2357.09	2215.69	-0.188772	0.000779611	0.00392916	0.235153	0.000105659	0.000440321
Surf4	4378.28	4171.02	4554.7	3623.22	3725.64	3603.37	4333.19	3565.26	3739.32	3726.79	3422.92	3152.26	-0.119295	0.0136559	0.0431048	0.206156	6.01e-05	0.00026247
Surf2	4245.13	4784.15	5010.58	3492.03	3647.6	3797.38	3899.17	4509.54	4607.27	3237.8	3445.94	3676.94	-0.0900322	0.0064096	0.0230059	0.336508	4.64e-23	1.99e-21
Dnajb9	2171.7	1193.29	1279.98	1537.87	925.869	977.389	1938.93	1374.37	1423.67	1366.98	1179.03	1232.33	0.0929218	0.144605	0.279436	0.329925	5.77e-06	3.02e-05
Naf1	2147.4	2384.58	2556.86	1560.56	1872.93	1639.4	2177.25	1723.55	2083.1	1420.44	1476.42	1399.43	-0.202074	0.000868823	0.00429301	0.4503	2.98e-11	3.5e-10
Yes1	95.1112	111.84	158.837	112.455	91.5271	88.2684	125.747	158.622	163.766	128.681	118.958	134.512	0.209907	0.0124028	0.0400171	0.203145	0.0507761	0.109809
Ppp1cb	14970.5	13221.1	13318.6	12616.7	11879.3	11890.5	15202.2	14789.1	14491.1	12495.9	13433.6	13051.8	0.0945557	0.012121	0.0392351	0.183856	2.51e-06	1.39e-05
Gorasp2	3815.01	3479.02	3558.36	3294.74	2827.71	2804.36	3682.15	3080.88	3302.61	3053.69	2604.6	2453.8	-0.11766	0.00188362	0.00826697	0.291304	1.24e-13	1.96e-12
Tsen15	513.6	752.921	658.038	489.278	702.35	563.631	586.142	869.758	741.313	584.012	868.2	791.198	0.242831	3.65e-06	3.86e-05	0.0453418	0.411162	0.574811
Efr3a	7130.17	6813.24	7024.92	7249.41	7965.75	7749.23	7512.36	7778.85	7597.64	7682.23	8409.55	8666.42	0.110403	0.00228501	0.00969348	-0.117769	0.00160743	0.00522658
Trappc2l	288.504	504.277	480.636	283.111	479.795	489.154	386.367	556.773	474.921	341.498	549.7	481.235	0.129821	0.0326324	0.0867663	0.0378953	0.570728	0.717461
Acsf3	295.901	223.68	275.386	327.501	301.558	282.275	295.099	178.849	238.006	340.509	207.217	250.643	-0.144689	0.04107	0.104384	-0.159752	0.0513596	0.1109
Ddx19a	2935.76	4121.1	4116.35	2636.78	3559.92	3280.64	3130.49	3166.05	3422.7	2592.42	3135.11	2719.48	-0.147616	0.00810803	0.0280582	0.206147	0.000643066	0.00227686
Galns	195.506	211.697	193.905	165.723	237.007	182.054	199.775	163.945	170.316	182.132	235.997	219.731	-0.0085077	0.910077	0.951616	-0.0808474	0.382202	0.54513
C8g	3.17037	0	0	5.91869	3.85377	4.59731	2.02817	5.32288	3.27531	2.96955	0.959337	6.68383	0.034322	0.516566	NA	-0.132708	0.238625	0.385173
Rabl6	2805.78	2912.83	2980.77	2589.43	2832.52	2764.82	2570.71	2495.36	2500.16	2417.21	2441.51	2402	-0.177002	7.91e-07	1.03e-05	0.0721233	0.050122	0.108628
Edf1	2401.03	2752.06	2877.63	2064.64	2663.92	2758.39	2619.39	2890.32	2828.78	2243	2617.07	2543.2	0.0215328	0.616717	0.759771	0.134627	0.00287399	0.00882766
Npdc1	14.7951	13.98	12.3769	16.7696	14.4517	9.19463	10.1409	11.7103	13.1013	6.92895	19.1867	11.6967	-0.0351723	0.620886	0.763011	-0.00950534	0.938966	0.9677
Fbxw5	896.158	757.914	770.462	902.6	813.146	800.852	758.537	598.291	756.598	882.947	754.039	807.907	-0.103821	0.0517188	0.125589	-0.12444	0.0303938	0.0703548
Slc25a13	537.906	1563.76	1281.01	381.755	1209.12	924.06	800.115	1825.75	1366.9	598.86	1375.69	1000.07	0.245049	0.000110989	0.000741858	0.401089	1.19e-08	9.47e-08
Ube2i	11144.9	11840	11994.2	9688.89	10099.8	10023.1	10868	11587.9	11562.9	9611.45	10177.6	9757.55	-0.0258308	0.327001	0.502831	0.213893	1.55e-15	3.02e-14
Tsr3	785.195	756.916	851.943	885.83	713.912	776.946	774.763	691.974	848.306	746.347	770.348	704.308	-0.060889	0.28439	0.455563	0.031517	0.61193	0.750095
Unkl	1573.56	589.156	627.096	1641.45	700.423	764.993	1195.61	474.801	549.161	1369.95	636.041	694.282	-0.213457	7.14e-05	0.000509112	-0.23496	4.22e-05	0.000189424
Lrrk1	22.1926	21.9685	24.7538	27.6205	25.0495	20.2282	54.7607	33.0018	64.4145	49.4925	28.7801	68.5092	0.881712	6.87e-06	6.68e-05	-0.00202596	0.986785	0.993355
Aldh1a3	3.17037	10.9843	8.25126	1.9729	8.67099	6.43624	4.05635	19.1624	13.1013	8.90865	7.6747	7.5193	0.110135	0.140068	0.272675	0.114031	0.361853	0.525241
Actn1	2489.8	2255.77	1903.98	2535.17	2664.88	2076.15	1989.64	1413.76	1278.46	2256.86	1726.81	1438.69	-0.438808	1.88e-12	8.18e-11	-0.159136	0.011571	0.0303358
Sirt2	789.423	538.229	993.246	682.622	537.601	817.402	500.959	502.479	1133.26	502.844	534.351	963.306	-0.0851213	0.252931	0.419622	0.0920235	0.304477	0.462362
Hnrnpl	11416.5	12080.7	12186.1	9998.64	11618.2	11660.6	11764.4	9665.28	10888.2	10535	10165.1	10260.5	-0.108876	0.0320036	0.0854308	0.0764434	0.158106	0.278583
Nolc1	12338	17848.4	17842.3	9045.73	13765.7	12626.1	13773.3	16476.4	16270.7	9499.6	12635.4	11825.4	-0.036154	0.416852	0.593397	0.436923	3.49e-20	1.13e-18
Casd1	2018.47	2198.85	2117.48	1965.99	2444.26	2160.74	2025.13	2450.65	2122.4	2180.64	2769.61	2472.18	0.106765	0.0112778	0.0369377	-0.104432	0.0175937	0.043951
Cnksr3	52.8395	39.9428	41.2563	182.493	135.846	109.416	63.8875	42.583	38.212	184.112	117.998	101.093	-0.01594	0.839808	0.910916	-1.5168	3.51e-29	2.55e-27
Mtmr1	2308.03	3071.6	2744.58	2106.07	2766.05	2487.15	2564.63	3121.33	2993.64	2276.66	2953.8	2906.63	0.115249	0.00161589	0.00726183	0.115987	0.00210509	0.00667256
Hmgb3	1177.26	1385.02	1301.64	1411.61	1720.71	1632.97	1571.84	1972.66	1814.52	1712.44	2173.86	2262.47	0.392286	6.38e-18	5.31e-16	-0.237656	2.95e-07	1.9e-06
Map2	65.521	20.97	14.4397	104.564	14.4517	15.6309	24.3381	30.8727	24.019	44.5433	33.5768	42.6094	0.0321413	0.644958	0.781382	-0.147137	0.257048	0.406782
Abca1	52.8395	6.98999	3.09422	26.6341	3.85377	4.59731	120.676	14.9041	9.82594	52.4621	4.79669	5.84835	0.548447	0.00104066	0.00501011	0.612453	0.00131938	0.00437738
Nipsnap3b	872.909	1109.41	1048.94	786.199	1171.55	1082.21	1027.27	1257.26	1197.67	1002.72	1371.85	1385.22	0.232193	2.93e-06	3.22e-05	-0.0470363	0.365996	0.529745
Lage3	455.477	825.817	740.551	423.186	960.553	970.952	516.17	935.762	871.234	540.458	1063.91	1005.08	0.157954	0.00487364	0.0183593	-0.158206	0.00907992	0.0245261
Ubl4a	1391.79	1498.85	1493.48	1110.74	1181.18	1175.99	1468.4	1602.19	1465.16	1147.24	1203.01	1182.2	0.0355153	0.360554	0.537963	0.340059	5.41e-17	1.25e-15
Gdi1	3039.33	1850.35	1911.2	3834.32	2459.67	2565.3	2606.2	1825.75	1992.48	3572.37	2357.09	2539.85	-0.0572179	0.154913	0.294212	-0.379406	2.61e-19	7.58e-18
Gadd45b	4743.93	3129.52	2629.06	6811.42	3619.66	3048.02	2523.05	2114.25	2347.31	3406.08	2380.12	2476.36	-0.526365	4.2e-09	9.6e-08	-0.231495	0.00713815	0.0198704
Slamf6	2432.73	2867.89	2989.02	1424.43	2017.45	2224.18	3232.91	4886.4	3583.19	1663.94	3022.87	2387.8	0.321746	5.78e-06	5.75e-05	0.619469	3.48e-14	5.84e-13
Slamf1	7415.5	5631.93	5842.93	7970.5	4327.79	4352.74	4113.14	3995.35	3993.7	3644.63	2708.21	2538.18	-0.727337	3.26e-15	2.03e-13	0.303554	0.00025987	0.000999927
Zdhhc12	222.983	267.617	264.04	177.561	217.738	235.382	214.986	238.465	259.842	201.929	222.566	243.124	0.000908626	0.988809	0.994659	0.158787	0.0315875	0.0727113
Endog	149.007	310.555	256.821	123.306	296.741	265.725	201.803	295.952	349.367	155.407	382.776	316.646	0.216135	0.00393508	0.0153512	0.0507314	0.55401	0.704115
Cybb	5.28395	3.99428	28.8794	0.986448	2.89033	8.27516	25.3522	12.7749	10.9177	7.9188	16.3087	6.68383	0.173855	0.0434664	0.109226	0.286507	0.0529982	0.113772
Golga7	4491.36	4177.02	4470.12	3821.5	3671.68	3908.64	4506.6	4172.07	4359.44	4108.87	3852.7	3854.9	0.0190573	0.556126	0.714968	0.169399	3.51e-07	2.23e-06
Xk	104.622	158.773	123.769	57.214	114.65	69.8792	173.409	198.011	220.538	109.873	141.982	149.551	0.609664	1.09e-07	1.82e-06	0.537299	1.34e-06	7.72e-06
Cd48	1850.44	3738.64	3526.38	1995.58	3676.5	3564.76	2716.74	4781.01	4713.18	2533.03	4513.68	4772.25	0.378445	2.16e-21	2.5e-19	0.0122725	0.761228	0.858824
Clpx	2258.36	2338.65	2303.13	2008.41	2083.93	2038.45	2326.32	2181.31	2241.41	1995.54	1981.99	1988.44	-0.0336384	0.33799	0.514203	0.170065	2.69e-06	1.49e-05
Trabd	1181.49	1068.47	1066.48	1218.26	1136.86	1193.46	1132.74	978.345	976.044	1345.21	1142.57	1056.04	-0.0498353	0.292293	0.464522	-0.14049	0.0051631	0.0149223
Dennd6b	847.546	433.379	456.914	807.901	392.122	458.812	563.832	352.374	389.762	682.007	378.938	470.374	-0.185873	0.00470116	0.0178329	-0.0648705	0.373873	0.537305
Cd83	5241.68	3270.31	3899.75	5704.63	2143.66	2523.92	6289.37	4457.38	5013.41	6391.46	3121.68	3245.83	0.265156	0.000485221	0.00264528	0.319989	0.000251239	0.000968778
Gzmb	1644.37	5244.49	7344.66	275.219	800.622	1350.69	2752.23	11332.4	11726.7	445.433	1905.24	1939.98	0.82242	5.73e-23	8.13e-21	2.5724	5.24e-204	5.2e-200
Gzmf	2.11358	1.99714	1.03141	0	0.963444	0	0	2.12915	3.27531	0.98985	0.959337	0.835478	0.0206565	0.635986	NA	0.125413	0.192912	NA
C4a	58.1235	37.9456	23.7224	51.2953	20.2323	26.6644	41.5776	30.8727	38.212	38.6042	20.1461	26.7353	-0.0421533	0.597963	0.745918	0.201466	0.113229	0.212818
Ager	30.6469	16.9757	21.6596	41.4308	16.3785	34.0201	21.2958	24.4852	19.6519	21.7767	26.8614	28.4063	-0.038297	0.618804	0.76123	-0.153845	0.231883	0.376431
Atf6b	1630.63	1210.27	1345.99	1448.11	942.248	954.402	1421.75	765.43	1092.86	1351.15	680.17	693.447	-0.288284	4.54e-05	0.000347612	0.285536	0.000260904	0.00100371
Egfl8	7.39753	14.9785	7.21986	7.89159	10.5979	7.3557	7.09861	7.45203	7.6424	19.797	8.63404	5.84835	-0.000121375	0.998511	0.999051	-0.0528784	0.664075	0.791362
Notch4	6.34074	7.98855	8.25126	10.8509	10.5979	14.7114	2.02817	6.38745	4.36709	6.92895	7.6747	5.84835	-0.166141	0.0544532	0.131116	-0.219998	0.110665	0.209242
Ppt2	95.1112	93.8655	96.9524	92.7261	85.7465	79.0738	77.0706	48.9705	91.7088	114.823	44.1295	66.8383	-0.155332	0.0701909	0.160054	0.0437734	0.707438	0.821554
Prrt1	6.34074	6.98999	3.09422	9.86448	4.81722	2.75839	5.07044	0	4.36709	6.92895	0.959337	5.01287	-0.0718783	0.252832	NA	-0.0330737	0.767478	0.862545
Rnf5	649.926	546.217	499.201	532.682	510.625	453.295	565.861	514.19	528.417	472.159	466.238	472.881	-0.0644275	0.248214	0.413869	0.168089	0.00577808	0.0164579
Cacfd1	980.702	827.814	852.974	1147.24	921.052	990.261	875.157	643.003	742.404	1155.16	828.867	898.975	-0.146252	0.00326804	0.0130691	-0.258371	1.1e-06	6.42e-06
Hivep2	8513.51	2562.33	3049.87	10036.1	2455.82	2345.55	5821.87	1442.5	2118.04	6231.11	1408.31	1549.81	-0.640443	4.89e-15	2.98e-13	0.085175	0.2558	0.405744
Arnt	1708.83	1329.1	1366.62	1984.73	1563.67	1475.74	1523.16	1105.03	1208.59	1794.6	1411.19	1300	-0.165967	9.36e-05	0.000639823	-0.201238	5.58e-06	2.93e-05
Itga2	24.3062	5.99142	10.3141	20.7154	8.67099	12.8725	10.1409	17.0332	12.0095	14.8478	20.1461	18.3805	0.0451446	0.517894	0.68533	-0.0924376	0.462246	0.624199
Mocs2	871.852	1019.54	975.712	931.207	1051.12	996.697	879.214	1075.22	950.933	975.003	1070.62	1060.22	0.0367298	0.39176	0.569427	-0.0744211	0.0979376	0.189671
Nat9	234.608	116.833	181.528	210.113	139.699	172.859	229.184	158.622	194.335	284.087	160.209	186.312	0.148171	0.0407569	0.103854	-0.0386948	0.645083	0.776648
Atp6v0e	2701.16	2665.18	2517.67	2594.36	2762.19	2833.78	2687.33	2862.64	2671.56	2670.62	2999.85	2983.49	0.0643427	0.112505	0.23047	-0.0616725	0.144236	0.258826
Zfp318	1605.27	2019.11	1993.71	1815.06	2042.5	1986.04	1529.24	1858.75	1754.48	1874.78	1921.55	1843.9	-0.0783418	0.0917749	0.196655	-0.0944647	0.054317	0.116159
Ttbk1	3.17037	0	4.12563	3.94579	3.85377	6.43624	4.05635	4.2583	6.55063	12.8681	1.91867	5.01287	0.0730573	0.248708	NA	-0.126251	0.292119	0.448252
Srf	1244.9	1413.97	1668.82	1326.77	1146.5	1156.68	1189.52	997.507	1343.97	1138.33	936.313	890.62	-0.232583	0.000860112	0.00425994	0.221108	0.00472599	0.0137853
Gata3	698.539	226.675	260.946	929.234	255.313	279.517	571.945	204.398	280.585	684.977	245.59	261.505	-0.129736	0.0588078	0.139278	-0.170874	0.0302574	0.0701042
Lama5	1.05679	0.998569	3.09422	0.986448	3.85377	7.3557	4.05635	2.12915	0	3.9594	9.59337	5.01287	0.0412945	0.453619	NA	-0.230478	0.0790203	0.158615
Hspa8	194958	226748	189089	132294	178414	160084	210951	249634	193202	149749	203956	174316	0.116188	0.0166401	0.0505178	0.331436	1.66e-10	1.74e-09
Serac1	267.368	182.738	128.926	350.189	210.994	215.154	206.874	156.493	172.5	292.996	212.014	173.779	-0.0954038	0.194235	0.347843	-0.322347	0.000343762	0.00128611
Pdzd11	807.388	1300.14	1238.72	802.969	1081.95	1071.17	973.524	1454.21	1407.29	818.606	1201.09	1178.86	0.141477	0.00160534	0.00722982	0.205657	1.26e-05	6.25e-05
Psma2	9385.36	13471.7	13057.6	7100.45	11805.1	11790.3	10460.3	15284.1	13984.5	8329.59	13127.6	12965.8	0.147572	0.000363585	0.00206971	0.224359	1.99e-07	1.32e-06
Mrpl32	1827.19	2550.35	2435.15	1525.05	2010.71	1975.93	2033.24	2737.02	2640.99	1643.15	2112.46	2236.58	0.115257	0.00130253	0.00605004	0.297601	9.88e-16	1.96e-14
Setdb1	3175.66	3334.22	3384.05	3445.66	3704.44	3673.25	3253.19	2966.97	3078.8	3383.31	3458.41	3439.66	-0.0761543	0.0431943	0.10872	-0.132855	0.000662303	0.00233955
Anxa9	16.9087	27.9599	41.2563	36.4986	33.7205	43.2147	44.6198	36.1956	48.0379	53.4519	47.0075	46.7868	0.213481	0.0205123	0.0597429	-0.175589	0.155351	0.274488
Arnt2	14.7951	9.98569	9.28267	24.6612	9.63444	16.5503	3.04226	2.12915	4.36709	9.8985	3.83735	6.68383	-0.900285	0.00026717	0.00158667	-0.251735	0.0775139	0.15616
Prune1	646.756	398.429	413.595	625.408	443.184	430.308	621.635	348.116	402.864	582.032	346.321	363.433	-0.137905	0.0160939	0.0492086	0.0150265	0.808939	0.889088
Cers2	5241.68	4728.23	4996.14	4757.64	4743.03	4599.15	4873.7	4041.13	4472.99	4489.96	4057.04	4116.4	-0.150403	6.21e-05	0.000452192	0.0790237	0.0413859	0.0919328
Capza2	11846.6	12540	12068.5	9964.11	10991	10934.2	12420.5	14179.1	13165.7	11009.1	12661.3	12331.7	0.142743	5.13e-06	5.18e-05	0.165699	2.27e-07	1.49e-06
Plekho1	190.222	283.594	226.91	168.683	202.323	191.248	209.916	284.242	222.721	189.061	215.851	163.754	0.0171621	0.802314	0.888546	0.281775	0.000502127	0.00181967
Vps45	540.02	627.102	645.661	566.221	535.675	597.651	581.072	635.551	633.227	609.748	635.081	585.67	0.0586709	0.280389	0.451209	0.0491512	0.403565	0.567773
Prpf3	3786.48	3505.98	3502.66	2890.29	3018.47	3024.11	3693.31	3335.31	3103.91	2919.07	2797.43	2864.02	-0.0697125	0.0961058	0.203979	0.245908	2.17e-08	1.66e-07
Anp32e	11512.7	13664.4	13056.6	9124.65	12209.7	12039.4	13238.9	16352.9	14201.8	10500.3	14371.8	13506.3	0.183502	1.29e-05	0.000117101	0.194049	9.25e-06	4.68e-05
Aph1a	1356.92	1546.78	1780.21	1286.33	1428.79	1543.78	1347.72	1223.2	1552.5	1289.78	1319.09	1242.36	-0.13755	0.0137946	0.0434854	0.105267	0.0812536	0.162589
Tab2	6763.46	3915.39	4364.92	6955.45	3949.15	3958.29	7039.79	4056.03	4324.51	7473.37	3931.36	3919.23	0.0281252	0.483156	0.655019	0.029305	0.482921	0.643183
Ppil4	5728.86	5110.68	5246.77	5314	5137.08	5385.29	5584.58	5410.17	5549.47	5259.08	5388.6	5673.73	0.0401374	0.261614	0.4306	0.0200785	0.586344	0.729991
Cnih1	3152.41	3491	3577.95	2870.56	3426.01	3437.87	3476.29	3803.73	3870.33	2959.65	3584.08	3706.18	0.0942976	0.00822217	0.0283951	0.0967834	0.00851172	0.0231841
Eps8	1.05679	0	1.03141	0.986448	2.89033	0.919463	0	1.06458	2.18354	1.9797	0	0	-0.0120904	0.763284	NA	-0.0190403	0.816395	NA
Med22	1792.32	1618.68	1715.23	1866.36	1709.15	1755.25	1753.36	1323.27	1547.04	1783.71	1492.73	1404.44	-0.15606	0.00137467	0.00633676	-0.0356994	0.488034	0.647821
Surf1	842.262	720.967	694.138	831.576	643.58	639.026	793.016	672.812	688.908	771.094	692.642	665.876	-0.0218733	0.650625	0.785159	0.0540519	0.292648	0.448569
Med28	1978.31	2373.6	2366.05	1820	2219.77	2205.79	2035.27	2458.1	2524.18	1940.11	2340.78	2345.19	0.0704034	0.0301366	0.0816341	0.0918886	0.00580388	0.0165148
Qdpr	1374.88	3051.63	2684.76	1237.99	3138.9	2737.24	1794.93	3315.09	3044.95	1684.73	3569.69	3046.15	0.215803	1.89e-05	0.000161799	0.00755652	0.886775	0.936845
Gnrh1	41.2148	24.9642	19.5968	32.5528	26.013	44.1342	45.6339	22.3561	18.5601	32.6651	35.4955	25.8998	-0.0219584	0.775702	0.870692	-0.121203	0.339202	0.501015
Sqstm1	8021.04	2045.07	2395.96	6804.52	2077.18	2132.23	6887.68	1504.24	1948.81	6151.92	1684.6	1805.47	-0.242599	2.89e-06	3.19e-05	0.0815191	0.134891	0.245481
Nfe2l2	2039.61	1289.15	1307.83	2126.78	1238.99	1306.56	1816.23	1369.04	1334.14	2040.08	1281.67	1392.74	0.0029973	0.949779	0.973829	-0.0231042	0.647337	0.778513
Rxra	674.232	1827.38	1796.71	564.248	1039.56	892.798	819.382	1637.32	1706.44	519.672	958.378	750.259	-0.0575116	0.413129	0.589526	0.75833	2.05e-16	4.39e-15
Adamtsl4	25.363	3.99428	1.03141	6.90514	4.81722	2.75839	8.1127	2.12915	2.18354	2.96955	1.91867	1.67096	-0.127772	0.0851177	NA	0.129614	0.281932	0.436874
Cd5l	1.05679	9.98569	4.12563	0	0	0.919463	3.04226	27.679	8.73417	0.98985	0.959337	0	0.110348	0.102595	NA	2.48102	7.74e-06	3.97e-05
Prpsap1	2052.29	1816.4	1813.22	1874.25	1811.27	1678.94	1979.5	1367.98	1531.76	1836.17	1433.25	1390.24	-0.195614	0.000248132	0.00149091	0.0675283	0.234101	0.37935
Fam184b	0	0.998569	0	0.986448	3.85377	2.75839	1.01409	1.06458	0	0	2.87801	3.34191	0.00313201	0.94349	NA	-0.190741	0.0773312	NA
Ncapg	147.951	1311.12	781.807	122.32	1465.4	986.583	622.65	4083.71	2120.22	492.946	4346.76	2841.46	1.65667	2.2e-55	4.64e-52	-0.0706434	0.426176	0.589207
Lcorl	1776.47	1445.93	1366.62	1668.08	1367.13	1343.33	1596.17	1480.82	1384.37	1526.35	1390.08	1378.54	-0.026475	0.534659	0.69943	0.057368	0.199067	0.334442
Lta4h	2196.01	3554.91	3324.23	2808.42	4334.53	4010.7	2926.66	3803.73	3679.27	3332.83	4718.98	4596.8	0.187413	1.1e-05	0.00010073	-0.277224	4.6e-10	4.51e-09
Amdhd1	0	1.99714	0	0.986448	1.92689	2.75839	0	5.32288	1.09177	1.9797	1.91867	2.50643	0.0392384	0.416142	NA	-0.108989	0.276919	NA
Dstn	1630.63	2274.74	2522.82	1037.74	1467.32	1454.59	1819.27	2531.56	3324.44	1207.62	1810.27	1955.02	0.249562	1.28e-06	1.57e-05	0.638258	4.91e-30	3.84e-28
Macroh2a1	5242.74	5912.53	5808.89	5301.17	6778.79	6224.76	5596.75	5292	5437.02	5812.4	6075.48	5519.17	-0.0535695	0.271993	0.44225	-0.0934836	0.0717322	0.146442
Gtf2ird2	441.738	276.604	253.726	470.536	349.73	377.899	390.424	188.43	248.924	402.869	339.605	284.063	-0.167576	0.0225432	0.0643482	-0.290279	0.000863656	0.00297209
Bola1	151.121	246.647	279.512	145.008	216.775	234.463	187.606	302.339	313.338	173.224	286.842	289.911	0.234901	0.000380371	0.00214906	0.121935	0.0924527	0.180935
Castor2	118.361	37.9456	31.9736	415.295	170.53	129.644	109.521	38.3247	27.2943	387.032	86.3404	78.5349	-0.221235	0.0109627	0.03613	-1.72055	5.8e-31	5.09e-29
Ncf1	487.18	669.041	595.122	275.219	323.717	283.194	1161.13	1155.06	990.237	487.996	457.604	417.739	0.767591	1.37e-18	1.24e-16	1.12194	1.58e-37	2.34e-35
Adss	17056.6	14730.9	12481.1	14499.8	13362	12041.3	16340	14641.1	14845.9	14577.5	13014.4	14614.2	0.0628853	0.209745	0.36829	0.123206	0.0215271	0.0523683
Il17rb	4.22716	5.99142	0	4.93224	2.89033	0.919463	1.01409	1.06458	0	2.96955	0.959337	0	-0.10492	0.085761	NA	-0.0238185	0.807264	0.888216
Cacna1d	0	0.998569	0	0	0	0.919463	2.02817	3.19373	1.09177	0.98985	1.91867	0	0.0623943	0.160526	NA	0.0486049	0.557555	NA
Chdh	28.5333	9.98569	10.3141	28.607	8.67099	9.19463	15.2113	10.6458	5.45886	15.8376	14.3901	6.68383	-0.0892677	0.234799	0.398507	-0.0271355	0.82722	0.900274
Actr8	785.195	930.667	936.518	895.695	946.102	979.228	913.693	892.114	958.575	868.099	858.607	959.964	-0.00474459	0.923235	0.959197	-0.0225091	0.668162	0.793817
Lrrc27	44.3852	11.9828	8.25126	53.2682	10.5979	11.953	51.7184	17.0332	15.2848	66.32	21.1054	17.545	0.186084	0.0385477	0.0990773	-0.137919	0.27471	0.428318
Stk32c	8.45433	3.99428	5.15704	0.986448	2.89033	0.919463	4.05635	4.2583	9.82594	7.9188	10.5527	4.17739	0.119625	0.0979017	NA	0.124065	0.298953	0.45615
Fnta	1936.04	2596.28	2418.65	1849.59	2505.92	2471.52	1952.12	2627.37	2548.19	1901.5	2482.76	2508.11	0.0238746	0.480254	0.652762	0.036802	0.290157	0.446266
Mtrex	9976.1	13847.2	12728.6	8214.15	10466.9	10413.8	10033.4	14847.6	13559.8	8057.38	11245.4	11060.9	0.05767	0.0916551	0.196459	0.324126	4.47e-20	1.43e-18
Celsr1	577.008	305.562	396.061	923.315	497.137	611.443	622.65	279.983	417.057	938.378	453.767	570.632	-0.0182516	0.736884	0.844067	-0.600327	1.55e-22	6.35e-21
Fli1	2129.43	1886.3	1853.44	2115.93	2292.03	2192.92	2097.13	1719.29	1917.15	2097.49	2075.05	2204.83	-0.0376003	0.44961	0.624514	-0.155383	0.0034953	0.010523
Stard13	9.51112	11.9828	25.7852	3.94579	5.78066	4.59731	3.04226	8.5166	1.09177	1.9797	0	0	-0.731639	0.000709143	0.00362494	0.744617	0.00211381	0.00669558
Tenm1	0	0.998569	2.06282	0	0	0	1.01409	3.19373	3.27531	0	0	0.835478	0.0353609	0.383031	NA	0.1741	0.070107	NA
Utp25	3116.48	2179.88	2300.04	2770.93	1954.83	2047.64	2624.46	1830	2026.33	2564.7	1619.36	1703.54	-0.207632	8.2e-08	1.4e-06	0.153015	0.0001259	0.00051708
Hsd11b1	64.4642	42.9385	54.6646	43.4037	26.9764	32.1812	40.5635	51.0996	41.4873	31.6752	30.6988	31.7482	-0.0814546	0.321627	0.497558	0.399518	0.00304221	0.00929265
Syt14	3.17037	0.998569	1.03141	1.9729	0	0	1.01409	0	1.09177	0.98985	2.87801	0	0.00171567	0.966356	NA	0.0335504	0.6893	NA
H2.M3	1155.07	448.358	587.903	905.559	455.709	514.899	1066.82	607.872	648.512	969.064	528.595	634.128	0.141496	0.0199612	0.0583796	0.141266	0.034891	0.0791782
Lonrf3	87.7136	64.907	38.1621	182.493	42.3915	34.9396	48.6762	50.035	37.1202	86.117	51.8042	47.6223	-0.108181	0.184849	0.335229	-0.160569	0.208847	0.347136
Atp5e	3081.6	4171.02	3876.03	2526.29	3945.3	4001.5	3223.78	4183.78	4038.46	3001.23	4084.86	4018.65	0.0636273	0.155813	0.295489	0.0722783	0.125528	0.23155
Nelfcd	758.776	768.898	751.896	761.538	899.856	884.523	822.425	543.998	677.99	850.282	738.69	810.414	-0.0980317	0.144506	0.279335	-0.174853	0.0232536	0.0560536
Ctsz	777.798	1442.93	1296.48	733.917	1296.79	1154.84	1034.37	1431.85	1241.34	886.906	1445.72	1155.47	0.105757	0.0597283	0.141101	0.112562	0.0651567	0.135227
Prelid3b	3713.56	7779.85	7306.49	2585.48	5255.58	5183.01	4991.34	10001.7	8455.77	3325.9	7087.58	6591.09	0.338827	2.18e-17	1.69e-15	0.493443	4.6e-33	4.81e-31
Ube2a	2024.81	1911.26	1978.24	2077.46	1909.55	1703.76	1915.61	1874.72	1932.44	1857.95	1793.96	1665.94	-0.0654166	0.138519	0.270127	0.0794914	0.086671	0.17158
Slc25a5	26113.3	46487.4	44444.4	18001.7	36722.6	35923.4	30699.5	49866.8	46010.5	22513.2	41625.6	38904	0.151546	0.00100703	0.00486766	0.341655	2.5e-12	3.34e-11
Ppdpf	332.889	531.239	501.264	379.783	647.434	580.181	474.593	483.317	507.674	499.874	635.081	539.719	0.0779397	0.259492	0.427983	-0.178381	0.0267894	0.0632793
Kcnq2	1.05679	0	0	0	3.85377	1.83893	0	0	2.18354	0.98985	0.959337	0	-0.00935368	0.795678	NA	-0.0525956	0.486644	NA
Col20a1	220.869	40.9413	41.2563	273.246	52.0259	79.0738	100.395	17.0332	28.3861	164.315	47.9669	57.648	-0.528407	4.07e-05	0.000316741	-0.587811	2.3e-05	0.000108363
Pls3	5.28395	15.9771	8.25126	7.89159	29.8667	21.1476	1.01409	7.45203	2.18354	1.9797	10.5527	2.50643	-1.24111	4.67e-05	0.00035566	-0.269692	0.0644704	0.134139
Mpped2	1.05679	1.99714	0	0	0.963444	0.919463	2.02817	6.38745	2.18354	0.98985	0.959337	0.835478	0.0652027	0.203081	NA	0.12874	0.209131	NA
Nkap	1554.54	1365.04	1418.19	1404.7	1256.33	1262.42	1474.48	1296.65	1317.77	1342.24	1205.89	1248.2	-0.0618535	0.0982334	0.207011	0.121973	0.0016417	0.00532232
Ndufa1	976.475	1455.91	1478.01	721.094	1352.67	1399.42	1113.47	1574.51	1386.55	980.942	1453.4	1385.22	0.0985996	0.096216	0.204136	0.136138	0.0370347	0.083488
E2f3	577.008	1193.29	1039.66	443.902	1130.12	990.261	806.199	1176.36	1110.33	529.57	1428.45	1212.28	0.18425	0.0112604	0.0368951	0.0993312	0.234299	0.379578
Cr1l	5229	4015.25	4227.74	4992.41	3659.16	3915.99	5227.62	4159.3	4301.58	5149.2	3711.68	4055.41	0.0305476	0.32848	0.504462	0.0944344	0.00319045	0.0097037
Ppfibp1	671.062	949.639	883.917	542.546	740.888	701.55	690.593	1045.41	838.48	586.981	805.843	708.486	0.052516	0.274039	0.444763	0.296677	7.63e-09	6.3e-08
Cd46	234.608	125.82	117.581	296.921	155.114	205.96	163.268	103.264	90.617	215.787	175.559	173.779	-0.186721	0.0194786	0.0572858	-0.504168	1.66e-06	9.42e-06
Plgrkt	1122.31	923.677	894.231	1139.35	971.151	1002.21	930.932	981.538	813.37	1049.24	1042.8	922.368	-0.0660628	0.203872	0.360777	-0.108285	0.0526858	0.113212
Cd274	13556.5	7479.28	8368.84	13689.9	4576.36	5225.31	10983.6	6539.69	6845.41	11440.7	4078.14	4519.1	-0.17376	0.0174082	0.052452	0.379298	1.45e-05	7.1e-05
Pdcd1lg2	1606.32	1247.21	1539.89	1774.62	555.907	740.167	1672.23	1499.99	1683.51	1400.64	745.405	811.249	0.0369523	0.648119	0.783386	0.534532	0.000313226	0.00118413
Gtf3a	922.578	1465.9	1410.97	988.421	1553.07	1553.89	1137.81	1391.4	1405.11	1145.26	1715.3	1498.85	0.0744749	0.15636	0.296227	-0.113098	0.0455137	0.0998739
Mtif3	553.758	599.142	521.892	629.354	565.541	576.503	540.508	542.933	504.398	572.134	514.205	582.328	-0.0691091	0.209627	0.368265	-0.0709668	0.235186	0.380704
Lnx2	1204.74	863.762	1016.97	1173.87	709.094	711.664	1060.74	633.422	776.249	910.662	565.05	535.542	-0.304491	9.39e-07	1.2e-05	0.26848	5.34e-05	0.000235545
Dyrk3	169.087	225.677	280.543	74.9701	159.932	161.825	240.339	268.273	240.19	118.782	146.779	162.083	0.0998172	0.20627	0.363991	0.746739	3.27e-10	3.28e-09
Mapkapk2	3194.68	2556.34	2638.34	3472.3	2517.48	2349.23	3402.26	2362.29	2642.09	3467.45	2453.98	2250.78	-0.0176567	0.711677	0.828515	0.034342	0.498352	0.657001
Lamp2	2317.54	2742.07	2606.37	2204.71	2747.74	2728.96	2306.03	2972.29	2428.1	2312.29	2771.53	2696.92	0.0116957	0.7807	0.874442	-0.00791355	0.857084	0.918199
Atxn10	3034.05	3230.37	3013.77	3231.6	3550.29	3046.18	3132.52	2794.51	2480.5	3197.22	2916.39	2665.18	-0.140796	0.00279416	0.0114785	-0.0686066	0.166591	0.290334
Foxred2	887.704	970.609	1001.5	761.538	983.676	994.858	953.242	888.92	1064.48	895.815	995.792	1039.33	0.0544469	0.304284	0.477956	0.0260617	0.64819	0.779148
Eif3d	7276	9391.54	9719.99	6244.22	8138.21	7790.61	8118.78	7969.41	8804.04	6471.64	7184.48	7031.38	-0.0733709	0.141087	0.274153	0.24616	4.12e-06	2.2e-05
H3f3b	28101.1	25356.7	26786.7	33857.9	28356.1	28540.1	25574.3	24473.5	25268	29679.7	27236.5	28860.8	-0.0797087	0.0235583	0.0667155	-0.176527	1.17e-06	6.77e-06
Nup50	3880.54	4229.94	4213.3	3449.61	4318.15	3951.85	3688.24	3477.97	3886.71	3250.67	3612.86	3409.59	-0.155213	0.000824979	0.00411977	0.087242	0.0734845	0.149512
Phf21b	101.452	57.917	69.1043	112.455	82.8561	131.483	74.0284	63.8745	82.9746	144.518	97.8524	145.373	0.0683932	0.392322	0.570049	-0.563331	2.17e-06	1.21e-05
Ift27	187.052	342.509	335.208	171.642	368.035	369.624	269.747	319.373	433.433	210.838	418.271	403.536	0.169086	0.0214475	0.0618691	-0.0106279	0.900666	0.944824
Pacsin2	903.556	1253.2	1233.56	1009.14	1230.32	1067.5	1178.37	1150.81	1246.8	1004.7	1189.58	982.522	0.0128251	0.833129	0.906434	0.0947103	0.162667	0.284624
Cmah	2200.24	935.659	823.064	2598.3	1924.96	1811.34	1356.85	854.854	753.322	1996.53	1589.62	1576.55	-0.221251	0.00447333	0.0171071	-0.7726	1.42e-13	2.22e-12
Ttll12	822.183	941.651	1023.16	915.424	1076.17	986.583	910.65	647.262	881.059	991.83	834.623	789.527	-0.144269	0.0419	0.106031	-0.0864074	0.290469	0.446501
Bik	25.363	16.9757	13.4083	18.7425	16.3785	18.3893	13.1831	18.0978	16.3766	12.8681	21.1054	14.2031	-0.0483669	0.519806	0.687117	0.00744556	0.952487	0.974608
Tox4	5543.92	4050.2	4624.83	5123.61	3845.1	3649.35	4911.22	3171.37	3720.76	4256.36	3024.79	2945.06	-0.270012	8.33e-09	1.78e-07	0.182356	0.000181549	0.000721619
Mrps18c	714.39	1520.82	1410.97	553.397	1261.15	1258.74	850.819	1610.7	1486.99	789.901	1483.14	1344.28	0.175644	0.000975582	0.00473728	0.179548	0.00161828	0.00525717
Srsf6	18039.4	15648.6	15230.8	16492.4	14909.3	14427.3	15965.8	14587.9	14381.9	15414.9	14328.7	14076.1	-0.0885431	0.00207045	0.00893823	0.063201	0.0310586	0.0716515
Plcg1	1450.97	1444.93	1335.67	2362.54	2136.92	2094.54	1408.57	1194.45	1263.18	2241.02	1922.51	1845.57	-0.124639	0.00275536	0.0113439	-0.625855	3.46e-45	8.49e-43
Kctd2	538.963	271.611	287.763	617.517	434.513	534.208	416.79	254.433	290.411	566.194	425.946	451.994	-0.11327	0.0992306	0.208462	-0.544313	8.85e-11	9.7e-10
Kctd5	1359.03	1784.44	1751.33	1103.84	1384.47	1401.26	1290.93	1498.92	1729.37	1123.48	1286.47	1309.19	-0.0801147	0.0719479	0.163297	0.292191	5.35e-10	5.19e-09
Etaa1	1234.33	2772.03	2294.88	1337.62	2957.77	2590.13	1778.71	3321.47	2711.96	1776.78	3542.83	3300.97	0.312488	6.84e-11	2.22e-09	-0.120632	0.0147714	0.0376437
Sdc4	71.8618	40.9413	23.7224	90.7532	45.2818	35.859	57.803	35.131	45.8544	74.2388	47.9669	51.7996	0.0354959	0.662259	0.793472	-0.208403	0.0872537	0.172528
Il13ra1	3.17037	3.99428	2.06282	2.95934	2.89033	0	0	1.06458	2.18354	1.9797	2.87801	0	-0.0415147	0.403841	NA	0.0398633	0.680715	0.803289
Nbr1	4078.16	1684.59	1869.94	3934.94	1902.8	1986.96	3121.36	1799.13	1795.96	3156.63	1758.47	1969.22	-0.116189	0.0363026	0.0945294	-0.0481304	0.422575	0.585678
Cyth1	1587.3	1076.46	999.434	1788.43	1479.85	1386.55	1495.78	832.498	972.768	1879.73	1389.12	1271.6	-0.0861418	0.138844	0.270603	-0.39533	1.28e-09	1.19e-08
Rnd3	22.1926	19.9714	7.21986	10.8509	11.5613	2.75839	4.05635	5.32288	3.27531	3.9594	3.83735	1.67096	-0.860457	0.000400068	0.00224336	0.256572	0.0741456	0.150729
Brca1	318.094	1562.76	931.361	276.205	1839.21	1309.31	742.312	3188.4	1931.34	702.794	3579.29	2628.41	1.0752	1.67e-35	6.26e-33	-0.169625	0.0278661	0.0654878
Cntnap1	4.22716	6.98999	7.21986	9.86448	2.89033	2.75839	5.07044	15.9686	8.73417	7.9188	15.3494	3.34191	0.0846916	0.214155	0.373494	0.056617	0.631649	0.765436
Nt5c3b	1003.95	1464.9	1095.36	973.624	1783.33	1421.49	984.679	1501.05	1336.33	1031.42	1804.51	1641.71	0.084331	0.134682	0.264693	-0.194786	0.00158007	0.00514605
Coa3	715.447	1062.48	1027.28	637.246	1065.57	1072.09	798.087	929.374	1033.91	776.043	1097.48	1051.03	0.0357707	0.527459	0.69326	-0.0207017	0.737838	0.842142
Zpbp2	14.7951	5.99142	5.15704	19.729	7.70755	7.3557	9.12678	7.45203	9.82594	16.8275	10.5527	14.2031	0.0438092	0.528742	0.694351	-0.189858	0.156643	0.276323
Med24	1236.45	1136.37	1112.89	1110.74	1103.14	1038.07	1093.19	742.009	956.392	992.82	796.25	840.491	-0.278261	3.09e-06	3.37e-05	0.0826526	0.192068	0.325236
Psmd3	4356.09	4020.24	4430.93	3720.88	3615.8	3601.53	3989.42	2711.47	3477.29	3621.86	2873.22	2801.36	-0.252201	2.37e-05	0.000195642	0.161919	0.0113741	0.0298671
Exosc10	5438.24	4959.89	5156.01	4543.58	3941.45	3858.98	5191.11	4604.29	4736.1	4262.3	3557.22	3593.39	-0.10149	0.00264582	0.0109867	0.337092	3.65e-22	1.44e-20
Glod4	1669.73	2236.8	2097.88	1669.07	2334.42	2335.43	2003.84	2803.03	2382.24	1954.95	2921.18	2699.43	0.238917	1.4e-08	2.87e-07	-0.0685896	0.114737	0.215139
Vps53	982.815	1230.24	1293.39	1015.06	1338.22	1253.23	1082.03	1088	1173.65	1139.32	1126.26	1069.41	-0.0696301	0.229353	0.392142	-0.0179106	0.77782	0.869342
Taok1	6071.26	4854.05	5136.41	6344.83	5052.3	5332.88	5395.96	4477.6	4811.44	5632.25	4584.67	4697.89	-0.141111	1.58e-06	1.9e-05	-0.0390165	0.192634	0.325922
Dnttip1	866.568	801.851	814.812	820.725	717.765	683.161	728.115	653.649	717.294	758.225	675.373	679.244	-0.137891	0.00748889	0.0262274	0.0737483	0.179669	0.308585
Acot8	425.887	385.448	418.752	494.211	391.158	385.255	379.269	325.76	376.661	495.915	401.003	401.865	-0.059984	0.333562	0.509507	-0.134659	0.0525614	0.112981
Mpp2	0	44.9356	37.1307	0	9.63444	2.75839	1.01409	53.2288	25.1107	0.98985	12.4714	0.835478	-0.00148814	0.981235	0.991216	2.24935	2.01e-08	1.55e-07
Nlk	1833.53	1869.32	2012.28	1878.2	2051.17	1959.37	1761.47	1620.28	1757.75	1839.14	1741.2	1728.6	-0.139085	0.001409	0.00647158	-0.0433111	0.341143	0.503043
Traf4	1731.02	2038.08	1931.83	1666.11	1535.73	1357.13	1549.53	1419.08	1537.21	1429.34	1235.63	1106.17	-0.263382	1.53e-05	0.000134914	0.272914	3.36e-05	0.000154229
Aldoc	2.11358	2.99571	1.03141	2.95934	11.5613	5.51678	2.02817	10.6458	0	5.9391	21.1054	11.6967	0.128837	0.0896179	0.192949	-0.752694	0.00197124	0.00628506
Stac2	3.17037	0.998569	1.03141	7.89159	0.963444	0.919463	1.01409	1.06458	1.09177	5.9391	0.959337	0	-0.0307863	0.53461	NA	-0.0635881	0.523737	0.679491
Rpl19	40474	41954.9	42646.7	33105.2	35003.8	37430.4	41999.4	47027.6	42634.8	37084.7	38974	39492.2	0.0969339	0.00609011	0.0220372	0.211754	6.36e-09	5.31e-08
Nek8	775.684	403.422	372.338	828.616	432.586	532.369	555.72	335.341	372.294	721.601	396.206	496.274	-0.163194	0.0105641	0.0349871	-0.259712	0.00028001	0.00107058
Cacnb4	2.11358	4.99285	5.15704	0.986448	2.89033	0	1.01409	5.32288	3.27531	0	4.79669	4.17739	0.0146205	0.778898	NA	0.128943	0.253752	0.403458
Plxdc1	1.05679	4.99285	1.03141	5.91869	0	0	2.02817	0	3.27531	0.98985	1.91867	2.50643	-0.00650491	0.88428	NA	0.0223881	0.805859	0.887311
Arl5b	4542.09	3060.61	3404.68	5360.36	3173.58	2947.8	3870.77	3116.01	3172.69	4038.59	2819.49	2718.65	-0.142735	0.0147818	0.0459624	0.0326638	0.608363	0.747253
Zfp207	14626	14723.9	13962.2	13153.3	13933.3	13882	14755	15833.4	14675.6	13652	15025.1	15149.7	0.0757255	0.0275113	0.0756025	0.0621956	0.078468	0.157714
Psmd11	7136.51	8120.37	8325.53	5678.98	6489.76	6584.27	7076.3	7982.18	8180.64	5632.25	6375.76	6188.39	-0.0305521	0.267493	0.436953	0.337034	4.79e-33	4.98e-31
Pipox	9.51112	2.99571	0	4.93224	1.92689	0.919463	4.05635	1.06458	2.18354	2.96955	1.91867	2.50643	-0.0123417	0.814832	NA	0.0275064	0.793872	0.879135
Timp2	162.746	102.853	91.7953	261.409	164.749	124.127	106.479	72.3911	52.405	196.98	123.755	79.3704	-0.440603	1.75e-06	2.08e-05	-0.617566	2.93e-09	2.56e-08
Zc3h18	3449.36	2998.7	3154.05	3121.12	2828.67	2743.68	3243.05	2326.1	2640.99	2973.51	2359.97	2433.75	-0.184444	4.69e-05	0.000356158	0.105082	0.0264658	0.0626491
Top2b	14018.3	13036.3	12948.3	14174.3	14549	14304.1	14042.1	12433.2	12245.3	13774.8	13911.3	12985.8	-0.0613384	0.0904885	0.194551	-0.0870582	0.0200116	0.049169
Igfbp4	174.37	108.844	60.8531	100.618	216.775	200.443	166.31	116.039	75.3322	174.214	248.468	163.754	0.024184	0.742603	0.847799	-0.35978	0.0184779	0.0458945
Cdc6	191.279	1960.19	1089.17	156.845	2066.59	1334.14	810.256	3653.62	2298.18	623.606	3930.4	2869.03	1.23618	1.26e-10	3.93e-09	-0.0124382	0.917522	0.954311
Suz12	8516.68	12392.2	11127.9	7937.95	12314.7	11292.8	9433.04	12997.4	11768.2	8489.95	13373.2	11717.6	0.089717	0.00901876	0.0307002	0.0330474	0.349576	0.511945
Atad5	897.215	3405.12	2497.04	904.573	4118.72	3398.33	1777.69	5236.65	3702.2	1655.03	5838.53	4917.62	0.654396	1.07e-15	7.15e-14	-0.179459	0.0166456	0.0418615
Crlf3	2856.51	3371.17	3082.88	3105.34	3318.1	3236.51	3129.47	3317.22	3269.86	3309.07	3549.55	3403.74	0.0716279	0.0331757	0.08804	-0.0651196	0.0595404	0.125591
Tnfaip1	1561.94	2119.96	2087.57	1282.38	1714.93	1619.17	1485.64	1640.51	1829.81	1330.36	1523.43	1437.86	-0.136687	0.00746718	0.0261568	0.249045	5.32e-06	2.8e-05
Abr	810.558	213.694	217.627	1196.56	385.377	362.268	591.213	175.655	263.117	828.505	324.256	328.343	-0.177768	0.0161875	0.0494322	-0.572763	7.93e-10	7.52e-09
Rab11fip4	600.257	303.565	339.333	711.229	324.68	268.483	545.579	252.304	313.338	534.519	254.224	274.037	-0.168292	0.0135053	0.0427251	0.021423	0.780001	0.870376
Cd40	17.9654	14.9785	5.15704	16.7696	14.4517	3.67785	15.2113	13.8395	7.6424	25.7361	16.3087	9.19026	0.0694503	0.34656	0.523101	-0.0619743	0.621039	0.757105
Slc35c2	1051.51	1157.34	1269.66	781.267	790.024	795.335	895.439	864.435	946.566	757.236	660.983	700.966	-0.227822	6.28e-05	0.000456276	0.430292	4.21e-12	5.46e-11
Elmo2	734.47	662.051	614.719	1007.16	1001.98	964.516	712.903	602.55	674.715	1120.51	1056.23	947.432	0.0261188	0.606998	0.75274	-0.590175	9.7e-26	5.25e-24
Wsb1	4404.7	4098.13	4151.42	5015.1	4166.89	4178.04	4506.6	4243.4	4057.02	4709.71	4326.61	4375.4	0.0121084	0.732834	0.841705	-0.0688524	0.0599854	0.126409
Ttpal	2187.56	2478.45	2408.34	2361.56	2693.79	2458.64	2195.5	1952.43	2326.56	2328.13	2507.71	2360.23	-0.0826065	0.0986774	0.207765	-0.112225	0.0355503	0.0805271
Rhot1	3147.12	3993.28	3904.91	2830.12	3736.23	3716.47	3214.66	4084.77	3950.03	2939.86	3821.04	3733.75	0.0275824	0.356552	0.533591	0.101939	0.000859524	0.00296043
Rhbdl3	23.2494	104.85	80.4498	23.6748	89.6002	78.1543	26.3663	111.78	84.0664	26.726	88.259	43.4449	-0.0363007	0.655957	0.789345	0.183595	0.11801	0.220205
Ada	71.8618	194.721	162.962	56.2275	206.177	153.55	133.86	243.788	165.949	97.9952	277.248	194.666	0.30111	0.000646329	0.00334979	0.0335628	0.736923	0.841525
Serinc3	9358.94	4902.98	4895.06	9310.1	6029.23	6096.04	9315.4	6358.71	6070.25	9704.49	7097.18	7524.32	0.182788	0.00105307	0.00506408	-0.174116	0.00372951	0.0111537
Tha1	76.0889	34.9499	33.0051	59.1869	88.6368	78.1543	36.5071	33.0018	33.8449	66.32	68.1129	69.3447	-0.110591	0.182176	0.331772	-0.627796	0.000137973	0.00056375
Pgs1	1752.16	1547.78	1712.14	1759.82	1426.86	1630.21	1592.12	1399.92	1540.49	1680.77	1397.75	1444.54	-0.109354	0.00711259	0.0250655	0.031649	0.45376	0.615694
Birc5	62.3506	498.286	277.449	36.4986	390.195	237.221	218.029	1527.67	762.056	153.427	1375.69	766.133	1.6799	4.54e-71	2.55e-67	0.231709	0.00471588	0.0137598
Afmid	51.7827	46.9328	38.1621	79.9023	50.0991	44.1342	48.6762	34.0664	56.7721	70.2794	46.0482	57.648	0.00686536	0.932636	0.963804	-0.206662	0.0848779	0.168669
Pigt	1524.95	1093.43	1189.21	1548.72	1134.94	1203.58	1222.99	728.169	911.629	1372.92	835.583	822.111	-0.36331	2.58e-10	7.59e-09	-0.0482188	0.416521	0.580059
Etv4	19.0222	47.9313	46.4134	46.3631	47.2087	43.2147	47.6621	52.1642	68.7816	89.0865	59.4789	74.3576	0.336938	0.00248776	0.0104356	-0.212045	0.0926195	0.181113
Dbndd2	21.1358	13.98	16.5025	27.6205	14.4517	18.3893	16.2254	12.7749	4.36709	26.726	11.512	11.6967	-0.124086	0.124477	0.249249	-0.154424	0.235851	0.381564
Slc12a5	0	1.99714	0	2.95934	1.92689	1.83893	0	0	1.09177	0.98985	1.91867	2.50643	-0.0204893	0.640434	NA	-0.176942	0.0880248	NA
Ghdc	86.6568	122.824	141.303	130.211	118.504	134.242	107.493	99.0055	153.94	103.934	112.242	118.638	-0.0500543	0.523583	0.690207	-0.017674	0.859001	0.919631
Pltp	12.6815	5.99142	10.3141	18.7425	2.89033	3.67785	14.1972	4.2583	10.9177	17.8173	4.79669	5.01287	0.0124864	0.848054	0.916328	0.0917968	0.458575	0.620997
Slc12a7	1387.57	545.219	500.233	1874.25	775.572	760.396	896.453	424.765	451.993	1518.43	656.187	750.259	-0.240325	0.000122687	0.000809792	-0.577322	4.52e-16	9.36e-15
Ctsa	968.02	850.781	941.676	981.516	1150.35	1122.66	1080	882.533	935.648	1232.36	1056.23	1106.17	0.0522737	0.359267	0.536498	-0.218058	0.000511307	0.00184896
Zswim1	199.733	206.704	243.412	253.517	248.568	229.866	205.86	140.524	227.088	221.727	191.867	175.45	-0.171751	0.0276727	0.0759346	-0.0893291	0.338406	0.500232
Slc12a4	538.963	537.23	593.06	754.633	614.677	659.255	559.776	489.705	526.234	752.286	613.976	554.758	-0.0698356	0.24278	0.407866	-0.254805	0.000133152	0.000545063
Spata25	4.22716	2.99571	1.03141	4.93224	2.89033	1.83893	1.01409	3.19373	0	1.9797	1.91867	0	-0.0900703	0.131849	NA	-0.0157938	0.875174	0.929484
Myo1c	624.563	752.921	823.064	607.652	715.839	647.302	919.777	947.472	944.382	818.606	784.738	740.234	0.261024	1.54e-05	0.000135868	0.19395	0.00277523	0.00856269
Crk	3534.96	3390.14	3485.13	3563.05	3358.56	3447.07	3325.19	3465.19	3368.11	3406.08	3372.07	3417.11	-0.0281543	0.380633	0.558641	0.00031421	0.992388	0.995728
Cox7c	3511.72	6897.12	6364.82	2610.14	5791.26	5852.38	4286.55	8154.65	6994.98	3417.95	6794.03	6825.02	0.225929	4.48e-06	4.61e-05	0.224315	1.51e-05	7.32e-05
Pitpna	5430.85	5421.23	5761.45	5325.83	5627.47	5277.72	5672.8	5144.03	5376.97	5293.72	5082.57	4681.18	-0.0676075	0.112269	0.230125	0.0669707	0.132759	0.242411
Mlx	1493.25	2127.95	2218.56	1567.47	1806.46	1821.46	1644.85	2054.63	2206.47	1540.21	1776.69	1867.29	0.00797085	0.866335	0.926627	0.16042	0.00143697	0.00472568
Retreg3	2807.89	1456.91	1559.49	3084.62	1809.35	1918	2293.87	1245.55	1462.97	2635.97	1647.18	1656.75	-0.182586	3.26e-05	0.000259199	-0.242413	1.34e-07	9.14e-07
Dhx58	45.442	37.9456	37.1307	58.2004	37.5743	45.0537	28.3944	26.6144	29.4778	52.4621	39.3328	50.9642	-0.0907597	0.271584	0.441756	-0.308395	0.0158149	0.0399953
Rab5a	4610.78	3929.37	4077.16	3820.51	3216.94	3265.01	4253.08	4087.97	4215.33	3297.19	3429.63	3391.21	-0.0116012	0.791074	0.881617	0.290312	3.54e-10	3.53e-09
Nkiras2	532.622	514.263	596.154	565.235	516.406	525.933	498.931	389.635	543.702	521.651	427.864	467.868	-0.16281	0.00678813	0.0241184	0.0193474	0.768069	0.862973
Ppp2r5c	5357.93	6030.36	5911	5588.23	6379.92	6433.48	5514.61	6371.48	6109.55	5672.83	6409.33	6183.37	0.0219929	0.459718	0.634089	-0.0541998	0.0745984	0.151453
Ift52	1243.84	1339.08	1395.5	1299.15	1447.09	1486.77	1407.55	1249.81	1348.34	1406.58	1507.12	1515.56	0.0355769	0.446787	0.622169	-0.110562	0.0256516	0.0610197
Mybl2	135.269	475.319	271.26	110.482	577.103	415.597	280.902	952.795	614.667	247.463	1194.37	814.591	1.04131	5.92e-26	1.03e-23	-0.19205	0.0247364	0.059137
Eya2	21.1358	9.98569	13.4083	38.4715	18.3054	26.6644	7.09861	12.7749	16.3766	11.8782	17.2681	27.5708	-0.0997057	0.194396	0.34802	-0.364575	0.0199567	0.0490463
B4galt5	1498.53	3021.67	3193.24	1164.01	2229.41	2078.9	2000.79	2461.3	3136.66	1374.9	2017.49	2114.6	0.0263612	0.682896	0.808266	0.436996	7.71e-09	6.36e-08
Ddx27	7402.82	8689.55	9028.95	5986.75	7253.77	6771.84	7530.61	7223.14	7814.9	6032.15	6280.78	6243.53	-0.116121	0.0103852	0.0345029	0.29343	9e-10	8.48e-09
Cyth3	468.158	271.611	282.606	590.882	450.892	528.691	675.382	273.596	329.715	752.286	450.889	415.233	0.084716	0.265895	0.43527	-0.452255	5.4e-06	2.83e-05
Cyth4	1044.11	777.885	718.891	1016.04	702.35	552.597	835.608	557.837	579.731	645.383	487.343	499.616	-0.359832	6.56e-09	1.43e-07	0.201716	0.00185775	0.0059509
Rac3	7.39753	7.98855	14.4397	3.94579	10.5979	22.0671	6.08452	8.5166	10.9177	18.8072	13.4307	14.2031	0.0294578	0.662166	0.793472	-0.196289	0.145296	0.260374
Rrp7a	2701.16	3944.35	4080.25	2154.4	3277.63	3310.07	3066.6	3155.4	3502.4	2460.77	2902.95	2772.95	-0.0827184	0.167595	0.311672	0.256451	0.000123623	0.000508465
Cyb5r3	523.111	633.093	632.253	650.069	811.219	772.349	649.016	575.935	591.74	754.266	823.111	714.334	0.0276319	0.644828	0.781303	-0.299299	8.83e-06	4.49e-05
Ints2	3190.45	4254.9	4523.76	3203	3976.13	4088.85	3623.33	4283.85	4350.71	3410.03	3938.08	4156.5	0.0358399	0.346537	0.523101	0.0840914	0.0332102	0.0759451
Med13l	2060.74	845.788	1023.16	2354.65	972.115	1065.66	1397.41	582.323	818.828	1711.45	686.885	783.679	-0.439723	2.96e-16	2.06e-14	-0.146027	0.00711133	0.0198069
H2bc4	26.4198	88.8727	62.9159	26.6341	60.6969	65.2818	33.4649	152.234	104.81	47.5128	124.714	71.8511	0.455921	0.000145615	0.000937312	0.115413	0.314978	0.474569
Baiap2l2	2.11358	0.998569	1.03141	0	0.963444	0.919463	0	4.2583	1.09177	0	0.959337	0.835478	-0.00538905	0.898306	NA	0.102455	0.265731	NA
Mafk	1962.46	1413.97	1530.61	1712.47	1147.46	1111.63	1880.12	1076.29	1333.05	1419.45	907.533	965.813	-0.216978	2.12e-05	0.000177287	0.33011	1.21e-09	1.12e-08
Med1	7800.17	6792.27	7134.25	7730.79	7065.89	7294.1	6962.72	5996.75	6562.64	6829.97	6012.17	6287.81	-0.175583	1.7e-09	4.2e-08	0.00153578	0.958697	0.977971
Erbb3	180.711	166.761	198.03	207.154	186.908	156.309	217.015	93.6826	153.94	236.574	125.673	115.296	-0.14801	0.0775025	0.172792	-0.0112206	0.918243	0.954812
Stard3	737.64	471.325	542.521	721.094	455.709	525.933	496.903	341.729	389.762	605.788	359.751	392.675	-0.375566	1.93e-10	5.8e-09	-0.0370966	0.541353	0.694069
Ikzf3	7420.78	2549.35	2054.56	9496.54	3159.13	2898.15	4752.01	1894.94	2354.95	6764.64	2550.88	2872.37	-0.220914	0.0015591	0.00706303	-0.348923	1.27e-05	6.25e-05
Mfng	1180.44	1685.58	1377.96	877.939	1313.17	1111.63	1175.33	1261.52	1307.94	927.49	1158.88	1027.64	-0.103477	0.0611862	0.143841	0.299432	7.3e-07	4.38e-06
Vmp1	6402.04	4635.36	5022.96	6583.55	4633.2	4680.98	6167.68	4657.52	5231.77	6401.36	4580.84	5179.13	0.0153632	0.677834	0.804529	0.00679814	0.858995	0.919631
Uchl5	3364.82	6862.17	5912.03	2558.85	5456.94	5176.57	4011.73	7992.83	6969.87	3155.64	6390.15	5786.52	0.220752	5.36e-10	1.48e-08	0.300586	1.95e-16	4.2e-15
Glrx2	1322.05	1159.34	1160.33	1344.53	1276.56	1269.78	1265.58	1165.71	1230.43	1346.2	1246.18	1273.27	-0.00046024	0.99073	0.995336	-0.0848007	0.0397763	0.0888456
Ro60	429.057	446.36	404.312	493.224	515.442	513.06	494.875	540.804	490.205	508.783	543.944	543.061	0.135899	0.0140223	0.0440492	-0.145372	0.0150674	0.0383
Stk4	13120.1	10481	10724.6	16016	14345.7	13698.2	13336.3	10446.7	10943.9	15858.4	12600.9	13312.5	-0.0310028	0.394321	0.571798	-0.309012	2.85e-16	6.02e-15
Gdf9	3.17037	2.99571	6.18845	5.91869	7.70755	6.43624	7.09861	2.12915	6.55063	4.94925	4.79669	5.01287	-0.00998348	0.868871	NA	-0.0760021	0.521928	0.67783
Zcchc10	1112.8	1900.28	1762.68	831.576	1254.4	1311.15	1179.38	2113.18	1870.2	869.089	1330.6	1382.72	0.0842021	0.0627084	0.146644	0.486209	9.97e-24	4.55e-22
Psmb6	4547.37	6844.19	6770.16	3497.95	5238.24	5416.55	5085.65	7119.88	6954.58	3973.26	5766.58	5592.69	0.0981669	0.00314084	0.0126654	0.336672	8.36e-23	3.49e-21
Spag7	1458.37	1835.37	1872.01	1235.03	1686.99	1794.79	1548.51	2079.12	2085.28	1314.52	1861.11	1908.23	0.116076	0.0031776	0.0127749	0.150698	0.000224496	0.000876029
Pfn1	17779.4	25260.8	26576.3	16618.7	21965.5	21543	20365.9	22034.6	23867.2	17612.4	19642.4	19309.6	-0.0577223	0.2597	0.428285	0.203192	0.000226217	0.00088188
Tomm34	1669.73	1908.27	1959.68	1866.36	2202.43	2055.92	1750.31	1790.62	1964.1	1959.9	1986.79	1976.74	-0.0243695	0.576547	0.730593	-0.121187	0.00824729	0.022569
Ywhab	6420	6886.13	7106.4	6071.59	7593.86	6751.61	6804.52	5681.64	6036.4	6268.72	6459.22	5657.86	-0.123205	0.0291434	0.0794667	0.00679467	0.911601	0.951077
Ksr1	1354.81	1491.86	1491.42	1491.51	1135.9	1067.5	1447.1	977.28	1186.76	1257.11	924.801	959.964	-0.207666	0.00211917	0.00911593	0.202148	0.00750728	0.0207902
Anxa6	3507.49	3134.51	3228.31	4393.64	3829.69	3240.19	4130.38	2848.8	3506.77	4330.6	3278.06	3148.92	-0.00947042	0.871955	0.929776	-0.110861	0.0876534	0.173215
Il12rb2	3234.84	2320.68	1667.79	2807.43	2117.65	1136.46	2493.64	3007.42	2395.35	3289.27	2053.94	1624.17	0.115219	0.162645	0.305156	0.196996	0.0767132	0.154798
Zkscan6	625.62	438.372	467.228	680.649	461.489	490.993	570.931	398.151	485.838	647.362	424.027	477.894	-0.0650501	0.214373	0.373835	-0.0819589	0.14601	0.261347
Kpna2	5901.12	10250.3	9315.68	3946.78	7522.57	7557.98	7695.91	12529	10533.4	5513.47	9261.44	8329.72	0.26702	6.21e-08	1.1e-06	0.412118	2.68e-15	5.05e-14
Smurf2	1812.4	1727.52	1781.24	1765.74	1729.38	1710.2	1729.02	1708.64	1776.31	1561.98	1679.8	1650.07	-0.0554843	0.152728	0.291044	0.0595581	0.139254	0.251956
Cep95	999.724	913.691	930.33	1071.28	959.59	1021.52	910.65	931.503	1015.35	1034.39	1054.31	1061.06	0.0243136	0.600914	0.748493	-0.115917	0.0185507	0.046058
Vezf1	2723.35	1346.07	1498.64	2871.55	1700.48	1645.84	2110.32	1190.2	1243.53	2380.59	1352.67	1405.27	-0.258192	9.76e-10	2.56e-08	-0.172083	7.96e-05	0.000339695
Cuedc1	261.027	142.795	133.052	347.23	287.106	254.691	219.043	130.943	121.187	337.539	261.899	253.15	-0.0797572	0.273271	0.443858	-0.78982	1.96e-15	3.78e-14
Srsf1	29662	40933.4	39078	24472.8	34449.8	32349.5	31912.3	39272.2	37947.8	26111.3	35135.7	32702.3	0.0224406	0.496835	0.667135	0.23922	1.97e-12	2.67e-11
Abi3	23.2494	42.9385	24.7538	47.3495	91.5271	49.651	17.2395	30.8727	28.3861	29.6955	47.9669	41.7739	-0.207047	0.0231043	0.0656171	-0.688357	2.93e-05	0.000135858
Kif3a	196.563	213.694	175.339	250.558	314.083	273.08	233.24	224.625	204.161	329.62	339.605	290.746	0.14898	0.0231301	0.0656791	-0.486565	2.46e-10	2.52e-09
Septin8	110.963	50.927	94.8895	140.076	84.783	102.98	101.409	67.0682	67.6898	114.823	127.592	81.8769	-0.0208041	0.798096	0.885876	-0.294842	0.0143038	0.0365788
Mtmr4	438.568	514.263	488.887	507.034	611.787	532.369	565.861	391.764	408.322	508.783	557.375	459.513	-0.0715011	0.311875	0.486439	-0.150143	0.0711128	0.145386
Mrm1	726.015	401.425	407.406	724.053	477.868	526.852	488.79	294.887	399.588	570.154	373.182	478.729	-0.259083	9.65e-05	0.000657376	-0.208977	0.00409349	0.0121128
Kansl1	3582.52	2250.78	2234.03	3742.58	2534.82	2466.92	2856.68	1646.9	1952.09	3218.99	1854.4	2018.52	-0.2988	1.11e-11	4.09e-10	-0.122742	0.00673205	0.0188855
Gid4	3456.76	2614.25	2842.56	2635.79	2384.52	2287.62	3029.08	2414.46	2364.78	2403.36	2353.25	2012.67	-0.134814	0.00616287	0.0222546	0.228684	1.26e-05	6.25e-05
Myo1b	1.05679	0	3.09422	2.95934	4.81722	0.919463	2.02817	2.12915	2.18354	1.9797	7.6747	2.50643	0.0321492	0.541756	NA	-0.12139	0.273769	0.427152
Dhx40	1882.14	1541.79	1527.52	1620.73	1484.67	1321.27	1777.69	1607.51	1696.61	1568.91	1408.31	1551.48	0.0349359	0.464839	0.638708	0.154155	0.00242743	0.007585
Ypel2	41.2148	53.9227	33.0051	74.9701	79.9658	46.8926	44.6198	56.4225	22.9272	58.4012	54.6822	35.0901	-0.130205	0.121849	0.245004	-0.327338	0.00825298	0.0225763
Akap1	1150.85	1541.79	1465.63	1055.5	1301.61	1224.72	1368	1362.66	1345.06	1256.12	1208.76	1120.38	-0.00636489	0.912709	0.953046	0.18328	0.00427761	0.0126032
Nol11	7306.65	9260.73	9086.7	5899.95	7896.38	7708.77	7714.16	9569.47	9257.13	6270.7	7913.57	7829.27	0.0424119	0.135491	0.265966	0.260809	2.56e-19	7.46e-18
Derl2	2745.54	2925.81	2837.4	2578.58	2708.24	2852.17	2601.13	3404.51	3096.26	2605.29	3184.04	3159.78	0.100866	0.0273368	0.0752207	0.0416081	0.387088	0.55053
C1qbp	8915.09	11106.1	11612.6	6764.07	8992.78	8566.63	9420.87	8680.55	9508.24	6624.08	7528.88	7189.29	-0.159153	0.00341764	0.0135901	0.357564	1.44e-09	1.32e-08
Rpain	369.877	593.15	572.431	332.433	644.544	604.087	370.142	726.04	577.547	384.062	755.958	688.434	0.136978	0.0153661	0.0474297	-0.0689365	0.259899	0.410182
X6330403K07Rik	0	0	0	3.94579	7.70755	2.75839	0	1.06458	0	4.94925	7.6747	3.34191	0.0211259	0.67287	NA	-1.67159	8.52e-05	0.000362056
Slc13a3	7.39753	12.9814	19.5968	0.986448	0	0	3.04226	13.8395	29.4778	0.98985	0	0	0.00302133	0.957499	0.978537	4.14057	8.82e-09	7.19e-08
Kcnab3	2.11358	1.99714	2.06282	3.94579	3.85377	0.919463	2.02817	0	0	2.96955	3.83735	0.835478	-0.047005	0.369197	NA	-0.119171	0.266489	0.418093
Chd3	3276.05	3106.55	2702.29	1626.65	1609.91	1531.82	2636.63	2217.51	2255.6	1514.47	1454.36	1371.86	-0.221462	1.38e-05	0.000124036	0.809367	6.48e-47	1.79e-44
Kdm6b	8658.29	1814.4	2431.03	9896.05	1592.57	1855.48	4808.8	1014.54	1685.69	5567.91	826.949	1114.53	-0.764523	6.58e-16	4.48e-14	0.148884	0.0729362	0.148531
Appbp2	5099.01	6120.23	5895.53	4269.35	5429.97	4865.8	5033.93	5432.53	5537.46	4163.31	4717.06	4578.42	-0.0958602	0.00859809	0.0295361	0.23662	3.64e-10	3.63e-09
Wnt9b	1.05679	1.99714	0	0.986448	0.963444	0.919463	0	5.32288	1.09177	0	0	1.67096	0.00243981	0.952555	NA	0.0461755	0.587701	NA
Adora2b	24.3062	55.9199	31.9736	7.89159	8.67099	10.1141	47.6621	61.7454	61.1392	7.9188	13.4307	8.35478	0.15683	0.0686325	0.157393	2.14283	1.65e-16	3.6e-15
Ncor1	11343.6	8173.29	8414.23	11287.9	8381	8340.44	9898.5	6541.81	7396.75	9565.92	6663.56	6769.88	-0.250286	5.26e-13	2.52e-11	0.021974	0.534619	0.68801
Trpv2	400.524	592.152	661.133	350.189	486.539	528.691	504.001	607.872	637.594	460.28	486.384	487.084	0.0737503	0.247208	0.412722	0.248037	0.000613683	0.00218423
Cenpv	228.267	306.561	337.27	177.561	323.717	312.617	242.367	393.893	425.791	287.057	441.295	393.51	0.307428	1.01e-05	9.37e-05	0.00793169	0.91558	0.95294
Pcgf2	215.585	144.793	169.151	138.103	146.443	132.403	170.367	217.173	165.949	154.417	148.697	188.818	0.0942547	0.233095	0.396492	0.197506	0.0504755	0.109239
Cwc25	1130.77	819.825	891.137	1176.83	775.572	847.744	1018.14	669.618	711.835	989.85	605.342	669.218	-0.259178	6.25e-08	1.1e-06	0.0560148	0.260777	0.411079
X1700001P01Rik	8.45433	3.99428	10.3141	14.7967	1.92689	3.67785	8.1127	3.19373	4.36709	13.8579	4.79669	1.67096	-0.0330186	0.589114	0.73969	0.028319	0.807051	0.888181
Pip4k2b	1784.92	1565.76	1571.87	2397.07	2242.9	2085.34	2038.32	1536.18	1661.68	2646.86	2066.41	1893.19	0.0190645	0.706279	0.824505	-0.373015	1.09e-11	1.34e-10
Trim37	1346.35	1968.18	1584.24	1582.26	2380.67	2109.25	1846.65	2458.1	2018.69	2003.46	3048.77	2509.78	0.322822	1.5e-13	7.59e-12	-0.267788	2.68e-09	2.37e-08
Ctdnep1	1501.7	1964.19	1894.7	1533.93	1940.38	1831.57	1527.22	1551.09	1604.9	1524.37	1633.75	1686.83	-0.139539	0.00448277	0.0171354	-0.0154823	0.765701	0.861425
Elp5	2542.64	3257.33	3302.57	2268.83	2771.83	2830.11	2577.81	3179.89	3036.22	2344.96	2829.09	2688.57	-0.0218098	0.54416	0.706505	0.179391	1.41e-06	8.09e-06
Gabarap	2284.78	1736.51	1885.41	2245.16	2064.66	2105.57	2320.23	1741.64	1792.69	2387.52	2018.45	1848.08	-0.0268689	0.570836	0.725589	-0.107932	0.0319551	0.0734939
X2810408A11Rik	14.7951	12.9814	13.4083	19.729	15.4151	17.4698	19.2677	12.7749	10.9177	35.6346	25.9021	21.7224	0.109468	0.172477	0.318646	-0.350474	0.0183365	0.0456117
Phf23	1692.98	2003.13	2103.04	1073.26	1328.59	1320.35	1736.12	1704.38	1783.95	1147.24	1255.77	1167.16	-0.0893931	0.0772734	0.17244	0.5781	2.92e-25	1.5e-23
Acadvl	1281.89	1570.75	1556.39	1205.44	1417.23	1301.96	1365.98	1264.72	1432.4	1186.83	1227.95	1253.22	-0.0921281	0.0709214	0.16151	0.148579	0.00652363	0.018363
Dnah11	6.34074	0	2.06282	11.8374	3.85377	6.43624	4.05635	2.12915	6.55063	8.90865	3.83735	2.50643	0.00538757	0.925119	NA	-0.182003	0.155171	0.274261
G3bp1	16752.2	20622.5	21131.5	15223.9	19223.6	17886.3	19243.3	17554.8	19206.4	16246.4	17465.7	16788.9	-0.0441488	0.393294	0.571019	0.146954	0.00827752	0.0226393
Atox1	247.289	426.389	379.558	320.596	559.761	507.543	363.043	465.219	478.196	385.052	673.455	643.318	0.264107	2.07e-05	0.000174415	-0.346773	3.08e-07	1.97e-06
Mief2	201.847	176.747	176.371	181.506	162.822	160.906	171.381	119.232	129.921	161.346	161.169	114.461	-0.220112	0.00454082	0.0173142	0.0362856	0.685812	0.806575
Dusp14	19.0222	33.9514	17.5339	39.4579	153.188	84.5906	31.4367	52.1642	27.2943	63.3504	145.819	101.093	0.176386	0.0448592	0.112125	-1.5585	9.91e-16	1.97e-14
Tada2a	846.489	1168.33	954.052	825.657	1223.57	1010.49	921.805	1430.79	1105.96	918.581	1361.3	1210.61	0.185041	3.71e-05	0.000291578	-0.0272365	0.560555	0.709457
Ikzf1	12775.5	13419.8	13539.3	12231	13504.6	12397.1	11999.7	10704.3	11986.6	10560.7	11303.9	10553.8	-0.198454	3.86e-06	4.06e-05	0.0760536	0.0882453	0.174125
Pnpo	883.477	984.589	1093.29	798.037	838.196	831.194	951.214	898.501	858.132	851.271	728.137	776.995	-0.0827088	0.145831	0.281203	0.215546	0.000549777	0.00197578
Cog1	755.605	528.243	544.583	772.389	555.907	538.805	649.016	387.505	460.727	661.22	459.523	432.778	-0.250091	4.39e-06	4.53e-05	-0.0395588	0.491325	0.651012
Cbx1	4220.82	5557.04	5048.74	4274.28	5587.97	5360.47	4674.94	6174.54	5455.58	4562.22	6221.3	5713	0.120587	7.48e-05	0.000528905	-0.0255792	0.410628	0.574468
Cdk5rap3	865.512	925.674	984.995	858.21	1113.74	1203.58	995.834	1068.83	1090.68	1121.5	1327.72	1256.56	0.18441	0.000341599	0.00196509	-0.196633	0.000329646	0.00123796
Slc25a39	1838.82	1946.21	1926.67	1645.4	1581.01	1435.28	1826.37	1509.57	1749.02	1504.57	1428.45	1264.08	-0.141225	0.00751357	0.0262751	0.270996	1.93e-06	1.09e-05
Sp2	692.198	373.465	433.191	806.915	399.829	361.349	550.649	245.917	348.275	550.357	239.834	289.075	-0.404921	5.15e-08	9.26e-07	0.0293037	0.701267	0.816392
Aatf	4337.07	4658.33	4708.38	3622.24	4137.99	3938.98	4786.49	4628.77	4447.88	3695.11	3919.85	3863.25	-0.00379536	0.922988	0.959055	0.243792	2.63e-09	2.33e-08
Dync1h1	5931.77	3337.22	3705.85	7875.8	4433.77	4450.2	5463.9	2316.52	2984.9	6786.41	3398.93	3516.53	-0.281433	7.97e-08	1.37e-06	-0.343715	5.65e-10	5.46e-09
Pex12	1094.84	751.923	813.781	920.356	627.202	665.691	841.692	610.002	649.604	786.931	486.384	557.264	-0.282194	5.67e-09	1.26e-07	0.227832	6.31e-06	3.28e-05
Ndel1	2053.34	1504.84	1570.83	1872.28	1287.16	1370.92	1851.72	1296.65	1548.13	1740.16	1118.59	1242.36	-0.127079	0.0030626	0.0124002	0.1873	3.02e-05	0.000139759
Slc25a35	49.6692	33.9514	29.9108	114.428	90.5637	76.3154	54.7607	29.8081	41.4873	107.894	76.747	67.6737	-0.0200232	0.804654	0.889621	-1.09814	8.43e-13	1.2e-11
Zbtb4	559.042	314.549	329.019	820.725	387.304	429.389	452.283	237.4	272.943	695.865	337.687	360.927	-0.236156	5.37e-05	0.000400102	-0.441867	6.07e-12	7.75e-11
Mpdu1	1260.75	1247.21	1339.8	1283.37	1211.05	1172.31	1054.65	1056.06	1147.45	1074.98	982.361	1027.64	-0.225492	5.87e-07	7.86e-06	0.0709802	0.130343	0.238637
Fxr2	2814.23	2103.99	2305.2	2410.88	1744.8	1758.01	2581.87	1740.58	2037.25	2285.56	1650.06	1548.98	-0.13738	0.00297	0.0121007	0.244762	5.37e-07	3.3e-06
Atp5g3	6167.43	9962.73	9386.84	5165.04	9619.98	8660.42	7158.44	9500.27	8904.49	5955.93	9647.1	8082.42	0.02605	0.615828	0.759284	0.125735	0.024496	0.0586359
Cd68	97.2247	60.9127	91.7953	104.564	68.4045	86.4295	91.2678	53.2288	86.2499	101.955	57.5602	86.0543	-0.0623861	0.428251	0.604716	-0.0556102	0.578256	0.723378
Acsl1	215.585	237.659	240.318	278.178	369.962	303.423	251.494	282.112	277.31	323.681	383.735	317.482	0.130625	0.0409317	0.104158	-0.357736	9.43e-07	5.56e-06
Abca5	59.1803	27.9599	27.848	91.7397	32.7571	27.5839	72.0002	21.2915	34.9367	95.0256	44.1295	40.103	0.0968254	0.242597	0.407724	-0.282222	0.0227963	0.0550982
Smyd4	189.166	269.614	251.664	242.666	315.046	299.745	224.113	347.052	335.174	229.645	350.158	340.04	0.170049	0.00979265	0.0328837	-0.130039	0.0771527	0.155574
Lsp1	3566.67	5563.03	4051.37	4673.79	7862.66	6368.2	3666.94	4870.43	3310.25	5081.89	6197.32	4851.62	-0.148656	0.0122507	0.0395942	-0.458936	5.71e-12	7.31e-11
Zfyve27	1266.04	705.988	792.121	1446.13	804.475	873.489	930.932	520.577	660.522	1187.82	697.438	791.198	-0.265408	2.33e-07	3.53e-06	-0.242993	6.82e-06	3.53e-05
Avpi1	80.3161	142.795	154.711	47.3495	77.0755	47.8121	95.3242	179.913	125.554	45.5331	73.869	59.319	0.0382377	0.63333	0.772515	1.09452	4.55e-15	8.37e-14
Myh11	1.05679	1.99714	2.06282	1.9729	0.963444	0.919463	1.01409	2.12915	1.09177	1.9797	0	0	-0.028982	0.527181	NA	0.0778045	0.410297	NA
Rad51d	704.879	782.878	842.66	726.026	889.258	917.624	693.636	651.52	768.607	768.124	749.242	876.417	-0.0950658	0.0685987	0.157367	-0.139287	0.0130182	0.0336419
Pank3	6623.96	7898.68	8087.27	6329.05	7685.39	7786.93	7495.12	10613.8	8994.01	6672.58	9117.54	8865.26	0.195599	8.12e-06	7.68e-05	0.0915764	0.0446652	0.0981963
Rars	10360.8	12485.1	12357.3	7417.1	10104.6	10301.7	11244.2	14159.9	12839.2	8787.89	11415.2	11110.2	0.137079	0.000502614	0.00272253	0.311481	3.11e-14	5.24e-13
Wwc1	3.17037	3.99428	9.28267	4.93224	0.963444	8.27516	3.04226	1.06458	3.27531	0.98985	2.87801	0.835478	-0.127255	0.0764643	NA	0.0598505	0.585459	0.729163
Mrpl58	1263.92	1371.04	1332.58	1121.59	1356.53	1374.6	1318.31	1474.44	1455.33	1193.76	1363.22	1375.2	0.0591557	0.155395	0.294895	0.0762216	0.0796955	0.159809
Fdxr	472.385	455.348	403.281	458.698	503.881	433.067	509.072	337.47	461.819	489.976	409.637	452.829	-0.0308495	0.652127	0.786302	-0.0537612	0.497713	0.656566
Sult4a1	0	0	1.03141	0.986448	2.89033	0	2.02817	0	2.18354	0	0	1.67096	0.00242581	0.945811	NA	-0.0147779	0.840856	NA
Mrpl45	2212.92	3409.12	3093.19	1673.02	2851.79	2756.55	2338.48	3155.4	3044.95	1710.46	2691.9	2672.69	-0.0232388	0.615098	0.758992	0.268825	4.48e-08	3.28e-07
Irf1	7223.16	2277.74	1749.27	10037.1	5302.79	4669.95	5213.42	1989.69	1685.69	8858.17	4312.22	3881.63	-0.190038	0.00893826	0.0304814	-1.00691	7.98e-26	4.34e-24
Slc22a5	657.324	580.169	561.086	678.676	611.787	609.604	568.903	595.098	551.345	670.129	648.512	615.747	-0.0162846	0.748141	0.852134	-0.119147	0.0285789	0.0669254
P4ha2	24.3062	8.98712	13.4083	25.6477	18.3054	7.3557	12.169	19.1624	14.193	5.9391	8.63404	10.8612	-0.0781397	0.273766	0.444397	0.101498	0.418856	0.582289
Arrb1	126.815	106.847	79.4184	212.086	259.166	164.584	74.0284	150.105	104.81	171.244	235.997	206.363	0.000575663	0.99427	0.99714	-0.90588	5.29e-11	6e-10
Il3	246.232	1687.58	2042.19	17.7561	26.013	27.5839	188.62	1980.11	2146.42	3.9594	21.1054	27.5708	-0.0619236	0.371201	0.548854	5.47814	6.13e-44	1.34e-41
Csf2	1177.26	311.554	707.546	716.161	60.6969	91.9463	1483.61	526.965	779.525	627.565	95.9337	140.36	0.0815913	0.284258	0.455482	1.79154	7.41e-11	8.22e-10
Tm4sf5	66.5778	116.833	63.9473	21.7019	28.9033	12.8725	205.86	162.88	119.003	78.1982	63.3163	58.4835	1.19228	2.62e-10	7.7e-09	1.46561	1.34e-14	2.36e-13
Cxcl16	57.0667	23.9657	35.0679	30.5799	13.4882	14.7114	84.1692	52.1642	41.4873	48.5027	14.3901	22.5579	0.272173	0.0071622	0.0252035	0.923855	1.09e-06	6.35e-06
Pelp1	1533.4	1577.74	1689.45	1227.14	1468.29	1312.07	1528.23	1150.81	1466.25	1313.53	1216.44	1127.06	-0.140397	0.0275326	0.0756248	0.197683	0.00554861	0.0158932
Med11	2249.91	2027.1	2018.47	1904.83	1982.77	2036.61	2144.79	2034.4	2215.2	1923.28	2052.98	2250.78	0.0418342	0.370302	0.547812	0.0601655	0.223385	0.365863
Heatr9	11.6247	3.99428	2.06282	27.6205	10.5979	12.8725	7.09861	11.7103	4.36709	23.7564	11.512	15.8741	0.0419018	0.538244	0.702188	-0.767581	0.00104591	0.00354162
Ccl4	20408.7	34808.1	40880.9	12253.7	9946.59	10520.5	21867.8	27089.2	37599.5	10882.4	7258.35	8845.21	-0.0892371	0.278821	0.449562	1.4889	1.72e-15	3.33e-14
Natd1	213.472	51.9256	71.1672	288.043	95.3809	67.1208	135.888	41.5184	52.405	215.787	80.5843	71.0156	-0.209482	0.0140727	0.0441742	-0.432238	0.000174527	0.000698599
Map2k3	3594.15	2525.38	2875.57	5213.38	2679.34	2561.62	2771.5	1548.96	2009.95	3162.57	1787.25	1707.72	-0.542562	2.91e-12	1.22e-10	-0.0912262	0.218689	0.359834
Ywhah	5218.43	5640.92	5387.04	4738.9	6430.02	6055.58	6236.64	6629.11	5906.48	5660.95	6940.81	6201.75	0.150835	0.00256123	0.0106933	-0.0345752	0.514075	0.670871
Sart3	1862.07	1986.15	1916.36	1629.61	1761.17	1800.31	1761.47	1489.34	1624.56	1539.22	1397.75	1513.89	-0.210292	1.74e-05	0.00015052	0.134294	0.00903325	0.0244139
E2f2	30.6469	138.801	66.0101	16.7696	150.297	84.5906	91.2678	318.308	204.161	57.4113	383.735	247.302	1.41291	9.17e-21	9.99e-19	-0.00867803	0.93661	0.966123
Slfn3	454.42	748.927	615.751	461.658	896.966	805.449	632.79	1229.58	935.648	567.184	1365.14	1198.08	0.508291	2.17e-12	9.35e-11	-0.158846	0.0247381	0.059137
Nars2	773.571	1007.56	1077.82	860.183	1062.68	1050.95	937.017	940.02	1037.18	911.652	1016.9	1091.97	0.027023	0.594054	0.743186	-0.0510038	0.347651	0.509991
Slc35b4	1743.7	1664.62	1776.08	1890.03	2072.37	1995.23	2011.95	1864.07	1946.63	2156.88	2217.03	2273.34	0.151724	0.000166734	0.00105594	-0.189428	6.05e-06	3.16e-05
Dnah1	0	0.998569	7.21986	4.93224	3.85377	5.51678	3.04226	4.2583	7.6424	1.9797	1.91867	4.17739	0.00537081	0.922037	NA	-0.0186819	0.863606	0.92262
Dalrd3	772.514	824.818	775.619	805.928	911.418	964.516	677.41	709.007	847.215	931.449	898.899	950.774	-0.0142518	0.79446	0.883582	-0.23032	0.000116952	0.000482823
Fis1	1553.48	2299.71	2076.22	1192.62	2080.07	2043.05	1723.95	2394.23	2020.87	1618.41	2366.69	2249.11	0.130376	0.0222433	0.0637291	0.0745602	0.228429	0.372315
Plod1	117.304	93.8655	88.7011	217.019	161.859	136.08	110.536	53.2288	51.3133	181.143	96.8931	111.119	-0.322321	0.000308407	0.00179805	-0.753137	3.54e-10	3.53e-09
Rab3d	11.6247	9.98569	7.21986	25.6477	39.5012	33.1007	18.2536	11.7103	1.09177	44.5433	45.0889	36.761	0.052795	0.471329	0.644888	-1.68521	5.62e-09	4.72e-08
Mfsd3	112.02	114.835	137.177	131.198	155.114	179.295	110.536	97.9409	134.288	133.63	117.039	157.07	-0.0994574	0.18176	0.331219	-0.254469	0.00516708	0.0149294
Slc25a22	1143.45	814.833	837.503	941.072	829.525	813.724	986.707	712.201	836.297	1005.69	777.063	790.362	-0.0651971	0.214922	0.374483	0.0371264	0.511473	0.668704
Atp6ap1	2228.77	1844.36	1859.63	2004.46	1819.94	1854.56	2178.26	1751.23	1758.84	2105.41	1632.79	1561.51	-0.0791895	0.0694877	0.158867	0.0783661	0.0867179	0.171639
Dnase1l1	82.4297	74.8927	80.4498	119.36	138.736	137	88.2256	111.78	102.627	98.985	115.12	134.512	0.035487	0.654568	0.78817	-0.367625	0.000736972	0.00258038
Ccl9	2802.61	5911.53	8430.73	377.81	345.876	685.919	5949.65	10754.3	17279.5	697.845	487.343	1069.41	0.634948	6.58e-05	0.000474491	3.64378	1.56e-68	1.72e-65
BC005537	11112.2	5909.53	6649.49	11409.3	6626.56	6748.86	9745.38	5088.67	6075.71	10242	6237.61	5931.9	-0.147521	0.000452528	0.002492	-0.088585	0.0430328	0.0951442
Isyna1	1217.42	1750.49	1497.6	1145.27	1714.93	1279.89	1434.93	1429.72	1600.54	1315.51	1501.36	1326.74	0.0132535	0.83041	0.905433	0.102406	0.139513	0.252287
Hars2	1662.33	1488.87	1431.59	1807.17	1643.63	1721.23	1361.92	1342.43	1417.12	1540.21	1563.72	1685.16	-0.118102	0.0105515	0.034959	-0.187161	0.000123283	0.000507169
Tmem160	310.696	373.465	370.275	301.853	421.025	411.919	331.607	381.118	373.386	360.306	395.247	399.359	0.0316138	0.589267	0.739716	-0.0871674	0.177062	0.30474
Rab5c	3282.39	3385.15	3502.66	3034.31	3194.78	3354.2	3162.94	3209.69	3328.81	3060.62	3048.77	3092.1	-0.0602875	0.0555049	0.13325	0.0795158	0.0136765	0.0351693
Styxl1	13.7383	0.998569	0	11.8374	2.89033	6.43624	8.1127	3.19373	3.27531	6.92895	5.75602	2.50643	-0.00147339	0.979414	NA	-0.113875	0.336389	0.498358
Mdh2	5949.73	8124.36	8703.02	5235.08	8004.29	7299.61	6670.67	7159.27	7828	5597.6	6822.81	6415.64	-0.070649	0.195676	0.349866	0.166357	0.00502428	0.0145635
H13	5402.31	5022.8	5202.42	5313.01	4841.3	5031.3	5151.56	4252.98	4534.13	5273.92	4132.83	4529.13	-0.13971	0.000288626	0.00169679	0.0215534	0.588507	0.731629
Rnf145	2533.13	2633.23	2557.89	2501.63	4384.63	4361.01	2654.88	2638.02	2446.66	2898.28	4255.62	4118.07	0.00771515	0.914159	0.953875	-0.455022	3.71e-07	2.34e-06
Scn1b	16.9087	7.98855	11.3455	39.4579	18.3054	24.8255	10.1409	18.0978	10.9177	56.4215	24.9428	24.2289	0.0674086	0.374719	0.552701	-0.972582	3.7e-05	0.000168535
Atp6v1e1	1778.58	2079.02	2247.44	1781.53	1816.09	1905.13	1824.34	2165.35	2143.15	1695.61	1827.54	1826.36	-0.0154807	0.718464	0.833486	0.163316	0.000293107	0.00111529
Chtf18	126.815	449.356	314.579	103.577	501.954	461.57	227.156	531.223	512.041	253.402	779.941	603.215	0.57923	3.08e-08	5.86e-07	-0.207447	0.0295261	0.0686902
Lhx9	0	1.99714	1.03141	3.94579	1.92689	2.75839	0	1.06458	2.18354	2.96955	0.959337	0.835478	-0.0237837	0.616177	NA	-0.109323	0.279464	NA
Rps6kl1	8.45433	13.98	13.4083	7.89159	38.5377	26.6644	4.05635	38.3247	18.5601	11.8782	59.4789	29.2417	0.139535	0.0940599	0.20062	-0.477375	0.00455388	0.0133401
Ppp1r12c	2024.81	1487.87	1420.25	2251.07	1522.24	1587.91	1640.79	1344.56	1541.58	2001.48	1492.73	1531.43	-0.0855711	0.0943798	0.201251	-0.120326	0.0280687	0.0658999
Ahr	151.121	789.868	725.08	144.021	406.573	331.926	319.437	783.527	703.101	160.356	377.979	349.23	0.0961666	0.226278	0.388441	0.855985	6.48e-12	8.26e-11
Map1s	1277.66	860.767	894.231	1230.1	757.267	909.348	997.862	616.389	811.186	1138.33	660.024	833.807	-0.20489	0.000154253	0.000986891	-0.0163284	0.776656	0.868393
Tmem129	476.613	441.368	467.228	509.994	502.918	570.067	456.339	407.732	400.68	500.864	519.001	517.161	-0.0714768	0.20181	0.358104	-0.219976	0.000335779	0.00125933
Nop9	1777.52	2848.92	2778.61	1557.6	2226.52	2102.81	2061.64	2083.37	2513.26	1746.1	2025.16	1893.19	-0.0674654	0.286433	0.457925	0.251448	0.000462013	0.00168568
Hsd17b1	12.6815	4.99285	6.18845	11.8374	1.92689	8.27516	17.2395	10.6458	18.5601	21.7767	7.6747	13.3677	0.341347	0.00727578	0.0255713	0.0587221	0.636712	0.76946
Atp6v0a1	314.924	141.797	202.156	595.815	164.749	262.966	330.592	171.397	211.804	635.484	200.501	285.734	0.0967751	0.201134	0.357159	-0.471456	1.66e-06	9.42e-06
Psmc3ip	261.027	1074.46	855.037	245.626	963.444	847.744	499.945	1530.86	1243.53	375.153	1370.89	1224.81	0.567962	5.95e-18	5e-16	0.127889	0.0426347	0.0943516
Grb7	4.22716	0	1.03141	0.986448	0.963444	0	0	0	1.09177	3.9594	0	1.67096	-0.005956	0.880579	NA	-0.0237504	0.770585	NA
Noxo1	11.6247	8.98712	4.12563	11.8374	6.7441	17.4698	11.155	6.38745	4.36709	15.8376	12.4714	24.2289	0.038894	0.562521	0.719287	-0.340798	0.0307196	0.0709794
Aoc3	179.654	59.9142	61.8845	152.899	57.8066	81.8322	84.1692	50.035	68.7816	105.914	35.4955	59.319	-0.292239	0.00232311	0.0098329	0.0291596	0.793834	0.879135
Zfp687	629.847	511.267	452.788	754.633	555.907	602.248	552.678	372.601	406.139	666.169	531.473	542.225	-0.16831	0.00275144	0.0113333	-0.30628	5.69e-07	3.49e-06
D8Ertd738e	2041.72	3301.27	3198.4	1606.92	2747.74	2825.51	2090.03	3392.8	3206.53	1783.71	2912.55	2840.63	0.048353	0.185519	0.336265	0.227463	1.83e-09	1.66e-08
Calm3	2336.56	3640.78	3515.04	2690.04	4421.24	3995.98	3166.99	3899.54	3480.57	3268.49	4397.6	4059.59	0.11698	0.0308217	0.0831033	-0.171161	0.00344146	0.0103735
Cops3	3370.11	5519.09	4926	2734.43	4906.82	4737.99	3758.21	6089.37	5147.7	3062.6	5822.22	5341.21	0.143277	0.00241738	0.0101783	0.130663	0.0086946	0.0236239
Fkbp8	3047.78	3239.36	3165.39	2773.89	3083.02	3113.3	3018.94	2752.99	3121.37	2761.68	2959.56	2946.73	-0.0628898	0.129785	0.257466	0.0551032	0.20356	0.340322
Ddx39b	11631	9382.56	10345	11057.1	8689.3	8917.87	10558.7	7821.43	9027.86	10174.7	7394.57	8031.45	-0.174363	7.05e-07	9.25e-06	0.113931	0.00159245	0.00518212
Gipc1	520.998	566.189	556.96	597.788	748.596	650.979	508.058	430.088	456.36	583.022	613.017	582.328	-0.166678	0.00537716	0.0198791	-0.288855	1.23e-05	6.09e-05
Tlcd1	877.136	1130.38	1025.22	803.955	956.699	976.469	819.382	1040.09	1035	825.535	890.265	905.658	-0.0573932	0.220877	0.382219	0.135173	0.00650469	0.0183149
Plscr3	262.084	199.714	205.25	215.046	206.177	160.906	260.62	177.784	182.326	250.432	141.982	150.386	-0.0850961	0.243941	0.409252	0.167539	0.0551394	0.117701
Ptger1	15.8519	7.98855	11.3455	32.5528	20.2323	26.6644	14.1972	8.5166	17.4683	32.6651	13.4307	15.0386	-0.0410138	0.582537	0.735093	-0.507538	0.00357883	0.0107549
Arhgef25	0	1.99714	3.09422	2.95934	0.963444	1.83893	0	5.32288	4.36709	1.9797	3.83735	1.67096	0.0321563	0.529711	NA	-0.0140012	0.888847	0.938088
Xab2	2021.64	1606.7	1734.83	1934.42	1584.86	1612.74	1918.65	1271.1	1531.76	1852.01	1310.45	1335.09	-0.179016	0.000190074	0.00118378	0.0630299	0.211296	0.350222
Cdc37	6972.7	8052.46	7607.67	5797.36	6740.25	6403.14	7427.17	7907.66	7310.5	5941.08	6757.57	6101.5	-0.0036901	0.909085	0.95099	0.258645	7.14e-15	1.29e-13
Rab4a	113.077	182.738	107.266	116.401	207.14	122.289	100.395	149.041	132.104	134.62	171.721	162.918	0.0162886	0.832791	0.906306	-0.178762	0.0675161	0.139413
Trip10	182.825	296.575	315.611	133.17	179.2	152.631	243.381	295.952	278.402	188.072	151.575	165.425	0.0582525	0.451923	0.626459	0.65328	4.71e-09	4e-08
Cd70	19.0222	68.9013	142.334	12.8238	27.9399	56.0872	57.803	180.978	175.775	31.6752	54.6822	72.6866	0.778325	1.07e-05	9.86e-05	1.14824	2.9e-09	2.54e-08
Cops6	3482.13	5074.73	4745.51	2827.16	4435.69	4169.76	3666.94	4738.42	4599.63	3103.18	4283.44	4096.35	-0.00296986	0.940023	0.967986	0.19864	1.38e-06	7.95e-06
Ubb	50220.8	51892.7	50728.8	49791	54763.1	53588.1	49277.5	46160	47759.5	48001.8	49734.9	50791.2	-0.087347	0.00920126	0.0312269	-0.0491531	0.153554	0.272057
Ap4m1	630.904	595.147	547.678	507.034	535.675	532.369	536.452	561.031	510.949	531.55	539.148	538.048	-0.046509	0.396426	0.573544	0.0785127	0.187334	0.318829
Gyg	859.171	1532.8	1320.2	776.335	1623.4	1244.95	1031.33	1604.31	1386.55	999.749	1729.69	1500.52	0.162857	0.00147141	0.00673078	-0.00850328	0.875664	0.929756
Rcn3	88.7704	104.85	112.423	86.8074	140.663	145.275	85.1833	88.3597	93.8923	144.518	126.633	126.157	-0.0179577	0.821716	0.900256	-0.329656	0.00262845	0.00815288
Slc6a8	11.6247	2.99571	6.18845	12.8238	1.92689	0.919463	8.1127	7.45203	0	7.9188	2.87801	1.67096	-0.0326924	0.573019	NA	0.114597	0.332032	0.493582
Arid3a	198.677	152.781	157.805	249.571	170.53	167.342	241.353	106.458	138.655	257.361	143.901	162.918	-0.0636336	0.390586	0.568309	-0.174651	0.0524741	0.11283
Ubxn6	1782.81	989.582	1155.18	1359.33	877.697	1012.33	1364.96	801.625	931.281	1366.98	700.316	706.815	-0.264181	4.23e-06	4.39e-05	0.20482	0.000814585	0.00282081
Mydgf	2348.19	3353.2	3256.16	1807.17	2800.73	2734.48	2413.53	3424.74	3386.67	1891.6	2918.3	2983.49	0.0595749	0.107471	0.222397	0.266406	4.02e-12	5.22e-11
Cyb561	12.6815	30.9556	14.4397	4.93224	18.3054	13.7919	47.6621	20.2269	27.2943	20.7869	27.8208	18.3805	0.258401	0.0156783	0.0482083	0.242265	0.0832858	0.16592
Sema6a	1.05679	0	3.09422	2.95934	1.92689	0.919463	6.08452	1.06458	6.55063	0	0	0	-0.0152132	0.729779	NA	0.13958	0.162971	0.285031
Ccdc12	1200.51	1365.04	1334.64	1001.24	1242.84	1292.76	1217.92	1365.85	1420.39	1065.08	1158.88	1233.17	0.00365699	0.932535	0.963804	0.171384	0.000160621	0.000648554
Fmc1	203.961	284.592	230.004	199.263	286.143	231.705	235.268	242.723	239.098	169.264	268.614	258.163	-0.0119728	0.865066	0.926275	0.0283712	0.731842	0.838272
Akt3	1779.64	992.578	830.283	1983.75	1159.99	946.127	1518.09	1230.65	1052.47	1710.46	1102.28	1079.44	0.0403137	0.531251	0.696263	-0.089495	0.21964	0.36107
Mrpl24	6133.61	4572.45	4547.48	5757.9	4048.39	4394.11	5383.79	4807.62	4828.9	5497.63	4312.22	4571.74	0.00767912	0.862082	0.924328	0.0838349	0.0714587	0.145958
Gle1	2207.64	1691.58	1712.14	1997.56	1478.89	1494.13	2066.71	1561.73	1744.65	1842.11	1583.87	1500.52	-0.0299659	0.484678	0.656141	0.143721	0.00140533	0.00463161
L3hypdh	0	0.998569	1.03141	2.95934	3.85377	1.83893	2.02817	5.32288	5.45886	1.9797	4.79669	3.34191	0.0962032	0.130725	NA	-0.083585	0.44285	0.605146
Lyst	3586.75	2551.34	3373.74	3086.6	2055.03	2398.88	3774.43	3032.97	3955.49	2721.1	2103.83	2383.62	0.0559629	0.31833	0.493678	0.433202	4.2e-12	5.45e-11
Slc35e1	3408.15	3069.6	3314.95	3037.27	2842.16	2734.48	3112.23	2584.79	2936.86	2967.57	2703.41	2548.21	-0.115269	0.009226	0.0312858	0.12258	0.00829881	0.022685
Calr3	40.158	66.9041	73.23	33.5392	61.6604	57.0067	45.6339	101.135	92.8006	47.5128	71.9503	60.9899	0.178372	0.0364883	0.0949259	0.227237	0.0432373	0.095522
Tmc4	329.719	235.662	231.035	363.013	210.994	274	200.789	226.755	198.702	309.823	221.607	223.908	-0.164255	0.0319205	0.0852629	-0.133939	0.142117	0.255693
Syne4	79.2593	33.9514	47.4448	77.9294	39.5012	49.651	54.7607	26.6144	31.6614	50.4824	39.3328	34.2546	-0.226406	0.0131311	0.0418311	-0.0747688	0.518158	0.675035
Polr2i	464.988	624.106	665.258	391.62	601.189	630.751	533.41	761.171	653.971	458.301	688.804	636.634	0.126219	0.0234659	0.0664763	0.118099	0.0501484	0.108652
Krt10	102.509	88.8727	88.7011	84.8345	72.2583	83.6711	72.0002	80.9077	81.8828	85.1271	103.608	61.8254	-0.0546922	0.499708	0.670034	0.0481967	0.656572	0.785672
Rmnd1	653.097	769.897	677.635	832.562	1003.91	1036.23	732.171	878.275	813.37	966.094	1148.33	1244.03	0.19304	0.000129987	0.000850988	-0.440312	4.74e-16	9.78e-15
Ccdc170	1.05679	0.998569	1.03141	3.94579	3.85377	1.83893	1.01409	3.19373	0	0.98985	1.91867	2.50643	-0.0176264	0.720021	NA	-0.128952	0.229465	0.373543
Esr1	9.51112	4.99285	4.12563	22.6883	7.70755	6.43624	7.09861	4.2583	2.18354	14.8478	11.512	10.0257	-0.0157323	0.810817	0.893301	-0.547796	0.00551908	0.0158246
Fbxo5	289.561	454.349	356.867	329.474	515.442	469.845	374.198	1407.37	693.275	330.61	1391.04	888.949	0.705692	3.66e-05	0.000287907	-0.0910767	0.456205	0.618294
Mtrf1l	401.58	597.144	631.222	444.888	589.627	560.872	480.677	703.684	614.667	463.25	703.194	622.431	0.131835	0.0156374	0.048109	0.0152812	0.794494	0.879526
Hdac2	5167.71	8805.38	8135.75	4192.4	7890.6	7246.28	6065.26	9566.27	8207.94	4698.82	8353.91	7700.6	0.107127	0.0119855	0.0388563	0.205508	4.18e-06	2.23e-05
Rwdd1	4370.89	7628.07	7222.95	3819.53	7123.7	6827.93	5760.02	9262.87	8140.25	4882.93	8396.12	7882.74	0.256944	4.51e-10	1.27e-08	0.128467	0.00247419	0.00771775
Hey2	1.05679	0.998569	0	0.986448	1.92689	0.919463	2.02817	0	1.09177	0	0	1.67096	-0.0125509	0.752625	NA	-0.00566619	0.944377	NA
Stxbp5	1574.62	1417.97	1427.47	1679.92	1432.64	1417.81	1523.16	1331.78	1423.67	1554.07	1355.54	1373.53	-0.0596983	0.119468	0.241597	-0.0167263	0.673979	0.798519
Hint3	504.089	347.502	362.024	417.268	353.584	349.396	558.762	453.509	411.598	568.174	464.319	408.549	0.254593	1.88e-05	0.00016106	0.0387094	0.542061	0.694717
Trmt11	1790.2	2330.66	2023.62	1430.35	1981.8	1876.62	1959.22	2715.73	2163.89	1498.63	2091.36	1838.89	0.0858249	0.0547523	0.131724	0.266242	1.68e-08	1.31e-07
Katna1	3595.2	2303.7	2274.25	3706.09	2694.75	2653.57	2737.02	2305.87	2251.23	3265.52	2629.54	2632.59	-0.0949814	0.0592667	0.140168	-0.180662	0.00079491	0.00276424
Pcmt1	2486.63	2311.69	2169.05	2675.25	2803.62	2599.32	2470.32	2383.58	2382.24	2709.22	2859.78	2741.2	0.0452649	0.241675	0.406622	-0.200926	5.86e-07	3.58e-06
Lrp11	213.472	126.818	137.177	145.008	142.59	169.181	241.353	122.426	165.949	175.204	180.355	195.502	0.120449	0.138649	0.270317	-0.0247152	0.812481	0.891392
Mtres1	429.057	630.097	611.625	470.536	657.068	654.657	476.621	798.431	667.072	501.854	825.03	750.259	0.186373	0.000359119	0.00204774	-0.0907665	0.1017	0.195472
Sec63	4177.49	3597.85	3766.7	4460.72	3877.86	3742.21	4176.01	3688.75	3602.85	4299.91	3736.62	3387.86	-0.0438181	0.2374	0.401562	-0.0269546	0.482386	0.64261
Snx3	4278.95	4186	4081.28	3492.03	3763.21	3348.68	4164.86	3701.53	3630.14	3174.45	3175.41	3052.84	-0.139869	0.000403323	0.00225936	0.257995	3.44e-10	3.44e-09
Aig1	1450.97	366.475	427.003	1852.55	589.627	507.543	1312.23	381.118	381.028	1514.47	475.831	522.174	-0.121427	0.0368107	0.095485	-0.347216	7.41e-08	5.27e-07
Adat2	563.269	663.05	660.101	464.617	512.552	512.141	536.452	670.682	670.348	461.27	529.554	528.858	0.0079731	0.872578	0.930147	0.30528	1.21e-08	9.62e-08
Pex3	1671.84	1919.25	1857.57	1603.96	1623.4	1556.65	1750.31	1785.29	1828.72	1510.51	1603.05	1680.15	-0.008772	0.830517	0.905492	0.168405	8.47e-05	0.000360206
Fuca2	386.785	375.462	383.684	445.875	537.601	497.429	472.565	496.092	405.047	606.778	612.057	607.393	0.24292	4.22e-05	0.000326684	-0.365274	1.63e-08	1.27e-07
Cep57l1	490.351	714.976	589.965	482.373	750.522	692.355	561.804	944.278	814.461	588.961	1023.61	959.964	0.34572	4.98e-10	1.38e-08	-0.112451	0.0509905	0.110212
Ltv1	7109.03	6841.2	6742.31	5540.88	4895.26	4961.42	6764.98	6714.28	6509.14	5195.73	4768.87	4875.02	-0.048716	0.123171	0.247162	0.422795	1.53e-38	2.45e-36
Zc2hc1b	4.22716	0	1.03141	8.87803	0.963444	0.919463	4.05635	1.06458	2.18354	1.9797	0.959337	1.67096	-0.00140835	0.977348	NA	-0.0314916	0.75372	0.853352
Plagl1	73.9753	82.8813	64.9787	108.509	59.7335	65.2818	158.198	109.651	85.1582	142.538	131.429	79.3704	0.450651	4.19e-05	0.000324796	-0.0158937	0.881838	0.933518
Cd164	22226.4	16532.3	16796.5	19463.6	18284.2	15751.3	20159	14774.2	15418	19149.6	14807.4	15114.6	-0.125144	0.00513766	0.0191847	0.0368298	0.432064	0.595235
Utrn	5467.83	1557.77	1577.02	7845.22	2718.84	2377.73	3650.71	1046.48	1274.1	5103.67	1731.6	1925.78	-0.474131	4.05e-15	2.5e-13	-0.596605	1.36e-21	5.17e-20
Smpd2	91.9408	81.8827	84.5755	164.737	131.028	137	86.1974	76.6494	69.8734	156.396	123.755	121.98	-0.0845704	0.264235	0.433435	-0.708304	3.79e-11	4.39e-10
Mical1	959.566	417.402	511.578	1099.89	391.158	399.966	1128.68	487.575	686.724	1289.78	466.238	503.793	0.220832	0.00157004	0.00710116	0.0762106	0.328286	0.489313
Zbtb24	751.378	503.279	569.337	960.8	624.311	650.06	747.382	496.092	544.794	807.718	555.456	589.848	-0.0992971	0.0506246	0.123465	-0.197622	0.000284743	0.00108784
Rab32	104.622	156.775	111.392	121.333	192.689	180.215	126.761	122.426	137.563	170.254	171.721	149.551	0.021036	0.78716	0.879068	-0.299565	0.0033664	0.010175
Amd.ps4	2345.02	4145.06	3558.36	1944.29	3189.96	2849.41	2626.49	4421.18	3875.79	2186.58	3736.62	3199.05	0.149649	5.4e-06	5.42e-05	0.287093	1.92e-17	4.63e-16
Gtf3c6	2407.37	2536.37	2501.16	1931.47	1884.5	2032.93	2295.89	2527.3	2365.87	1935.16	1951.29	1872.31	-0.0345867	0.372297	0.550228	0.324786	1.03e-15	2.03e-14
Slc16a10	1293.51	1294.15	1109.8	1351.43	1012.58	869.812	1347.72	970.893	814.461	1214.55	937.273	744.411	-0.181302	0.00259657	0.0108168	0.151933	0.0206902	0.0505737
Rev3l	5099.01	4311.82	4073.03	5695.75	4664.03	4529.27	4628.29	4866.17	4509.02	5277.88	5367.49	4866.66	0.0561421	0.240871	0.405702	-0.137139	0.00701693	0.0195741
Traf3ip2	432.227	348.501	377.495	500.129	437.403	445.939	432.001	300.21	369.019	477.108	408.678	406.878	-0.0746742	0.191376	0.344036	-0.229368	0.000267852	0.00102785
Fyn	8367.67	7174.72	8315.21	8642.27	6475.3	7185.6	8145.15	5694.41	6755.88	8217.74	5488.37	5711.33	-0.19428	0.000172057	0.00108477	0.0936033	0.0874819	0.172919
Tube1	161.689	425.391	277.449	227.87	544.346	462.49	257.578	644.068	444.351	347.438	890.265	751.095	0.645395	9.7e-19	8.95e-17	-0.511026	4.5e-13	6.63e-12
Prep	3111.19	3078.59	3309.79	2723.58	2735.22	2433.82	3485.42	2365.49	2812.4	2953.71	2189.21	2067.81	-0.1179	0.0661058	0.152874	0.241812	0.000853711	0.00294194
Tnfaip3	13185.6	8669.58	10082	10115	5771.03	6354.41	12262.3	8142.94	10187.3	9250.15	5215.92	5565.12	-0.0922716	0.0780572	0.17373	0.572805	5.5e-23	2.32e-21
Perp	310.696	936.658	1047.91	159.805	383.451	382.496	372.17	1345.62	1289.38	177.183	416.352	453.665	0.217921	0.00180059	0.00795841	1.33566	2.41e-51	8.54e-49
Arfgef3	176.484	81.8827	111.392	188.412	158.968	142.517	193.691	208.657	129.921	221.727	279.167	167.931	0.29539	0.00166011	0.0074309	-0.275808	0.0146865	0.0374465
Reps1	2147.4	2008.12	2069	2253.05	2011.67	1885.82	1892.29	1588.35	1769.76	2015.34	1661.57	1638.37	-0.212249	1.96e-06	2.29e-05	0.00299775	0.94847	0.972651
Fam184a	2.11358	1.99714	5.15704	3.94579	4.81722	1.83893	2.02817	1.06458	1.09177	3.9594	3.83735	1.67096	-0.0467033	0.40614	NA	-0.087951	0.425918	0.588934
Asf1a	2960.07	2794	2660	2436.53	2529.04	2463.24	2981.42	3367.25	2913.94	2671.61	2890.48	2705.28	0.13506	0.000864522	0.00427801	0.165147	8.94e-05	0.000378399
Gopc	1327.33	1306.13	1322.27	1598.05	1437.46	1484.93	1304.12	994.313	1223.88	1559.01	1269.2	1289.98	-0.13839	0.00635107	0.0228395	-0.196153	0.000289033	0.00110232
Qrsl1	1018.75	1206.27	1098.45	791.131	943.211	1009.57	886.312	1101.84	1101.6	804.748	1023.61	998.396	-0.030283	0.53745	0.701749	0.193727	0.000224858	0.000876947
Rtn4ip1	803.161	687.016	821.001	754.633	745.705	783.382	756.509	676.005	754.414	804.748	707.991	721.853	-0.0495405	0.314088	0.488852	-0.00768436	0.883465	0.934443
Nmbr	3.17037	2.99571	1.03141	2.95934	4.81722	1.83893	1.01409	0	4.36709	1.9797	0	3.34191	-0.053005	0.314583	NA	-0.0288486	0.770952	0.865127
Crybg1	1189.95	992.578	843.692	1664.14	1896.06	1506.08	1435.95	969.828	1065.57	1846.07	1807.39	1924.94	0.129884	0.0571612	0.136219	-0.693683	3.84e-16	8.03e-15
Vta1	2527.84	2089.01	2162.86	2235.29	1864.26	1883.06	2177.25	2260.09	2203.19	1920.31	1903.33	1956.69	-0.0311634	0.519481	0.686838	0.1807	0.000460846	0.00168204
Smpdl3a	159.575	56.9184	39.1935	146.981	81.8927	44.1342	84.1692	57.4871	75.3322	85.1271	74.8283	97.7509	0.00396529	0.959462	0.979832	-0.115101	0.359701	0.523111
Reep3	2804.72	2861.9	2629.06	3310.52	2660.07	2826.43	3228.85	2940.36	2822.23	3608	2942.29	2737.86	0.0838626	0.0774351	0.172687	-0.0566625	0.259721	0.410031
Pkib	11.6247	21.9685	21.6596	13.8103	21.1958	14.7114	11.155	22.3561	20.7437	6.92895	14.3901	16.7096	-0.0547883	0.468401	0.642078	0.137677	0.28527	0.440646
Serinc1	10849	6000.4	6493.74	8982.6	5402.03	5827.55	9945.15	6551.4	7019	8269.21	5426.01	6187.55	0.0125496	0.769218	0.866583	0.209309	3.23e-06	1.76e-05
Hsf2	1468.94	1467.9	1300.61	1894.97	2167.75	1947.42	1731.05	1804.45	1776.31	1862.9	2379.16	2494.74	0.205502	0.000565906	0.00300219	-0.391688	2.56e-09	2.27e-08
Echdc1	1485.85	2663.18	2313.45	1178.81	2580.1	2391.52	1852.74	2962.71	2584.22	1455.08	2918.3	2754.57	0.188173	0.000946504	0.00462808	0.0906201	0.138818	0.251281
Ptprk	14.7951	64.907	43.3191	0.986448	24.0861	11.953	13.1831	68.1328	41.4873	3.9594	25.9021	11.6967	0.0169342	0.824638	0.90205	1.5435	3.96e-10	3.92e-09
Nts	3.17037	5.99142	4.12563	0	1.92689	0	2.02817	4.2583	5.45886	0	0.959337	0.835478	-0.00772175	0.876511	NA	0.610258	0.00309073	0.00942636
Dcbld1	2.11358	4.99285	0	5.91869	7.70755	5.51678	3.04226	4.2583	3.27531	0.98985	8.63404	5.84835	0.0040217	0.943242	NA	-0.205814	0.116691	0.218103
Ccdc59	2981.21	2819.96	2830.18	2457.24	2436.55	2445.77	2954.04	3056.4	2945.6	2566.68	2648.73	2574.94	0.0661466	0.0486028	0.119692	0.21253	7.47e-10	7.1e-09
Ppp1r12a	8813.63	5896.55	5981.14	9157.2	6109.2	6228.44	8021.43	5744.45	6299.52	8198.93	5894.17	6367.18	-0.0440746	0.236141	0.400142	-0.0402751	0.295536	0.451959
P4ha1	2366.15	2794	2775.52	2183.01	2712.09	2648.05	2406.43	3361.93	3363.75	2077.7	2857.87	2951.74	0.110926	0.0177582	0.053265	0.137091	0.00553485	0.0158583
Septin10	14.7951	41.9399	53.6332	14.7967	54.9163	66.2013	21.2958	105.393	75.3322	24.7463	103.608	96.9155	0.624359	1.83e-05	0.000157603	-0.138536	0.237233	0.383363
Lims1	7997.79	4694.27	5378.79	7466.43	4334.53	4677.31	8301.32	5415.49	6012.38	7566.42	4989.51	5561.78	0.138528	0.000281383	0.00165795	0.125445	0.00146843	0.00482276
Zwint	7987.22	6556.61	6899.09	7145.83	5637.11	6096.96	7497.15	7678.78	7466.62	6699.31	6606.96	6723.93	0.0788433	0.0957453	0.203418	0.172329	0.000598512	0.00213355
Ube2d1	821.126	713.977	593.06	998.286	841.086	816.483	788.96	632.358	641.962	974.013	853.81	825.452	-0.0175478	0.717676	0.832923	-0.328937	2.94e-10	2.97e-09
Mrln	0	3.99428	0	0	1.92689	4.59731	2.02817	1.06458	2.18354	2.96955	0.959337	1.67096	0.0137777	0.762405	NA	-0.0375429	0.685929	NA
Slc17a8	5.28395	0	1.03141	4.93224	1.92689	2.75839	1.01409	0	0	3.9594	0.959337	0.835478	-0.0792113	0.150736	NA	-0.16895	0.127263	0.234054
Cdk1	168.03	1433.95	765.305	107.523	1166.73	692.355	617.579	3309.76	1758.84	371.194	3238.72	1975.07	1.4629	1.67e-39	9.74e-37	0.215699	0.0208299	0.0508652
Atp2b1	9461.45	4788.14	4875.47	8838.58	4705.46	4864.88	7761.82	4977.95	5283.08	7340.73	4774.62	5003.68	-0.0475897	0.358401	0.535508	0.0549579	0.323437	0.483902
Rhobtb1	6.34074	0	4.12563	2.95934	6.7441	6.43624	3.04226	7.45203	1.09177	6.92895	0.959337	4.17739	-0.0118422	0.82444	NA	-0.0537683	0.617375	0.754211
Cabcoco1	7.39753	3.99428	4.12563	4.93224	10.5979	11.0336	15.2113	14.9041	5.45886	12.8681	10.5527	5.01287	0.0822219	0.237265	0.401441	-0.0543819	0.651752	0.781935
Arid5b	1374.88	367.473	341.396	1400.76	459.563	455.134	1268.62	347.052	420.332	1220.49	368.386	409.384	-0.0830576	0.185067	0.335554	-0.103332	0.140524	0.253561
Actr6	833.808	1020.54	995.309	805.928	991.383	1035.31	812.284	1079.48	1051.38	811.677	1161.76	1133.74	0.0768718	0.0991131	0.208319	-0.0307759	0.53196	0.685787
Uhrf1bp1l	5438.24	3973.31	4251.46	5747.05	3592.68	3745.89	4691.17	3271.44	3950.03	4649.33	2857.87	3069.55	-0.227309	7.2e-06	6.94e-05	0.128416	0.0159862	0.0403872
Poc1b	437.511	523.25	484.762	440.942	577.103	484.557	417.804	540.804	486.93	411.778	572.724	504.629	-0.00738904	0.887544	0.938693	-0.0437777	0.436606	0.599169
Dusp6	1480.56	2279.73	2783.77	2896.21	1985.66	2318.88	1592.12	1707.58	1994.67	2493.43	1613.61	1914.08	-0.133892	0.11236	0.23024	-0.104211	0.36744	0.5311
Tmpo	8222.89	12969.4	11816.8	7712.05	12985.3	12103.8	9948.2	13559.5	12593.6	8965.08	14490.8	13300.8	0.145705	0.00051294	0.00277046	0.0052072	0.904999	0.947186
Psen1	2541.58	1793.43	1958.64	2509.52	1742.87	1733.19	2531.16	1528.73	1726.09	2350.89	1565.64	1584.9	-0.120874	0.00413724	0.0160324	0.070354	0.109464	0.207404
Sgk1	367.763	128.815	151.617	699.392	131.028	167.342	350.874	97.9409	101.535	387.032	136.226	139.525	-0.245782	0.00317716	0.0127749	-0.308699	0.00231558	0.00726407
Cep290	569.61	1049.5	980.869	609.625	1025.1	1050.03	729.129	1366.91	1233.7	736.449	1244.26	1244.86	0.28625	7.01e-10	1.89e-08	-0.0045344	0.924691	0.959107
Ikbip	9.51112	21.9685	21.6596	31.5663	61.6604	55.1678	26.3663	28.7435	29.4778	34.6448	126.633	90.2316	0.389129	0.00147398	0.00674069	-1.34174	1.29e-10	1.38e-09
Hbs1l	4700.6	4607.4	4378.33	3775.14	4117.76	4075.98	4000.57	4239.14	4404.21	3705.01	3808.57	3775.53	-0.0934842	0.0128731	0.0412399	0.173706	8.12e-06	4.15e-05
Epb41l2	1574.62	1444.93	1240.78	1857.48	1719.75	1477.58	1709.75	1548.96	1364.71	1890.61	1856.32	1547.31	0.0866412	0.0196458	0.0576022	-0.215287	2.24e-08	1.71e-07
Apaf1	1392.85	872.75	905.576	1333.68	1406.63	1312.07	1446.09	718.588	782.8	1340.26	1212.6	1193.06	-0.0844675	0.261664	0.43064	-0.336961	0.0003564	0.00132914
Myb	2077.65	495.29	325.925	1071.28	911.418	861.536	1301.07	688.78	520.775	1059.14	1002.51	993.384	0.0155417	0.828835	0.904944	-0.15809	0.226621	0.369792
Med23	2223.49	2168.89	2240.22	2278.7	2468.34	2141.43	2073.81	1603.25	1771.94	2174.7	1814.11	1753.67	-0.243987	1.37e-05	0.000122919	-0.0601037	0.312705	0.471787
Ahi1	1708.83	908.698	1232.53	2134.67	1105.07	1276.21	1713.81	964.505	1036.09	2020.28	1053.35	1081.11	-0.0805934	0.126938	0.253127	-0.169107	0.00299009	0.00914752
Nedd1	2361.93	2774.03	2811.62	2360.57	2761.23	2683.91	2743.11	3486.48	3233.83	2622.11	3331.78	3375.33	0.238562	8.86e-11	2.81e-09	0.0227999	0.545049	0.697279
Enpp3	1.05679	0	0	5.91869	1.92689	0.919463	0	2.12915	4.36709	0	1.91867	0.835478	0.00903128	0.827559	NA	-0.0493543	0.565789	NA
Mtfr2	57.0667	249.642	143.366	40.4444	302.521	148.953	122.705	579.129	319.889	117.792	642.756	424.423	1.22858	6.59e-32	1.83e-29	-0.10796	0.219401	0.360765
Map7	426.943	185.734	203.187	452.78	230.263	189.409	322.48	210.786	188.876	317.742	226.404	211.376	-0.0929007	0.20715	0.365085	-0.0753463	0.390771	0.553961
Stx7	318.094	237.659	244.444	377.81	274.581	270.322	386.367	368.343	325.348	393.96	372.223	335.027	0.28797	2.04e-05	0.000172154	-0.100123	0.170236	0.295346
Pex7	717.561	789.868	878.76	775.348	805.439	858.778	809.242	922.987	993.512	824.545	983.321	1072.75	0.195286	2.44e-05	0.000200832	-0.0544498	0.260323	0.410656
Ifngr1	1647.54	732.95	704.452	1695.7	1027.03	983.825	1091.16	799.496	803.544	1333.33	1125.3	1185.54	-0.0282247	0.704192	0.822808	-0.326364	0.00045801	0.0016723
Cfap54	98.2815	57.917	61.8845	143.035	30.8302	34.0201	114.592	54.2933	70.9651	127.691	59.4789	60.1544	0.111224	0.182275	0.331846	0.0810212	0.496247	0.65557
Cdk17	8853.79	6442.77	6982.63	8356.2	4511.81	4577.08	7898.72	5327.13	6458.92	6733.95	3877.64	4112.22	-0.174838	0.00337665	0.0134524	0.39566	2.35e-09	2.1e-08
Hal	4.22716	3.99428	0	3.94579	6.7441	4.59731	3.04226	3.19373	5.45886	3.9594	0.959337	5.84835	-0.00376778	0.945107	NA	-0.0627809	0.570053	0.716895
Snrpf	3289.79	7932.63	7439.55	2324.07	6501.32	6290.04	4017.81	8414.4	7549.6	3011.13	6798.82	6586.07	0.129188	0.012956	0.0414166	0.305614	4.97e-08	3.62e-07
Usp44	34.8741	127.817	92.8267	63.1327	109.833	89.1879	60.8452	156.493	90.617	67.3098	144.86	92.7381	0.135084	0.100725	0.21113	-0.0415318	0.694791	0.81201
Fgd6	252.573	190.727	194.936	283.111	191.725	178.376	208.902	133.072	167.041	202.919	144.86	147.044	-0.285617	9.54e-05	0.000650262	0.00633986	0.936972	0.966347
Ndufa12	2202.35	4639.35	4260.75	1625.67	3966.5	3990.47	2696.46	5318.62	4507.92	2001.48	4387.05	4216.66	0.158598	0.00264984	0.0110007	0.242615	1.83e-05	8.8e-05
Tmcc3	64.4642	1.99714	5.15704	145.008	20.2323	11.953	13.1831	8.5166	6.55063	65.3301	10.5527	5.84835	-0.185243	0.0416479	0.105536	-0.685871	0.00171445	0.0055347
Cep83	4099.29	5594.98	5340.63	3858	4448.22	4598.23	4759.11	7250.82	6187.07	4059.38	5616.92	5010.36	0.202097	1.97e-05	0.000167206	0.244762	8.9e-07	5.28e-06
Socs2	86.6568	160.77	100.047	118.374	167.639	114.013	182.536	264.015	200.886	229.645	353.036	304.114	1.01844	1.15e-22	1.55e-20	-0.298815	0.000881039	0.00302457
Nudt4	1426.67	1972.17	1835.91	1465.86	1730.34	1465.62	1695.55	2338.87	1956.45	1465.97	1996.38	1747.82	0.157593	0.000696405	0.00357281	0.171807	0.000441418	0.00161469
Nuak1	4.22716	2.99571	3.09422	14.7967	5.78066	12.8725	2.02817	2.12915	2.18354	7.9188	5.75602	3.34191	-0.121792	0.103034	NA	-0.589388	0.00509365	0.0147451
Tcp11l2	764.06	127.817	162.962	620.476	165.712	171.939	534.424	70.262	115.728	409.798	97.8524	92.7381	-0.593675	4.15e-08	7.67e-07	0.0410318	0.668149	0.793817
Cry1	1540.8	1366.04	1445	1448.11	1242.84	1177.83	1287.89	1072.03	1187.85	1168.02	1019.78	1047.69	-0.256537	4.29e-09	9.76e-08	0.146779	0.00116048	0.00389203
Btbd11	162.746	290.584	223.816	242.666	436.44	344.798	188.62	204.398	149.573	283.097	364.548	325.001	-0.108163	0.154849	0.294144	-0.652447	4.05e-10	4e-09
Hsp90b1	28974	44246.6	37031.7	22057	38803.7	35811.2	35927.1	53054.2	42385.8	27338.7	44951.7	40841.5	0.222047	7.41e-06	7.12e-05	0.20836	6.52e-05	0.000282764
Washc3	1026.14	1199.28	1239.75	993.353	1091.58	1149.33	1073.92	1477.63	1380	1066.07	1319.09	1391.91	0.179579	0.000130108	0.000851118	0.0722632	0.142038	0.255597
Dram1	14.7951	11.9828	1.03141	2.95934	4.81722	3.67785	17.2395	10.6458	8.73417	3.9594	13.4307	5.01287	0.101137	0.156347	0.296227	0.261827	0.0697209	0.143012
Sycp3	5.28395	0.998569	0	4.93224	2.89033	3.67785	4.05635	0	2.18354	7.9188	3.83735	6.68383	0.034888	0.531446	NA	-0.296026	0.0421924	0.0935152
Slc5a8	4.22716	0.998569	3.09422	0.986448	2.89033	0	1.01409	1.06458	1.09177	0.98985	0	0	-0.0671543	0.170424	NA	0.116938	0.225251	NA
Sirt1	2318.6	1701.56	1889.54	2030.11	1753.47	1744.22	1969.36	1561.73	1722.82	1912.39	1676.92	1675.97	-0.107202	0.0146566	0.0456402	0.0401419	0.38294	0.545967
Herc4	3475.78	3198.42	3064.31	3393.38	3395.17	3162.03	3867.73	3555.68	3525.33	3693.13	3477.6	3502.32	0.128315	0.000215831	0.00132272	0.0019651	0.956021	0.976414
Hnrnph3	1744.76	1579.74	1508.95	1892.99	1476	1494.13	1728	1906.65	1686.79	1716.4	1599.22	1600.78	0.0704621	0.189707	0.341717	0.0515262	0.374341	0.537866
Rufy2	927.862	855.774	817.907	1280.41	1149.39	1270.7	890.369	946.407	863.591	1319.47	1207.81	1278.28	0.0424985	0.36927	0.546572	-0.485116	2.56e-21	9.34e-20
Pbld2	46.4988	18.9728	29.9108	67.0785	21.1958	27.5839	24.3381	15.9686	15.2848	34.6448	16.3087	24.2289	-0.285501	0.00687935	0.0243961	-0.169292	0.182907	0.312848
Ccar1	7713.52	10510.9	9922.15	7123.14	9270.25	8939.01	8204.98	11179.1	10141.5	7256.59	9442.76	9170.21	0.0482918	0.0872043	0.188897	0.166481	7.47e-09	6.18e-08
Ddx21	36381.1	47738.6	48027.5	26588.7	34409.4	33470.3	39695.4	43242	43040.9	28144.4	30856.1	31441.6	-0.0521538	0.224306	0.386087	0.46795	1.01e-24	4.99e-23
Ddx50	4878.15	4375.73	4340.17	4660.97	4273.84	4485.14	4307.84	4942.82	4553.78	4629.53	4848.49	4627.71	0.0427766	0.34864	0.525202	-0.00630057	0.895887	0.942365
Srgn	32223.7	21512.2	20636.4	43503.3	22711.3	20038.8	30157.9	21299	20227.2	36686.8	19370.9	19126.6	-0.0951893	0.105333	0.218615	-0.081898	0.204297	0.341239
Vps26a	2035.38	2516.39	2610.49	1909.76	2438.48	2677.47	2275.61	2665.7	2623.53	2100.46	2762.89	2671.02	0.0866724	0.0355174	0.0929586	0.0211945	0.6218	0.757707
Supv3l1	2119.92	2361.62	2416.59	1797.31	1946.16	1992.48	2176.23	2049.31	2202.1	1843.1	1617.44	1779.57	-0.104702	0.0236606	0.0669492	0.268595	4.31e-08	3.17e-07
Fam241b	3.17037	3.99428	2.06282	7.89159	4.81722	2.75839	4.05635	2.12915	5.45886	6.92895	1.91867	4.17739	-0.00063363	0.991203	NA	-0.0754049	0.512933	0.669909
Aifm2	1.05679	6.98999	12.3769	4.93224	4.81722	8.27516	7.09861	12.7749	15.2848	7.9188	13.4307	10.0257	0.172947	0.0493129	0.121086	0.0295595	0.807329	0.888216
Tysnd1	499.862	536.232	624.002	556.357	642.617	627.073	515.156	411.991	534.968	554.316	515.164	544.732	-0.148062	0.0170223	0.0514784	-0.129385	0.059166	0.124947
Sar1a	6664.12	8364.02	8187.32	6114.99	8264.42	8091.27	6658.5	8352.66	8134.79	6307.33	8402.84	8013.91	0.00662294	0.822968	0.900869	0.0402734	0.182983	0.312925
Ppa1	5665.45	11835	11143.3	3719.9	9013.98	8292.63	7443.4	12301.2	11472.3	4992.81	9243.21	8744.11	0.145716	0.00929034	0.0314534	0.442019	9e-13	1.28e-11
Eif4ebp2	4743.93	3709.68	3716.16	6051.86	5372.16	4812.47	4508.63	2938.23	3303.7	5792.61	4241.23	3910.87	-0.189724	0.000188641	0.00117658	-0.38078	2.64e-12	3.52e-11
Pald1	1.05679	0.998569	2.06282	0.986448	0	0	3.04226	4.2583	7.6424	0.98985	0.959337	3.34191	0.151315	0.0341175	NA	0.225436	0.0690671	0.14192
Sgpl1	3455.71	2050.06	2231.97	4775.4	2769.9	2892.63	2972.29	1729.93	2070	4137.58	2346.54	2420.38	-0.198446	8.64e-07	1.12e-05	-0.393389	8.06e-21	2.82e-19
Unc5b	3.17037	23.9657	22.691	6.90514	9.63444	11.953	6.08452	20.2269	13.1013	6.92895	8.63404	12.5322	-0.0262404	0.701562	0.820985	0.192324	0.152206	0.270395
Slc29a3	1687.69	1461.91	1836.94	1336.64	835.306	1013.25	1328.45	902.76	1223.88	992.82	618.773	621.596	-0.472444	7.52e-10	2.01e-08	0.620103	2.93e-14	4.97e-13
Vsir	6644.04	3777.59	4911.57	8109.59	3491.52	3982.19	5579.51	2647.6	3320.08	5534.25	2524.02	2703.61	-0.443037	6.08e-12	2.39e-10	0.0773626	0.233088	0.377939
Slc16a7	1.05679	1.99714	3.09422	2.95934	8.67099	8.27516	3.04226	4.2583	5.45886	4.94925	2.87801	0.835478	-0.00854663	0.87569	NA	-0.0973703	0.390111	0.553392
Lrig3	12.6815	11.9828	6.18845	6.90514	11.5613	6.43624	5.07044	8.5166	2.18354	8.90865	9.59337	5.01287	-0.0872807	0.221357	0.382656	-0.0337449	0.780639	0.870688
Anapc16	2528.9	1746.5	1727.61	2529.25	1533.8	1529.99	1905.47	1496.79	1600.54	1870.82	1383.36	1443.71	-0.20922	8.68e-05	0.000598347	0.0998287	0.0776125	0.156326
Ddit4	2538.41	322.538	494.044	1505.32	384.414	483.637	1945.02	278.919	408.322	1208.61	248.468	362.598	-0.271557	0.000758533	0.00383331	0.227547	0.0143983	0.0367967
Dnajb12	1256.52	837.8	946.833	1060.43	844.94	864.295	1121.58	691.974	739.129	1015.59	668.658	710.992	-0.216771	3.11e-05	0.000248289	0.0982883	0.0738183	0.150115
Micu1	631.961	499.285	499.201	688.541	680.191	665.691	545.579	460.961	509.857	597.87	524.757	544.732	-0.169349	0.00337025	0.0134365	-0.216254	0.000581076	0.00207587
Cand1	5830.31	6698.4	6714.47	5104.87	6070.66	5472.64	5826.94	5243.03	5747.08	4974	4898.38	4685.36	-0.171114	0.000609856	0.00319281	0.198109	0.000183545	0.000728535
Tbk1	2322.83	2006.13	2016.4	2516.43	2240.01	2236.13	2003.84	1923.69	2082.01	2130.16	2143.16	2209.84	-0.0837859	0.0555937	0.133349	-0.12055	0.00868714	0.0236101
Pno1	8659.34	13634.5	13384.6	5579.35	8593.92	8371.71	9123.74	13894.8	13431	5618.39	9220.19	9270.47	0.0588836	0.0608042	0.143063	0.627756	6.86e-83	1.7e-79
Plek	9799.62	3621.81	5956.38	6869.62	1231.28	2132.23	12875.9	7841.66	10689.5	8708.7	2643.93	4347.83	0.577931	0.000105597	0.000710036	1.05553	1.77e-08	1.38e-07
Srgap1	23.2494	1.99714	1.03141	17.7561	2.89033	1.83893	21.2958	2.12915	0	28.7057	1.91867	0.835478	-0.00619543	0.918359	0.956435	-0.0509609	0.663883	0.791276
Egfr	20.079	1.99714	0	15.7832	3.85377	0.919463	0	1.06458	1.09177	1.9797	0	0.835478	-0.33374	0.00429816	NA	-0.0210992	0.835369	0.905427
Usp15	6843.78	9988.69	9296.08	5749.02	7833.76	7711.53	7068.19	10379.6	9512.6	5774.79	8343.36	8049.83	0.0475508	0.0971847	0.205442	0.282457	5.51e-22	2.16e-20
Vps54	3946.06	1847.35	1938.02	3420.02	1771.77	1686.29	3195.39	1659.67	1902.96	3171.48	1653.9	1663.44	-0.109376	0.0169017	0.0512282	0.108822	0.0239895	0.0575691
Tbc1d15	5300.86	3827.52	3625.4	3962.56	3376.87	3308.23	4733.76	4358.37	3933.65	3915.85	3916.01	3710.36	0.0717904	0.177402	0.325324	0.195629	0.0006817	0.00240379
Pcsk4	178.598	159.771	190.81	139.089	144.517	150.792	171.381	116.039	144.114	132.64	143.901	138.689	-0.121038	0.112169	0.230016	0.13747	0.13658	0.247923
Rab21	3026.65	3565.89	3433.56	3248.37	3772.84	3737.62	3126.43	3309.76	3167.23	3048.74	3513.09	3254.19	-0.0899053	0.0160182	0.0490215	-0.0637267	0.0987403	0.190872
X2310011J03Rik	1000.78	1029.52	1106.7	1151.18	1106.03	1120.82	990.763	897.437	1009.89	1104.67	992.914	1043.51	-0.100708	0.0247894	0.0695481	-0.106367	0.0241278	0.0578504
Peli1	4719.63	2521.39	2489.82	5145.31	3069.53	2979.98	3522.94	2196.22	2385.52	4034.63	2686.14	2819.74	-0.196797	7.97e-05	0.000557329	-0.219178	3.28e-05	0.000150892
Apc2	4.22716	0.998569	0	4.93224	0.963444	0.919463	0	0	0	3.9594	0	0.835478	-0.0532976	0.244367	NA	-0.0966042	0.290125	NA
Thap2	1336.84	1253.2	1220.16	1453.04	1185.04	1231.16	1285.86	1289.2	1101.6	1187.82	1132.98	1127.9	-0.0957971	0.0507412	0.123708	0.0329797	0.526536	0.681485
Lgr5	17.9654	20.97	21.6596	10.8509	15.4151	19.3087	23.324	21.2915	19.6519	16.8275	17.2681	23.3934	0.0615625	0.426755	0.603159	0.138038	0.281132	0.435937
Slc1a4	3125.99	537.23	810.687	4222	455.709	687.758	2568.68	589.775	778.433	3264.53	520.92	611.57	-0.0681529	0.362992	0.540503	0.0206001	0.82033	0.896538
Dock2	7530.69	5294.41	5673.78	8461.75	6144.84	5945.24	7480.92	4920.47	5955.61	8446.39	5560.32	5904.32	-0.0306697	0.454635	0.629134	-0.12692	0.00305173	0.009316
Rab1a	4045.39	5421.23	5356.1	3650.84	4794.09	4496.17	4506.6	5516.63	5205.57	3689.17	4840.82	4545	0.0288086	0.393487	0.571189	0.204456	4.14e-09	3.54e-08
Gamt	0	0	0	0.986448	4.81722	0	0	0	0	1.9797	0.959337	4.17739	0.00848274	0.815062	NA	-0.210378	0.0306147	NA
Actr2	21985.5	28157.7	28192.5	20395.8	23959.9	23394.8	23915.2	30484.1	28844.6	21002.6	25607.6	25001.7	0.0802605	0.00728487	0.0255979	0.205913	1.67e-11	2.02e-10
Ndufs7	962.736	1211.26	1205.72	904.573	1104.11	1099.68	1030.31	992.184	1067.75	978.962	1002.51	1051.87	-0.0668862	0.202485	0.358961	0.069861	0.215854	0.356143
Pwwp3a	543.19	1063.48	887.011	819.738	1543.44	1510.68	708.847	1197.65	1087.4	1062.11	1937.86	1711.06	0.259977	3.28e-08	6.21e-07	-0.626929	1.35e-35	1.68e-33
Meis1	1.05679	0	2.06282	1.9729	0	0.919463	0	2.12915	3.27531	2.96955	0.959337	0	0.0297715	0.486714	NA	0.029844	0.727534	NA
Uqcr11	754.549	1734.51	1564.65	679.663	1816.09	1789.27	988.735	1893.88	1574.33	926.5	1946.5	1900.71	0.154868	0.0116666	0.038013	-0.0535121	0.427425	0.590486
Cnot2	8014.7	8211.24	7639.64	7168.52	7515.82	7445.81	7352.13	8069.48	7889.14	6684.46	7439.66	7441.6	-0.0347304	0.308399	0.482353	0.108222	0.00204854	0.00651168
Tcf3	1713.06	1711.55	1534.74	1618.76	2147.52	1894.09	1783.78	1334.98	1473.89	1866.86	1796.84	1745.31	-0.0700768	0.275757	0.44635	-0.192499	0.00834022	0.0227763
Frs2	2129.43	1626.67	1651.28	2443.43	1999.15	1905.13	1900.4	1270.04	1465.16	2112.34	1476.42	1533.94	-0.252508	5.23e-08	9.39e-07	-0.181555	0.0001702	0.000683206
Yeats4	2366.15	2320.68	2295.91	2362.54	2349.84	2318.88	2333.41	2469.81	2392.07	2348.92	2520.18	2437.09	0.0466238	0.173855	0.320665	-0.0157788	0.654758	0.784068
Rab36	1.05679	0	1.03141	6.90514	3.85377	3.67785	2.02817	1.06458	1.09177	4.94925	1.91867	2.50643	-0.00934001	0.856649	NA	-0.341489	0.0233907	0.056302
Grb10	34.8741	4.99285	9.28267	41.4308	3.85377	0.919463	88.2256	5.32288	13.1013	52.4621	0.959337	5.01287	0.0981388	0.184518	0.334882	0.348811	0.027877	0.065498
Adora2a	713.334	931.665	1076.79	676.703	432.586	463.409	746.368	815.465	1019.71	605.788	393.328	511.313	-0.0437513	0.577397	0.731395	0.724859	1.29e-09	1.19e-08
Snrpd3	4355.03	9174.85	8644.23	3254.29	7691.17	7785.09	5459.85	10629.8	9557.37	4187.07	8939.1	8669.76	0.214327	4.97e-06	5.04e-05	0.253426	2.7e-07	1.75e-06
Ddc	12.6815	21.9685	10.3141	13.8103	38.5377	45.0537	15.2113	15.9686	12.0095	40.5839	47.0075	52.6351	0.0872275	0.26083	0.429728	-1.15247	3.39e-06	1.84e-05
Cpm	114.133	164.764	144.397	104.564	145.48	135.161	100.395	117.103	115.728	84.1373	104.568	118.638	-0.232732	0.00307989	0.0124613	0.104837	0.249301	0.398085
Mdm2	3932.32	3629.8	3851.28	3320.38	3518.5	3769.8	3816.01	3471.58	3801.55	3183.36	3112.09	3685.29	-0.0606296	0.151108	0.288544	0.125037	0.00467311	0.0136451
E2f7	7.39753	28.9585	21.6596	3.94579	25.0495	30.3423	32.4508	108.587	56.7721	11.8782	160.209	114.461	1.77891	9.11e-12	3.43e-10	-0.0456818	0.715505	0.826719
Csrp2	3.17037	22.9671	12.3769	4.93224	25.0495	20.2282	10.1409	52.1642	31.6614	17.8173	53.7229	36.761	1.03919	5.94e-06	5.89e-05	-0.164338	0.203737	0.340533
Osbpl8	12004.1	9162.87	9915.96	10512.6	8549.6	8141.84	13843.3	10261.4	10300.9	11928.7	9104.11	8878.63	0.130093	0.000128911	0.000844597	0.192159	3.74e-08	2.78e-07
Mknk2	3098.51	3336.22	3027.18	4041.48	5058.08	4366.53	3362.71	2460.23	2546.01	4357.32	4179.83	3981.89	-0.115421	0.0665499	0.153522	-0.511932	2.4e-12	3.22e-11
Spata48	48.6124	46.9328	49.5076	77.9294	38.5377	50.5704	57.803	47.9059	43.6709	37.6143	58.5196	65.1673	0.00390507	0.96125	0.980889	-0.0907914	0.453645	0.615621
Zpbp	82.4297	77.8884	63.9473	97.6584	79.9658	103.899	83.1551	69.1974	63.3227	122.741	109.364	131.17	0.0981854	0.226122	0.388229	-0.433473	0.000177284	0.000707318
Cabin1	4249.36	2769.03	2845.65	4298.94	2785.32	3009.4	3507.73	1919.43	2460.85	3974.25	2232.38	2480.53	-0.261084	4.18e-08	7.71e-07	-0.0803163	0.104789	0.200361
Ap3d1	1930.76	1650.64	1758.55	2195.83	1640.74	1716.64	1600.23	1195.52	1472.8	1884.68	1320.05	1350.97	-0.279443	7.28e-08	1.27e-06	-0.0620577	0.252398	0.401855
Phlda1	58.1235	51.9256	74.2614	131.198	97.3078	94.7046	92.2819	48.9705	62.231	111.853	75.7876	78.5349	-0.0535914	0.510112	0.678329	-0.463143	0.000206202	0.00080925
Sf3a2	1683.47	1498.85	1499.67	1377.08	1259.22	1141.97	1547.5	1025.19	1335.24	1269.98	903.696	939.913	-0.240681	6.61e-05	0.000476233	0.295472	6.58e-06	3.41e-05
Mdm1	161.689	344.506	275.386	269.3	427.769	383.416	214.986	436.476	388.671	300.915	546.822	509.642	0.305171	2.41e-06	2.72e-05	-0.407519	8.77e-09	7.15e-08
Timm13	1733.14	2120.96	2089.63	1462.9	1742.87	1815.94	1656	1985.43	2130.05	1389.75	1806.43	1781.24	-0.0279241	0.453088	0.62761	0.223071	7.66e-09	6.32e-08
Vps13d	3064.69	1597.71	1807.03	4004.98	1723.6	1803.07	2459.16	1210.42	1407.29	2843.84	1368.01	1319.22	-0.357982	5.83e-11	1.92e-09	-0.126043	0.0255947	0.0609209
Llph	4528.35	6387.85	6086.34	3630.13	5060.97	4976.13	4918.32	7284.89	6312.62	3787.17	5473.98	5419.75	0.105105	0.00250141	0.0104799	0.318922	6.6e-19	1.83e-17
Tmbim4	641.472	644.077	672.478	559.316	527.004	567.308	563.832	641.939	668.164	579.063	591.911	599.873	0.0143084	0.788712	0.879972	0.151105	0.00899467	0.0243261
Irak3	26.4198	4.99285	7.21986	44.3902	4.81722	7.3557	17.2395	3.19373	5.45886	17.8173	6.71536	5.01287	-0.128925	0.105244	0.218512	-0.113383	0.371312	0.53483
Helb	900.386	862.764	742.614	1121.59	1198.52	1033.48	903.552	1064.58	858.132	1151.2	1419.82	1184.71	0.14815	0.00306167	0.0124002	-0.398121	1.41e-13	2.21e-12
Prmt2	184.938	186.732	195.968	287.056	260.13	197.684	198.761	170.332	157.215	229.645	191.867	179.628	-0.157141	0.0313891	0.0842163	-0.244852	0.00449011	0.0131746
Dip2a	71.8618	84.8784	92.8267	173.615	164.749	169.181	98.3665	50.035	70.9651	167.285	116.08	155.399	-0.126011	0.121181	0.244065	-0.962471	7.59e-13	1.09e-11
Hmg20b	542.134	395.433	448.662	530.709	421.988	490.993	508.058	326.825	415.965	546.397	400.044	412.726	-0.104405	0.0677324	0.155739	-0.0858786	0.168108	0.292496
X4930404N11Rik	9.51112	8.98712	8.25126	19.729	1.92689	11.953	10.1409	5.32288	1.09177	18.8072	7.6747	9.19026	-0.0390139	0.54248	0.705153	-0.164953	0.20294	0.339514
Fzr1	752.435	525.247	589.965	767.457	511.589	500.188	536.452	369.408	450.902	637.464	407.718	401.03	-0.329557	1.48e-07	2.38e-06	0.00388329	0.95302	0.974924
Ncln	2076.59	1634.66	1854.47	1836.77	1605.1	1718.48	1676.29	1121	1495.73	1725.31	1258.65	1386.06	-0.283933	8.97e-08	1.52e-06	0.0353343	0.524662	0.680008
Hcfc2	712.277	614.12	616.782	701.365	673.447	665.691	632.79	611.066	585.189	649.342	642.756	606.557	-0.085109	0.0777244	0.173149	-0.0601646	0.239873	0.386716
Nfyb	2569.06	2556.34	2534.17	2356.62	2529.04	2558.86	2627.5	3048.94	2896.47	2518.18	3050.69	3045.32	0.169076	9.72e-05	0.000660654	0.0177935	0.69368	0.811171
Txnrd1	7154.47	7103.82	7449.86	5919.68	5772.95	5331.96	6627.06	5399.53	6320.26	5373.9	4825.47	4509.08	-0.207339	2.26e-05	0.000187968	0.320603	6.14e-10	5.91e-09
Glt8d2	30.6469	10.9843	15.4711	39.4579	19.2689	29.4228	19.2677	12.7749	15.2848	28.7057	15.3494	15.0386	-0.133028	0.110034	0.22659	-0.250775	0.0644693	0.134139
Ppm1m	157.462	296.575	230.004	237.734	384.414	311.698	217.015	347.052	306.788	268.249	448.011	410.22	0.259284	4.55e-05	0.000347704	-0.379621	6.5e-08	4.67e-07
Nopchap1	3704.05	3806.55	3997.74	3391.41	3519.46	3487.52	3423.56	3444.97	3572.28	3198.21	3388.38	3265.05	-0.103905	0.00172044	0.0076583	0.112661	0.000926789	0.00317013
Aldh1l2	3220.04	180.741	411.532	3712	96.3444	285.033	3734.88	345.987	651.787	4341.48	196.664	386.826	0.275645	0.0063479	0.022833	0.252542	0.0481351	0.104781
Wdr82	7061.48	6875.15	6888.77	7475.3	8111.23	7729.92	6565.2	6027.62	6666.36	7208.09	7266.98	7271.17	-0.100622	0.00591592	0.0215129	-0.164738	1.29e-05	6.38e-05
Glyctk	266.311	122.824	177.402	293.962	129.101	143.436	190.648	91.5535	120.095	240.534	113.202	137.854	-0.243243	0.00167657	0.00748671	-0.102011	0.24898	0.397656
Pofut2	806.331	650.069	725.08	782.253	593.481	606.845	705.805	546.127	568.813	715.662	530.514	485.413	-0.204211	0.00017971	0.00112965	0.105384	0.0696238	0.142857
Slc36a1	299.072	186.732	215.564	418.254	227.373	312.617	199.775	145.847	156.123	349.417	213.932	251.479	-0.26861	0.000155317	0.000992571	-0.513496	5.12e-10	4.98e-09
Adarb1	703.823	1612.69	1708.01	636.259	756.303	911.187	654.086	1158.26	873.417	475.128	638.919	502.958	-0.395137	2.28e-05	0.000189721	0.64876	6.71e-09	5.58e-08
Appl2	318.094	247.645	240.318	394.579	526.04	500.188	266.705	253.369	200.886	431.575	480.628	441.132	-0.0799695	0.273496	0.444096	-0.834155	1.02e-16	2.27e-15
Slc36a2	1.05679	2.99571	3.09422	1.9729	2.89033	0.919463	1.01409	1.06458	2.18354	5.9391	0	3.34191	-0.0046911	0.924019	NA	-0.0408713	0.68285	0.804596
Sumo3	1882.14	3221.38	2846.69	1514.2	2779.53	2591.96	2578.82	3509.9	3101.72	2026.22	3183.08	2924.17	0.217928	4.78e-05	0.000361409	0.192985	0.000711836	0.00249986
Hint1	3057.3	6994.98	6170.91	2312.23	6342.35	6219.24	4323.05	8286.65	7293.03	3545.64	8002.79	7552.72	0.319625	1.55e-07	2.48e-06	0.122919	0.0555401	0.118372
Lyrm7	289.561	396.432	375.433	290.016	373.816	386.174	347.832	393.893	386.487	299.925	375.101	421.081	0.0652423	0.273132	0.443676	0.0295752	0.652569	0.782585
Fbxw11	4128.88	4528.51	4858.96	3842.22	3609.06	3639.23	3864.69	3477.97	4027.54	3385.29	3008.48	2931.69	-0.224963	9.68e-06	8.99e-05	0.271048	4.81e-07	2.98e-06
Stk10	2269.99	1407.98	1468.73	3075.75	1787.19	1834.33	2277.64	1239.17	1469.52	2895.31	1576.19	1549.81	-0.102152	0.0319147	0.0852607	-0.299689	3.5e-09	3.03e-08
Papolg	3467.33	2600.27	2727.04	3563.05	2933.69	3102.27	3149.75	2951	2952.15	3316	3113.05	3242.49	0.0298652	0.516074	0.683798	-0.108051	0.0262634	0.0622588
Rel	19146.9	18916.9	19710.2	18254.2	14988.3	14533	16673.6	18098.8	17125.5	13959.9	13418.3	12121.1	-0.189074	0.000281616	0.00165795	0.32055	9.03e-09	7.35e-08
Pfkl	1248.07	2290.72	2138.11	1200.51	2569.5	2226.02	1457.24	1806.58	2151.88	1312.54	2037.63	2017.68	-0.0617399	0.33437	0.510525	-0.0141312	0.844435	0.910724
Il9r	1.05679	1.99714	3.09422	2.95934	2.89033	0.919463	3.04226	4.2583	2.18354	3.9594	1.91867	1.67096	0.0265895	0.621	NA	0.0227407	0.829617	0.901757
Pus10	2960.07	5361.32	4495.91	2178.08	4006	3616.25	3558.43	5233.45	4732.83	2550.84	4170.24	4137.29	0.116905	0.0148547	0.0461295	0.347691	1.18e-11	1.45e-10
Rhbdf1	28.5333	84.8784	103.141	27.6205	47.2087	37.698	28.3944	103.264	84.0664	27.7158	43.1702	34.2546	-0.0188828	0.814047	0.895401	0.717327	2.6e-05	0.000121608
Pex13	1203.68	1137.37	1063.38	1232.07	1136.86	1117.15	1102.31	1188.07	1125.62	1084.88	1116.67	1092.81	-0.0340893	0.455963	0.630489	0.00794259	0.869281	0.926046
Cfap410	96.1679	114.835	96.9524	106.536	137.772	126.886	89.2397	85.166	85.1582	115.813	140.063	162.918	-0.00987248	0.900064	0.946458	-0.381785	0.000366071	0.00136189
X1700093K21Rik	1.05679	0	1.03141	0.986448	3.85377	0	0	1.06458	0	0	1.91867	5.01287	-0.00450827	0.910115	NA	-0.112693	0.203811	NA
Mpg	408.978	402.423	402.249	412.335	393.085	395.369	368.114	397.087	395.221	447.412	425.946	416.904	0.0179136	0.752772	0.855188	-0.0632499	0.309857	0.468701
Ahsa2	941.6	1717.54	1270.69	762.524	1446.13	1031.64	1131.72	2019.5	1526.3	894.825	1796.84	1300	0.257778	3.16e-10	9.15e-09	0.252911	2.24e-09	2.01e-08
Nprl3	738.697	665.047	718.891	784.226	632.019	728.214	636.847	562.096	637.594	755.256	588.074	675.902	-0.13097	0.00928998	0.0314534	-0.0672207	0.209239	0.347565
Xpo1	13433.9	28761.8	26373.1	13271.7	26423.4	25160.2	18670.4	29681.4	27690.6	16512.7	28193	26874	0.161277	0.00159648	0.00719758	0.0810805	0.135056	0.245724
Nsg2	191.279	169.757	147.491	211.1	303.485	262.047	183.55	241.659	279.493	259.341	359.751	368.446	0.278654	0.000692427	0.00355456	-0.462737	3.77e-06	2.03e-05
Cpeb4	751.378	615.119	750.865	801.982	455.709	522.255	622.65	575.935	653.971	684.977	449.929	484.577	-0.116042	0.0980673	0.206764	0.216431	0.00823691	0.0225531
Stc2	134.212	18.9728	17.5339	131.198	16.3785	35.859	54.7607	13.8395	17.4683	54.4418	15.3494	16.7096	-0.522024	0.000512754	0.00277035	-0.0686141	0.580217	0.724861
Asb3	953.225	902.707	782.839	898.654	1007.76	974.63	941.073	1020.93	960.759	891.855	1086.93	1068.58	0.0960061	0.087959	0.190081	-0.0852856	0.163363	0.28564
Cdc34	2673.68	3554.91	3788.36	1747.99	2803.62	2953.31	2857.7	3072.36	3396.5	1920.31	2650.65	2573.27	-0.0593505	0.292714	0.464927	0.391008	4.48e-10	4.4e-09
Tpgs1	217.699	231.668	243.412	193.344	222.555	255.611	185.578	195.882	229.272	188.072	211.054	240.618	-0.0979439	0.135771	0.266328	-0.006685	0.928227	0.960974
Chac2	267.368	340.512	350.679	174.601	249.532	260.208	291.043	413.055	370.11	187.082	304.11	286.569	0.138311	0.0284421	0.0777679	0.44809	6.1e-10	5.88e-09
Madcam1	1.05679	2.99571	3.09422	0	0	0.919463	1.01409	4.2583	2.18354	1.9797	0.959337	0	0.0232933	0.610665	NA	0.189137	0.0843932	NA
Erlec1	1103.29	783.877	882.885	1057.47	894.076	961.758	1035.38	897.437	890.885	1100.71	932.476	951.61	0.0309521	0.511195	0.679394	-0.0759831	0.128196	0.235529
Sptbn1	4182.78	4234.93	3632.62	5651.36	5969.5	5676.76	4492.41	4008.13	3999.16	5227.4	5389.56	5355.42	-0.0276634	0.563854	0.72013	-0.422658	2.83e-16	5.99e-15
Wdpcp	33.8173	19.9714	30.9422	28.607	42.3915	36.7785	38.5353	24.4852	40.3955	40.5839	38.3735	35.9256	0.0652058	0.418754	0.595289	-0.146076	0.240859	0.387919
Mdh1	4944.72	7327.5	6568.01	5102.9	9217.26	8948.21	6130.16	8542.15	7873.85	6388.49	10594.9	10651.5	0.231144	1.49e-05	0.000132045	-0.256709	6.2e-06	3.23e-05
Fstl3	3.17037	0.998569	1.03141	0	1.92689	0.919463	1.01409	2.12915	1.09177	0.98985	4.79669	0.835478	0.0155542	0.740485	NA	0.0226771	0.81098	NA
Ccng1	18824.6	15057.4	17365.8	11820.6	15485.4	16637.7	17534.6	10513.7	13897.2	11736.7	12491.5	15416.2	-0.130453	0.109674	0.225987	0.108184	0.300625	0.457979
Nudcd2	3081.6	4170.03	4040.03	2034.06	4210.25	3944.49	3570.6	5069.51	4656.4	2786.43	5017.33	4651.11	0.222744	0.000453531	0.00249509	0.14704	0.0341094	0.0776884
Polrmt	722.845	485.305	596.154	667.825	499.064	570.986	518.199	356.633	507.674	557.286	357.833	411.055	-0.34732	5.55e-09	1.23e-07	0.0516527	0.404507	0.568667
Hmmr	54.9531	218.687	146.46	40.4444	155.114	169.181	137.916	816.529	387.579	94.0358	883.55	436.12	1.58314	2.15e-24	3.34e-22	0.0784438	0.480005	0.640113
Hcn2	0	2.99571	0	0	7.70755	1.83893	2.02817	0	2.18354	1.9797	14.3901	3.34191	0.0781971	0.162726	NA	-0.182416	0.112659	0.212039
Acsl6	243.062	1186.3	1235.63	40.4444	78.0389	70.7986	169.353	1004.96	873.417	18.8072	57.5602	65.1673	-0.191238	0.0339115	0.0897012	3.57946	8.47e-58	4.43e-55
Cyfip2	4860.18	2977.73	3470.69	6883.44	4123.54	3985.87	5053.2	2363.36	2918.3	6840.86	3333.7	3153.93	-0.161796	0.00784564	0.0272507	-0.341258	4.75e-07	2.95e-06
Mgat1	718.618	749.926	694.138	664.866	843.977	748.443	691.607	556.773	702.009	713.682	757.876	714.334	-0.076521	0.224715	0.386679	-0.0996408	0.158551	0.279094
Ppp2ca	11515.8	13559.6	13699.2	10998.9	12981.4	12422.9	11578.8	12945.2	13075.1	10625.1	12205.6	12567.3	-0.0400708	0.146466	0.282041	0.0879411	0.0017574	0.00565773
Hnrnpab	30195.7	47613.8	46052.4	22324.3	36341.1	33336	37002	47558.8	46376.3	26175.6	38817.7	34972.3	0.106227	0.0159241	0.0487953	0.403045	5.98e-18	1.51e-16
Phykpl	348.741	602.137	662.164	283.111	432.586	487.315	447.212	641.939	676.898	351.397	496.937	550.58	0.159664	0.00434208	0.0166809	0.353574	7.57e-09	6.26e-08
Hspa4	23331.8	28691.9	28072.9	18438.7	23365.4	21840.9	25418.1	28353.9	26631.6	19122.9	22722.9	21028.2	-0.00191497	0.955456	0.977343	0.338255	1.43e-21	5.4e-20
Cnot6	7081.55	7950.61	7770.63	6642.74	7603.5	7169.05	7176.69	7527.61	7099.79	6365.73	7293.84	6688	-0.0654727	0.0378518	0.0976902	0.0945595	0.00341695	0.0103058
Gfpt2	0	1.99714	2.06282	1.9729	4.81722	2.75839	1.01409	3.19373	4.36709	0.98985	6.71536	1.67096	0.026868	0.612034	NA	-0.0852966	0.429821	0.593011
Mapk9	1788.09	1913.26	1823.53	2176.1	2263.13	2314.29	1982.54	2040.79	1928.07	2492.44	2511.55	2394.48	0.112864	0.00179583	0.00794153	-0.294927	3.27e-15	6.13e-14
Canx	28101.1	40771.6	38875.8	21481.9	36424.9	35722	33342.2	43987.2	39042.8	25539.1	38897.3	37374.3	0.114457	0.0215329	0.062073	0.204893	0.000114982	0.000475286
Rack1	80570.8	66697.4	66641.3	69426.2	58966.6	62752.4	76334.4	64269.5	63657.9	73233.1	61259.4	61798.7	-0.0141348	0.662329	0.793472	0.106064	0.00141163	0.00464927
Rufy1	233.551	314.549	292.92	193.344	302.521	269.403	200.789	232.077	260.933	200.94	249.428	219.731	-0.177844	0.00897145	0.0305761	0.0862282	0.259525	0.409788
Rnf130	727.072	954.632	904.545	735.89	987.53	981.986	955.27	1066.7	1020.81	1032.41	1052.39	1072.75	0.207095	0.000151926	0.00097311	-0.0553579	0.341526	0.503384
Rad50	3062.58	3545.92	3245.84	3249.36	4221.81	3850.71	3478.32	4337.08	3969.68	3598.11	4774.62	4702.07	0.214708	1.64e-07	2.59e-06	-0.164153	0.000109096	0.000453123
Mrnip	63.4074	83.8798	88.7011	79.9023	140.663	127.805	76.0565	126.684	112.452	97.0053	195.705	172.944	0.289289	0.000518706	0.00279798	-0.471992	3.55e-06	1.92e-05
Il13	6.34074	11.9828	13.4083	0.986448	0.963444	1.83893	5.07044	26.6144	15.2848	0	0	3.34191	0.0323193	0.586437	0.7377	2.68693	4.38e-07	2.73e-06
Clk4	3462.05	2999.7	2647.62	3380.56	2790.13	2797.92	3127.44	3173.5	2787.29	2995.29	2939.41	2950.07	-0.00225153	0.962822	0.981542	0.0234659	0.647787	0.778819
Sar1b	1978.31	2986.72	2915.79	1608.9	2736.18	2723.45	2387.16	3539.71	3340.82	1902.49	3119.76	3158.94	0.210216	5.61e-07	7.54e-06	0.176406	5.13e-05	0.00022674
Jade2	2645.15	4757.18	4626.9	2085.35	3301.72	2987.33	3802.83	3861.21	4268.83	2486.5	2736.03	2476.36	-0.0229264	0.746066	0.850209	0.518265	5.88e-09	4.93e-08
Pdlim4	27.4766	2.99571	3.09422	17.7561	3.85377	2.75839	5.07044	3.19373	2.18354	1.9797	0.959337	2.50643	-0.264175	0.0142648	NA	0.0975715	0.405658	0.569842
Cdkl3	222.983	255.634	251.664	268.314	193.652	197.684	238.31	199.076	252.199	225.686	175.559	207.199	-0.0727232	0.317602	0.492821	0.143643	0.0983755	0.190278
Ube2b	6097.68	4786.14	4642.37	6046.93	4859.61	4852.92	5861.42	5235.58	4634.57	5559	4990.47	4966.08	0.00332776	0.933768	0.96456	-0.00433088	0.917282	0.954211
Cdkn2aipnl	2100.9	3660.76	3631.59	2020.25	3397.1	3477.41	2501.75	4427.57	4088.68	2260.82	4015.79	4114.73	0.214486	7.83e-10	2.09e-08	0.0816368	0.0222118	0.0538888
Kremen1	347.684	335.519	350.679	414.308	498.1	418.355	313.353	267.208	301.329	375.153	388.532	381.814	-0.181414	0.00403829	0.015703	-0.339025	1.64e-06	9.32e-06
Itk	42450.2	21773.8	23440.8	47065.4	20819.1	22463.4	40554.4	19722.3	24254.8	46241.9	19888	21798.5	-0.043599	0.337937	0.514168	-0.0109123	0.82008	0.896364
Nefh	2543.7	4588.43	4193.71	2508.54	4959.81	4059.43	3551.33	4457.38	4595.27	3156.63	4623.05	4347.83	0.123057	0.0412289	0.10471	0.0240504	0.71661	0.827322
Med7	1434.06	1557.77	1802.9	1477.7	1140.72	1221.97	1512	1706.51	1830.9	1509.52	1241.38	1344.28	0.0667622	0.296693	0.469393	0.28273	0.000109316	0.00045394
Havcr2	243.062	293.579	483.73	33.5392	16.3785	59.7651	212.958	355.568	704.192	21.7767	27.8208	20.887	-0.0191679	0.793501	0.883052	3.50207	3.99e-31	3.56e-29
Abin1	1269.21	776.887	931.361	1356.37	837.232	932.335	286.987	136.266	188.876	305.864	158.291	203.857	-2.25824	1.17e-218	1.98e-214	-0.0837332	0.18915	0.321341
Fam71b	1420.33	530.24	554.898	614.557	158.968	185.731	1644.85	793.108	769.699	797.819	222.566	226.415	0.305695	0.000115768	0.000768935	1.4842	1.11e-46	2.87e-44
Vdac1	4444.86	8692.55	7702.56	4033.59	8891.62	8170.34	6241.71	8960.53	8309.47	5338.26	9302.69	8457.55	0.161797	0.00667142	0.0237638	0.0260312	0.688637	0.807839
Slu7	5554.49	2895.85	2904.45	4682.67	2650.43	2715.17	4684.07	3065.98	3112.64	4280.11	2675.59	2981.82	-0.0080347	0.871361	0.929509	0.136718	0.00998029	0.0266508
Ascc2	6783.54	2329.66	2489.82	8497.26	2313.23	2523.01	5646.44	1805.52	2225.03	7292.23	2044.35	2126.29	-0.209785	0.000117304	0.000777606	-0.129733	0.0253493	0.0604019
Hus1	1956.12	2992.71	2841.53	1644.41	2668.74	2476.11	2235.05	2940.36	3004.55	1957.92	2782.08	2635.93	0.097808	0.0200646	0.0586322	0.171802	9.38e-05	0.000395203
Pttg1	342.4	576.174	545.615	323.555	534.711	525.933	355.945	588.71	561.17	321.701	574.643	563.948	0.0499266	0.33445	0.510525	0.0615831	0.267589	0.41922
Hormad2	14.7951	11.9828	39.1935	5.91869	0.963444	23.906	15.2113	15.9686	10.9177	9.8985	5.75602	7.5193	-0.033324	0.60379	0.750691	0.423131	0.0155838	0.039471
Zfp607a	710.163	663.05	680.729	835.522	763.047	790.738	624.678	634.487	605.933	726.55	739.649	764.463	-0.105152	0.0270922	0.0747182	-0.22716	7.03e-06	3.63e-05
Tns3	7.39753	25.9628	13.4083	4.93224	21.1958	15.6309	17.2395	18.0978	6.55063	14.8478	23.9834	9.19026	0.0122563	0.858823	0.922041	-0.00179942	0.988361	0.993838
Btg2	3012.91	1077.46	1165.49	3705.1	1383.5	1331.38	2424.68	809.077	931.281	2699.32	1119.55	1107.84	-0.320915	7.59e-12	2.94e-10	-0.272196	2.03e-08	1.57e-07
Castor1	15.8519	10.9843	7.21986	28.607	22.1592	7.3557	24.3381	19.1624	6.55063	32.6651	21.1054	14.2031	0.104963	0.185303	0.335945	-0.289076	0.0423852	0.0938796
Pes1	7934.38	9184.84	9674.61	6065.67	6799.98	6884.94	7578.27	8650.74	9035.5	5898.52	6462.1	6605.29	-0.0685397	0.0183843	0.0546575	0.419446	5.46e-45	1.32e-42
Tcn2	26.4198	7.98855	7.21986	38.4715	21.1958	7.3557	18.2536	3.19373	10.9177	44.5433	12.4714	10.0257	-0.0363977	0.60886	0.753941	-0.381922	0.0174426	0.0436394
Myo1g	4274.72	4540.49	5133.32	3921.13	4379.81	4361.01	4747.96	4229.56	5457.76	4089.07	3849.82	4169.87	-0.0073292	0.88286	0.93632	0.181949	0.000639502	0.00226664
Smtn	1.05679	4.99285	1.03141	7.89159	3.85377	1.83893	2.02817	1.06458	4.36709	5.9391	3.83735	2.50643	-7.22e-05	0.998932	NA	-0.119776	0.297249	0.454096
Arf5	1334.73	1581.73	1655.41	1220.24	1555	1604.46	1527.22	1536.18	1562.32	1416.48	1508.08	1545.63	0.0262194	0.591856	0.741754	0.0549072	0.291881	0.448058
X2310033P09Rik	495.635	636.089	629.159	516.899	683.081	631.671	525.297	523.771	631.044	475.128	597.667	652.508	-0.0633732	0.267096	0.436443	-0.0405262	0.516212	0.673087
Guk1	1101.18	1632.66	1539.89	926.275	1578.12	1594.35	1267.61	1683.09	1571.06	1165.05	1670.21	1604.12	0.0987195	0.0550266	0.132308	0.0516641	0.347753	0.510065
Npc1l1	12.6815	1.99714	3.09422	13.8103	2.89033	3.67785	6.08452	0	2.18354	7.9188	0.959337	0.835478	-0.159355	0.0502376	NA	-0.0408866	0.716338	0.827153
Rnf185	815.842	659.056	629.159	906.546	629.129	680.402	687.551	542.933	546.977	850.282	527.636	560.606	-0.194651	0.000403754	0.00226102	-0.0808918	0.168783	0.293362
Limk2	1192.06	773.891	797.278	1413.58	1113.74	1228.4	1003.95	701.555	698.734	1300.66	1092.69	1076.93	-0.13141	0.0169031	0.0512282	-0.478323	3.89e-15	7.25e-14
Patz1	797.877	959.625	860.194	1088.05	1186	1100.6	857.918	811.206	788.259	1043.3	963.175	1010.09	-0.110793	0.0328128	0.0871909	-0.314075	2.18e-08	1.67e-07
Eif4enif1	9844	7262.59	6878.46	6814.38	7095.76	6377.39	9790	6370.42	6505.87	8665.15	6256.8	6062.23	-0.0282432	0.639665	0.777658	0.144698	0.031208	0.0719378
Trim11	1219.54	829.811	895.262	1415.55	981.749	1127.26	971.496	732.428	873.417	1294.72	938.232	1101.16	-0.11527	0.0154114	0.0475264	-0.301154	2.81e-09	2.47e-08
Ogdh	3246.46	3877.44	3896.66	2965.26	3710.22	3269.61	3680.12	2861.58	3464.19	3116.05	2934.61	2736.19	-0.125521	0.050362	0.123038	0.150682	0.0361549	0.0817568
Drg1	3731.53	6315.95	5867.68	3337.15	6019.6	5651.02	4386.94	6579.07	6213.27	3931.69	6375.76	6175.02	0.12709	0.00109095	0.00521507	0.079378	0.0488626	0.106202
Rtn4	2936.82	1985.16	2168.02	3149.73	2417.28	2289.46	2782.66	1696.93	2087.47	2864.63	1922.51	2063.63	-0.146356	0.00202548	0.00877777	-0.105597	0.0346219	0.0786304
Mtif2	2694.82	2778.02	2654.84	2523.33	2675.48	2718.85	2709.64	2783.86	2721.79	2725.06	2814.7	2884.07	0.0500303	0.155215	0.294657	0.000833045	0.981683	0.990835
Rps27a	55282.8	59133.3	58719.1	42701.4	47784.9	51814.5	56071.9	66037.7	57086.5	46041.9	53312.3	52301.8	0.0644823	0.119335	0.241415	0.25484	4.22e-09	3.61e-08
Clhc1	5.28395	7.98855	12.3769	5.91869	5.78066	11.0336	5.07044	7.45203	17.4683	6.92895	1.91867	8.35478	-0.0165829	0.797628	0.8858	0.133713	0.292323	0.448521
Cfap36	623.506	772.893	705.483	648.096	813.146	750.281	681.467	944.278	792.626	646.372	928.638	777.83	0.124126	0.011599	0.0378182	-0.0142702	0.784258	0.873352
Ppp4r3b	12039	13907.1	13728	10189	13308	13499.5	11931.7	13398.7	13872	9828.23	12968.3	13678.4	-0.018235	0.662299	0.793472	0.108043	0.0133756	0.0344802
Pnpt1	3179.88	5131.65	5190.05	2718.65	4263.24	4524.68	3656.8	6836.7	5676.12	2952.72	5504.68	5034.59	0.212268	4.72e-06	4.82e-05	0.23714	1.07e-06	6.23e-06
Pold2	1058.9	2093	2029.81	845.386	1903.76	1709.28	1392.34	1894.94	2045.98	1058.15	2012.69	1775.39	0.0961993	0.123609	0.247947	0.184944	0.0082238	0.0225209
Zkscan17	891.931	950.638	1023.16	891.749	1010.65	879.006	903.552	660.037	813.37	860.18	807.762	766.969	-0.188322	0.00376329	0.0147594	0.00339557	0.962273	0.98018
Aebp1	104.622	127.817	184.622	72.9972	111.759	82.7516	149.071	187.365	170.316	79.188	103.608	89.3962	0.0978933	0.223763	0.385473	0.690699	2.9e-08	2.17e-07
Polm	449.136	370.469	368.213	567.208	456.672	514.899	391.438	270.402	358.101	582.032	410.596	473.716	-0.122263	0.0402299	0.102713	-0.417295	5e-10	4.88e-09
Dbnl	3700.88	3173.45	3502.66	3889.57	4269.98	3962.88	3836.29	2483.65	2874.63	3943.56	3329.86	3326.04	-0.160878	0.00956622	0.0322709	-0.203798	0.00302025	0.00923266
Mrps24	953.225	1618.68	1526.48	951.922	1696.62	1583.31	1147.95	1720.35	1674.78	1131.4	1874.55	1747.82	0.155396	0.000182462	0.00114481	-0.0474066	0.271793	0.424657
Ccdc117	2641.98	1587.73	1448.1	2302.37	1625.33	1531.82	2169.13	1638.38	1608.18	2005.44	1795.88	1585.74	-0.0146209	0.80206	0.888523	0.014782	0.817878	0.894794
Dynll2	1438.29	1952.2	1749.27	1521.1	2495.32	2008.11	1748.29	1685.22	1720.63	1802.52	2168.1	1843.9	-0.00544295	0.931002	0.963313	-0.171368	0.0157877	0.0399366
Xbp1	2671.57	1832.37	1929.76	2858.73	2160.04	1953.86	2907.39	1966.27	1933.53	3205.14	2181.53	1989.27	0.06708	0.102664	0.214263	-0.110165	0.0102162	0.0272186
Supt4a	3257.03	2694.14	2585.74	2280.67	1862.34	1969.49	2793.81	2504.95	2728.34	2260.82	1927.31	2040.24	-0.0255848	0.561236	0.718635	0.411256	1.59e-18	4.27e-17
Septin4	0	0	0	8.87803	4.81722	2.75839	3.04226	0	0	0.98985	5.75602	2.50643	0.0152262	0.736662	NA	-0.507673	0.00396788	0.0117833
X2810021J22Rik	401.58	315.548	370.275	814.806	460.526	519.496	472.565	334.277	307.88	737.439	452.807	501.287	-0.025795	0.689178	0.812971	-0.606089	7.71e-15	1.39e-13
Ska2	232.494	647.073	573.463	292.975	925.869	757.637	380.283	1224.26	968.401	512.743	1528.22	1326.74	0.786516	3.37e-48	4.37e-45	-0.395965	2.45e-14	4.17e-13
Prr11	10.5679	57.917	41.2563	11.8374	42.3915	54.2483	24.3381	145.847	92.8006	12.8681	106.486	76.0285	0.896342	9.43e-07	1.2e-05	0.154991	0.203368	0.340059
Smg8	1178.32	1067.47	1063.38	1015.06	932.613	926.818	1141.86	784.592	798.085	961.145	759.795	699.295	-0.240558	3.07e-05	0.000245658	0.171327	0.00552163	0.0158296
Rnf187	2431.68	2184.87	2381.52	2485.85	2543.49	2447.61	2426.71	1805.52	2012.13	2719.12	2143.16	2011.83	-0.130724	0.0197028	0.0577439	-0.109485	0.0712817	0.145657
Tubd1	158.519	233.665	223.816	128.238	233.153	258.369	197.747	273.596	307.88	173.224	305.069	320.824	0.282352	7.65e-05	0.000539215	-0.00324603	0.966768	0.983095
Mrpl22	714.39	1211.26	1228.41	628.367	1055.93	1026.12	817.354	1340.3	1232.61	675.078	1086.93	1087.79	0.0856576	0.047406	0.117344	0.225803	6.53e-07	3.95e-06
Cnot8	1873.69	2219.82	2248.47	1816.05	2206.29	2071.55	2014.99	2186.64	2181.36	1858.94	2089.44	2139.66	0.00592653	0.873875	0.930766	0.0617972	0.110015	0.208276
Rps6kb1	4475.51	4871.02	4506.22	4014.84	4683.3	4523.76	4321.03	5284.55	4797.24	4188.06	4933.87	4762.23	0.0580679	0.0948698	0.202016	0.0590523	0.0991195	0.191456
Sap30l	341.343	295.577	277.449	411.349	393.085	342.04	354.931	265.079	254.383	403.859	336.727	321.659	-0.0759097	0.205103	0.362427	-0.282067	2.59e-05	0.0001211
Galnt10	529.452	435.376	433.191	975.597	715.839	620.637	495.889	352.374	320.981	727.54	652.349	506.3	-0.238218	6.57e-05	0.000473606	-0.681572	1.11e-23	5.01e-22
Rnft1	2186.5	3252.34	2940.54	2200.77	3025.21	2830.11	2401.36	3711.11	2933.59	2243	3217.62	2911.64	0.0748699	0.0599847	0.141608	0.0763565	0.0650702	0.135104
Mfap3	2789.93	2420.53	2507.35	2765.01	2710.17	2815.39	2534.2	2393.16	2536.18	2694.37	2623.79	2834.78	-0.0333321	0.382026	0.559956	-0.112779	0.00436881	0.0128491
Fam114a2	2181.22	2106.98	2182.46	1945.28	1927.85	1864.67	2000.79	2018.43	2073.27	2005.44	1828.5	2021.86	-0.0266722	0.51448	0.682416	0.111348	0.00914491	0.024672
Ppm1d	1250.18	837.8	799.341	1191.63	817	815.563	1099.27	818.658	763.148	1022.52	772.267	771.982	-0.102976	0.0251545	0.0703743	0.0402907	0.405466	0.569653
Znhit3	633.018	1088.44	1008.72	509.994	923.942	914.865	673.354	1315.81	1228.24	638.454	1160.8	1101.16	0.242536	1.33e-07	2.16e-06	0.17443	0.000267761	0.0010277
Myo19	943.714	1431.95	1382.09	711.229	943.211	957.161	1029.3	1184.87	1343.97	822.566	1024.57	975.003	0.0208285	0.707521	0.825498	0.401653	7.15e-11	7.96e-10
Prpsap2	1572.5	1997.14	1911.2	1884.12	2135.95	1978.68	1661.07	1953.5	1923.7	1894.57	2259.24	2210.68	0.0473946	0.230023	0.393008	-0.16218	8.01e-05	0.000341841
Ggnbp2	4903.51	4598.41	4717.66	5089.09	4808.55	4755.46	4815.9	4908.76	4658.59	4916.59	4913.73	4916.79	0.0127822	0.683101	0.808346	-0.0389748	0.224318	0.366999
Acaca	3961.91	5186.57	5407.67	3695.23	6039.83	5747.56	4768.24	4287.04	4698.98	4114.81	5304.18	4592.62	-0.0707354	0.291975	0.464222	-0.0380387	0.620426	0.756636
Shmt1	3109.08	6287.99	5936.78	2448.36	5155.39	4897.06	3913.36	6517.33	6498.22	2808.21	5730.12	5388.83	0.153209	0.000457684	0.00251629	0.295817	1.16e-10	1.25e-09
Llgl1	753.492	596.146	664.227	848.345	811.219	714.422	739.27	462.026	576.455	844.342	658.105	637.47	-0.143662	0.0206555	0.0600358	-0.2353	0.000662885	0.00234119
Drg2	1969.86	2959.76	2938.48	1596.07	2441.37	2378.65	2065.7	2734.89	2810.22	1676.81	2324.47	2281.69	-0.0286003	0.453765	0.628187	0.279314	2.13e-12	2.87e-11
Srebf1	961.679	611.124	691.043	1120.61	781.353	868.892	909.636	533.352	653.971	1043.3	792.413	787.856	-0.0822111	0.109237	0.225279	-0.302621	4.92e-08	3.58e-07
Cox11	533.679	893.72	910.733	440.942	806.402	771.429	579.044	769.688	799.177	441.473	670.577	680.915	-0.109717	0.0483313	0.11918	0.228321	0.000161893	0.000653026
Stxbp4	158.519	284.592	190.81	255.49	462.453	405.483	164.282	210.786	189.968	263.3	392.369	356.749	-0.103978	0.132701	0.261805	-0.800038	4.44e-19	1.26e-17
[truncated: 20,004 more rows]
