# Supplementary material for: ABIN1 is a negative regulator of effector functions in cytotoxic T cells
Source: EMBO Rep. 2024 Jun 14;25(8):17. doi: 10.1038/s44319-024-00179-6 (PMC11315980; doi:10.1038/s44319-024-00179-6)
Supplement: Supplementary file 6 — Source data Fig. 1 [file 44319_2024_179_MOESM6_ESM.zip]

Archive with 18 entries (13 files):
- Fig.1/Fig.1B/
- Fig.1/Fig.1B/Fig1B.xlsx
- Fig.1/Fig.1D/
- Fig.1/Fig.1D/WB/
- Fig.1/Fig.1D/WB/A20.tif
- Fig.1/Fig.1D/WB/ABIN1.tif
- Fig.1/Fig.1D/WB/FLAG.tif
- Fig.1/Fig.1D/WB/marker A20.tif
- Fig.1/Fig.1D/WB/marker ABIN1.tif
- Fig.1/Fig.1D/WB/marker FLAG.tif
- Fig.1/Fig.1E/
- Fig.1/Fig.1E/WB/
- Fig.1/Fig.1E/WB/A20.jpg
- Fig.1/Fig.1E/WB/ABIN1.jpg
- Fig.1/Fig.1E/WB/FLAG.tif
- Fig.1/Fig.1E/WB/marker A20.jpg
- Fig.1/Fig.1E/WB/marker ABIN1.jpg
- Fig.1/Fig.1E/WB/marker FLAG.tif
