# Supplementary material for: ABIN1 is a negative regulator of effector functions in cytotoxic T cells
Source: EMBO Rep. 2024 Jun 14;25(8):17. doi: 10.1038/s44319-024-00179-6 (PMC11315980; doi:10.1038/s44319-024-00179-6)
Supplement: Supplementary file 6 — Source data Fig. 1 [file 44319_2024_179_MOESM6_ESM.zip › Fig.1/Fig.1B/Fig1B.xlsx]

## Sheet: Fig. 1B
GITRL	GITR	TRAF1	A20	TRAF2	ABIN1	HOIP	HOIL-1	cIAP2
501420000	34810000	2616500	2461000	2695000	795320	1357600	766060	137950
515400000	72454000	5009400	3699300	2773000	3999000	1453300	2008400	200510
518650000	18466000	189140	151250	80908	532480	83069	28549	0
