# Supplementary material for: ABIN1 is a negative regulator of effector functions in cytotoxic T cells
Source: EMBO Rep. 2024 Jun 14;25(8):17. doi: 10.1038/s44319-024-00179-6 (PMC11315980; doi:10.1038/s44319-024-00179-6)
Supplement: Supplementary file 7 — Source data Fig. 2 [file 44319_2024_179_MOESM7_ESM.zip]

Archive with 18 entries (12 files):
- Fig.2/Fig.2A/
- Fig.2/Fig.2A/Source data.xlsx
- Fig.2/Fig.2B/
- Fig.2/Fig.2B/Source data.xlsx
- Fig.2/Fig.2D/
- Fig.2/Fig.2D/Microscopy/
- Fig.2/Fig.2D/Microscopy/GTKO_CD4 AF647.tif
- Fig.2/Fig.2D/Microscopy/GTKO_CD45.2 AF488.tif
- Fig.2/Fig.2D/Microscopy/GTKO_CD8 AF555.tif
- Fig.2/Fig.2D/Microscopy/GTKO_DAPI-CD45-2-AF488-CD8-AF555-CD4-AF647.tif
- Fig.2/Fig.2D/Microscopy/WT_CD4 AF647.tif
- Fig.2/Fig.2D/Microscopy/WT_CD45.2 AF488.tif
- Fig.2/Fig.2D/Microscopy/WT_CD8 AF555.tif
- Fig.2/Fig.2D/Microscopy/WT_DAPI-CD45-2-AF488-CD8-AF555-CD4-AF647.tif
- Fig.2/Fig.2E/
- Fig.2/Fig.2E/Source data.xlsx
- Fig.2/Fig.2F/
- Fig.2/Fig.2F/Source data.xlsx
