# Supplementary material for: ABIN1 is a negative regulator of effector functions in cytotoxic T cells
Source: EMBO Rep. 2024 Jun 14;25(8):17. doi: 10.1038/s44319-024-00179-6 (PMC11315980; doi:10.1038/s44319-024-00179-6)
Supplement: Supplementary file 7 — Source data Fig. 2 [file 44319_2024_179_MOESM7_ESM.zip › Fig.2/Fig.2A/Source data.xlsx]

## Sheet: Fig.2A
	WT	GTKO	Het
count	188	316	73	577
%	32.5823	54.766	12.6516
