# Supplementary material for: ABIN1 is a negative regulator of effector functions in cytotoxic T cells
Source: EMBO Rep. 2024 Jun 14;25(8):17. doi: 10.1038/s44319-024-00179-6 (PMC11315980; doi:10.1038/s44319-024-00179-6)
Supplement: Supplementary file 7 — Source data Fig. 2 [file 44319_2024_179_MOESM7_ESM.zip › Fig.2/Fig.2B/Source data.xlsx]

## Sheet: Fig.2B
T cells		CD4+ T cells		CD4+CD44+		CD4+ Treg		CD8 T cells		CD8+ naïve		CD8+ AIMT		CD8+ AgE		CD8+ Treg
WT	GTKO	WT	GTKO	WT	GTKO	WT	GTKO	WT	GTKO	WT	GTKO	WT	GTKO	WT	GTKO	WT	GTKO
1788995	4341007	1109177	2830337	76865.9	517952	146411	628335	665506	1462919	578325	1100115	71874.6	298436	10980.9	53104	1065	3218
3882893	5172635	2209366	2782878	180284	603884	326986	662325	1634698	2317341	1453246	1747275	143200	488959	29097.6	62799.9	3269	5562
3834522	7855174	2342893	4446029	121362	746933	346748	947004	1445615	3314884	1207088	2274010	185039	888389	33393.7	111049	3036	7624
8917953	12039920	5243756	7115593	415306	1038877	807538	1380425	3576099	4707609	3018228	3540122	368338	979183	134104	125222	7510	7532
6850590	10614710	4014445	6145916	217583	1401269	533921	1548771	2747086	4277727	2164704	2943076	494476	1125042	53018.8	152715	4121	20961
5620645	9233645	3209388	4967701	204759	968702	462152	1202184	2343809	4044336	1781295	2572198	454699	1245656	67970.4	156920	3750	9302
6809475	8411725	3942686	4601214	236167	773004	524377	1021469	2785075	3625454	2395165	2349294	303573	1105763	55144.5	117465	3064	8701
3341052	9898811	2024678	4929608	104473	1158458	251060	1168317	1279623	4771227	1085120	2757769	148436	1841694	29175.4	114987	1228	10497
2821697	7758881	1611189	4251866	116167	1011944	240067	901396	1185113	3375113	972977	2170198	176582	1029409	22280.1	130279	1422	6750
3016824		1722606		116104		263559		1264049		1021352		202248		25028.2		1390
