# Supplementary material for: ABIN1 is a negative regulator of effector functions in cytotoxic T cells
Source: EMBO Rep. 2024 Jun 14;25(8):17. doi: 10.1038/s44319-024-00179-6 (PMC11315980; doi:10.1038/s44319-024-00179-6)
Supplement: Supplementary file 7 — Source data Fig. 2 [file 44319_2024_179_MOESM7_ESM.zip › Fig.2/Fig.2E/Source data.xlsx]

## Sheet: Fig.2E
Total thymocytes		SP4		SP8		CD4+ Treg		CD8+ Treg
WT	GTKO	WT	GTKO	WT	GTKO	WT	GTKO	WT	GTKO
18753660	28155530	1277124	1435932	240047	473013	50829.5	138280	264.051	756.821
27671190	30486990	1358655	1192041	309917	353649	51493	89403.1	433.884	778.028
72667400	57371460	4563513	3184116	813875	550766	134624	308859	154.636	1321.84
76230670	98127490	4398510	5828773	815668	1746669	211128	629508	1712.9	21658.7
46679980	70192750	3631703	5124071	961608	1551260	214634	568772	13654.8	24044.5
49278220	116000000	3562815	6774964	1192533	2022030	180635	617877	11806.1	21433.5
94999540	75175150	6288970	5044253	1681492	1706476	298726	509470	13788.2	13822.5
68685220	22205100	5165129	1647618	1449258	479630	255157	210895	10434.7	4412.6
30581440	43657940	2336422	3230687	562698	894988	114017	368298	2194.52	9218.37
26597730		2204952		484079		112453		4453.52
