# Supplementary material for: ABIN1 is a negative regulator of effector functions in cytotoxic T cells
Source: EMBO Rep. 2024 Jun 14;25(8):17. doi: 10.1038/s44319-024-00179-6 (PMC11315980; doi:10.1038/s44319-024-00179-6)
Supplement: Supplementary file 7 — Source data Fig. 2 [file 44319_2024_179_MOESM7_ESM.zip › Fig.2/Fig.2F/Source data.xlsx]

## Sheet: Fig.2F
Recirculating Tregs		Developing Tregs
WT	GTKO	WT	GTKO
2.48	4.98	1.85	2.26
2.07	4.97	1.65	2.35
2.02	5.5	1.12	2.64
3.33	4.81	1.43	2.12
2.96	4.17	1.09	1.67
3.32	5.69	1.21	1.92
2.57	4.25	1.38	2.03
2.51	20.1	1.5	1.76
3.4	6.88	1.81	1.61
	6.6		1.9
	5.79		1.6
	8.24		1.9
	7.11		2.63
	7.43		2.38
