# Supplementary material for: ABIN1 is a negative regulator of effector functions in cytotoxic T cells
Source: EMBO Rep. 2024 Jun 14;25(8):17. doi: 10.1038/s44319-024-00179-6 (PMC11315980; doi:10.1038/s44319-024-00179-6)
Supplement: Supplementary file 8 — Source data Fig. 3 [file 44319_2024_179_MOESM8_ESM.zip]

Archive with 21 entries (14 files):
- Fig.3/Fig.3A/
- Fig.3/Fig.3A/Source data.xlsx
- Fig.3/Fig.3B/
- Fig.3/Fig.3B/Source data.xlsx
- Fig.3/Fig.3C/
- Fig.3/Fig.3C/Source data.xlsx
- Fig.3/Fig.3D/
- Fig.3/Fig.3D/FCS/
- Fig.3/Fig.3D/FCS/D1 IkB WT control.fcs
- Fig.3/Fig.3D/FCS/D2 IkB WT activated.fcs
- Fig.3/Fig.3D/FCS/D3 IkB GTKO control.fcs
- Fig.3/Fig.3D/FCS/D4 IkB GTKO activated.fcs
- Fig.3/Fig.3D/FCS/F1 p-p38 WT control.fcs
- Fig.3/Fig.3D/FCS/F2 p-p38 WT activated.fcs
- Fig.3/Fig.3D/FCS/F3 p-p38 GTKO control.fcs
- Fig.3/Fig.3D/FCS/F4 p-p38 GTKO activated.fcs
- Fig.3/Fig.3D/Source data.xlsx
- Fig.3/Fig.3E/
- Fig.3/Fig.3E/Source data.xlsx
- Fig.3/Fig.3F/
- Fig.3/Fig.3F/Source data.xlsx
