# Supplementary material for: ABIN1 is a negative regulator of effector functions in cytotoxic T cells
Source: EMBO Rep. 2024 Jun 14;25(8):17. doi: 10.1038/s44319-024-00179-6 (PMC11315980; doi:10.1038/s44319-024-00179-6)
Supplement: Supplementary file 8 — Source data Fig. 3 [file 44319_2024_179_MOESM8_ESM.zip › Fig.3/Fig.3A/Source data.xlsx]

## Sheet: Fig.3A
T cells		CD4+ T cells		CD4+CD44hi		CD4+ Tregs		CD8+ T cells		CD8+ naïve		CD8+ AIMT		CD8+ AgE		CD8+ Treg
WT	GTKO	WT	GTKO	WT	GTKO	WT	GTKO	WT	GTKO	WT	GTKO	WT	GTKO	WT	GTKO	WT	GTKO
5890000	3330000	3660000	2090000	403000	523000	288000	649000	1830000	775000	1310000	573000	281000	88300	175000	91400	1080	1320
5680000	4470000	3780000	3240000	290000	833000	332000	755000	1770000	1140000	1420000	936000	184000	88300	116000	84600	847	545
7670000	6420000	4430000	3660000	311000	670000	549000	1150000	2320000	1410000	1810000	1170000	264000	89300	176000	122000	6490	4520
6310000	2960000	3730000	2230000	618000	921000	316000	593000	2370000	639000	1350000	451000	469000	72200	457000	100000	592	831
6070000	4200000	3380000	2290000	440000	568000	342000	758000	1930000	895000	1340000	619000	324000	87300	179000	158000	2890	1880
6180000	3930000	4100000	2930000	373000	874000	516000	701000	1940000	916000	1530000	751000	243000	63600	117000	82900	1590	1010
8040000	3450000	5030000	2110000	496000	543000	418000	643000	2490000	801000	1900000	606000	202000	51800	304000	126000	4490	1440
7640000	3970000	5110000	2950000	478000	883000	468000	782000	2340000	930000	1920000	798000	197000	50900	167000	59900	1240	1580
6270000	2940000	3660000	1770000	527000	508000	413000	619000	2120000	638000	1550000	478000	327000	62000	187000	81600	2120	957
6810000	4890000	4270000	3500000	385000	930000	351000	878000	2340000	1250000	1840000	1020000	273000	103000	151000	93100	1540	1370
6700000	6050000	3440000	2980000	444000	741000	354000	994000	2320000	1450000	1410000	872000	410000	118000	417000	414000	4400	4060
5500000	3800000	3360000	2920000	666000	1050000	253000	704000	1980000	782000	1090000	573000	433000	79700	377000	109000	1230	438
5150000	3260000	2750000	1930000	495000	712000	253000	733000	1880000	661000	1150000	419000	405000	104000	281000	121000	2830	628
4410000	2780000	2540000	2020000	312000	634000	160000	733000	1500000	601000	878000	439000	430000	85900	157000	64300	1330	1380
1850000	897000	1150000	593000	93700	138000	86200	164000	520000	185000	385000	147000	71700	17600	52000	16900	727	444
4060000	3550000	2540000	2550000	231000	572000	187000	659000	1240000	824000	966000	692000	185000	68600	70100	52100	2230	3380
4290000	3550000	2570000	2390000	406000	747000	203000	714000	1320000	718000	871000	540000	245000	85400	173000	79700	2770	2510
3840000	3520000	2390000	2420000	213000	535000	150000	532000	1190000	845000	838000	628000	258000	98900	72500	104000	1420	1690
3160000	2380000	2030000	1630000	217000	354000	175000	435000	944000	578000	725000	428000	103000	64700	68400	60100	2270	2200
4050000	3440000	2560000	2160000	335000	637000	200000	810000	1210000	603000	806000	383000	182000	114000	139000	70500	2670	1570
4040000	1680000	2600000	1160000	424000	333000	283000	355000	1290000	386000	895000	278000	202000	56700	116000	32800	2720	1080
3230000	2820000	2000000	1810000	249000	439000	167000	539000	1030000	711000	739000	470000	124000	99500	110000	98800	2480	2490
4710000	2900000	2830000	1620000	398000	573000	150000	577000	1270000	539000	810000	317000	223000	108000	155000	76100	3050	2160
4510000	2200000	2830000	1420000	400000	505000	240000	543000	1320000	412000	905000	239000	204000	72900	136000	76200	2250	1030
5000000	3090000	3260000	2130000	205000	572000	255000	504000	1500000	732000	1200000	600000	177000	35400	77800	73200	2850	2640
3680000	3410000	2330000	2380000	121000	600000	164000	495000	1170000	842000	908000	703000	176000	49200	51500	64100	2810	1940
5550000	2970000	3530000	2030000	216000	582000	230000	410000	1810000	782000	1450000	616000	201000	61400	91200	74100	3620	1880
5230000	3560000	3350000	2330000	197000	772000	255000	648000	1630000	807000	1330000	649000	179000	47900	73700	77900	3430	3070
4800000	3150000	2980000	2110000	284000	706000	265000	520000	1490000	728000	1150000	548000	196000	52500	90100	105000	2080	2040
4000000	3690000	2550000	2580000	175000	666000	219000	521000	1270000	901000	1010000	740000	150000	49700	67600	80500	3050	2970
6500000	3380000	4030000	2370000	393000	500000	314000	563000	2210000	844000	1930000	729000	169000	56100	78700	35100	6630	3970
6120000	1790000	3950000	1240000	450000	393000	340000	475000	1770000	354000	1490000	287000	141000	25800	109000	31400	5660	2160
4920000	2960000	3220000	2120000	297000	525000	214000	571000	1390000	657000	1170000	535000	140000	62900	56200	37800	9710	6240
4990000	1470000	2990000	995000	374000	341000	234000	337000	1620000	319000	1290000	234000	186000	36400	97200	35500	8730	2430
8450000	2150000	5460000	1470000	546000	466000	473000	557000	2540000	409000	2190000	342000	226000	35400	81900	19200	25400	5440
6000000	3360000	3460000	2230000	370000	631000	288000	669000	2220000	879000	1850000	730000	244000	83300	89000	38800	27100	11500
