# Supplementary material for: ABIN1 is a negative regulator of effector functions in cytotoxic T cells
Source: EMBO Rep. 2024 Jun 14;25(8):17. doi: 10.1038/s44319-024-00179-6 (PMC11315980; doi:10.1038/s44319-024-00179-6)
Supplement: Supplementary file 8 — Source data Fig. 3 [file 44319_2024_179_MOESM8_ESM.zip › Fig.3/Fig.3B/Source data.xlsx]

## Sheet: Fig.3B
B cells		Class-switched		Late mature B cells		IgM+ B cells		MZ B cells		T1 B cells		T2 B cells
WT	GTKO	WT	GTKO	WT	GTKO	WT	GTKO	WT	GTKO	WT	GTKO	WT	GTKO
14900000	15600000	299000	861000	13000000	11800000	1120000	1900000	231000	451000	466000	928000	304000	321000
18800000	16500000	565000	1040000	16300000	12400000	1240000	2110000	395000	918000	270000	795000	91900	104000
15200000	17700000	304000	711000	13300000	13700000	1130000	2260000	198000	538000	399000	1080000	216000	433000
19900000	18800000	223000	540000	17200000	14800000	1680000	2480000	174000	342000	495000	788000	292000	243000
18200000	16800000	457000	836000	16500000	13500000	825000	1680000	253000	559000	586000	721000	333000	182000
14400000	21800000	217000	619000	12600000	17800000	1070000	2380000	384000	682000	371000	921000	104000	175000
17500000	14900000	216000	612000	15700000	11700000	1060000	1810000	166000	602000	177000	905000	109000	404000
22800000	20600000	358000	828000	21200000	17100000	792000	1930000	206000	395000	296000	990000	170000	400000
14400000	20700000	186000	865000	13000000	16800000	855000	2180000	121000	237000	333000	443000	138000	109000
15600000	11700000	290000	689000	13800000	8980000	1010000	1450000	212000	465000	371000	946000	173000	319000
19100000	14900000	361000	826000	16700000	11800000	1230000	1540000	207000	593000	287000	1220000	161000	606000
17800000	18800000	261000	898000	16100000	15100000	894000	1880000	177000	402000	184000	709000	96100	240000
10200000	20700000	216000	1050000	9240000	16500000	472000	2030000	156000	363000	579000	754000	272000	332000
9480000	12100000	188000	729000	8300000	8830000	709000	1890000	101000	316000	431000	938000	205000	448000
6500000	5520000	165000	230000	5460000	4200000	615000	829000	186000	395000	554000	725000	271000	340000
11000000	15300000	210000	643000	9610000	12100000	790000	1820000	150000	348000	582000	1230000	337000	654000
9620000	18300000	273000	1160000	8330000	13500000	686000	2570000	164000	259000	1040000	857000	547000	351000
8000000	11600000	153000	736000	7140000	8870000	478000	1430000	133000	338000	954000	1080000	440000	483000
8860000	9010000	155000	330000	7310000	6670000	1060000	1530000	88200	492000	165000	749000	85700	214000
10100000	15700000	394000	1200000	8600000	12000000	775000	1810000	89000	507000	167000	716000	96800	216000
10700000	9920000	306000	828000	8960000	7000000	1060000	1540000	82600	470000	175000	649000	105000	191000
9830000	12500000	254000	557000	8090000	8920000	1120000	2350000	102000	545000	122000	600000	62000	176000
17400000	9340000	388000	507000	14600000	6790000	1840000	1540000	54900	323000	49700	357000	32100	98400
15400000	13200000	334000	711000	12900000	9770000	1600000	2010000	71100	457000	120000	822000	67500	262000
13600000	15600000	164000	586000	12800000	12700000	360000	1540000	89800	462000	50000	574000	35100	154000
9770000	12100000	122000	361000	9060000	9660000	369000	1520000	133000	516000	91100	795000	90100	233000
9810000	11300000	140000	327000	9050000	9060000	381000	1380000	122000	587000	83300	944000	72500	260000
9940000	13800000	164000	739000	9230000	11000000	302000	1400000	74000	382000	72700	803000	84600	248000
7660000	10200000	139000	483000	7270000	8510000	144000	827000	111000	546000	82000	1100000	77700	338000
9150000	15100000	150000	498000	8510000	12300000	273000	1620000	128000	413000	98600	806000	123000	236000
9080000	11000000	203000	865000	8520000	8300000	188000	1260000
12900000	11300000	121000	368000	12200000	8830000	335000	1620000
9940000	12800000	104000	426000	9390000	9870000	297000	1890000
8160000	8860000	162000	517000	7600000	6380000	247000	1510000
12900000	14500000	193000	830000	12200000	10800000	291000	2090000
15900000	12600000	267000	644000	15000000	9820000	375000	1530000
