# Supplementary material for: ABIN1 is a negative regulator of effector functions in cytotoxic T cells
Source: EMBO Rep. 2024 Jun 14;25(8):17. doi: 10.1038/s44319-024-00179-6 (PMC11315980; doi:10.1038/s44319-024-00179-6)
Supplement: Supplementary file 8 — Source data Fig. 3 [file 44319_2024_179_MOESM8_ESM.zip › Fig.3/Fig.3C/Source data.xlsx]

## Sheet: Fig.3C
	CD8+ T cells			CD4+ T cells
	no Treg	1:1 WT Treg	1:1 GTKO Treg	no Treg	1:1 WT Treg	1:1 GTKO Treg
no proliferation	43.9	63.6	62.5	10.1	25.4	22.2
	28.6	56.6	44.5	18.6	35.1	35.1
	31	41	39.3	9.63	23	22.7
	13		61.2	23.4		39.5
