# Supplementary material for: ABIN1 is a negative regulator of effector functions in cytotoxic T cells
Source: EMBO Rep. 2024 Jun 14;25(8):17. doi: 10.1038/s44319-024-00179-6 (PMC11315980; doi:10.1038/s44319-024-00179-6)
Supplement: Supplementary file 8 — Source data Fig. 3 [file 44319_2024_179_MOESM8_ESM.zip › Fig.3/Fig.3D/Source data.xlsx]

## Sheet: Fig.3D
p-p38					IkB
WT 0	WT 15	GTKO 0	GTKO 15		WT 0	WT 15	GTKO 0	GTKO 15
6483	19357	7173	49090		81468	34730	57826	29179
7543	32236	9061	47863		71695	39096	53117	43581
5846	21144	5763	27413		72578	45245	50636	27070
2298	9664	3574	34637		44829	24830	52371	27398
