# Supplementary material for: ABIN1 is a negative regulator of effector functions in cytotoxic T cells
Source: EMBO Rep. 2024 Jun 14;25(8):17. doi: 10.1038/s44319-024-00179-6 (PMC11315980; doi:10.1038/s44319-024-00179-6)
Supplement: Supplementary file 8 — Source data Fig. 3 [file 44319_2024_179_MOESM8_ESM.zip › Fig.3/Fig.3E/Source data.xlsx]

## Sheet: Fig.3E
pp38	WT act	GTKO act		IkB	WT act	GTKO act
	5.05	16.2			1.63	7.4
	15.53	22.38			3.62	18.5
	2.6	10.6			2.5	10.6
