# Supplementary material for: ABIN1 is a negative regulator of effector functions in cytotoxic T cells
Source: EMBO Rep. 2024 Jun 14;25(8):17. doi: 10.1038/s44319-024-00179-6 (PMC11315980; doi:10.1038/s44319-024-00179-6)
Supplement: Supplementary file 8 — Source data Fig. 3 [file 44319_2024_179_MOESM8_ESM.zip › Fig.3/Fig.3F/Source data.xlsx]

## Sheet: Fig.3F
median NFkB translocation
WT	GTKO
-0.054	0.06
0.183	0.263
0.113	0.238
