# Supplementary material for: ABIN1 is a negative regulator of effector functions in cytotoxic T cells
Source: EMBO Rep. 2024 Jun 14;25(8):17. doi: 10.1038/s44319-024-00179-6 (PMC11315980; doi:10.1038/s44319-024-00179-6)
Supplement: Supplementary file 9 — Source data Fig. 4 [file 44319_2024_179_MOESM9_ESM.zip]

Archive with 43 entries (35 files):
- Fig.4/Fig.4A/
- Fig.4/Fig.4A/FCS/
- Fig.4/Fig.4A/FCS/1-1 GTKO.fcs
- Fig.4/Fig.4A/FCS/1-1 WT.fcs
- Fig.4/Fig.4A/FCS/1-16 GTKO.fcs
- Fig.4/Fig.4A/FCS/1-16 WT.fcs
- Fig.4/Fig.4A/FCS/1-2 GTKO.fcs
- Fig.4/Fig.4A/FCS/1-2 WT.fcs
- Fig.4/Fig.4A/FCS/1-4 GTKO.fcs
- Fig.4/Fig.4A/FCS/1-4 WT.fcs
- Fig.4/Fig.4A/FCS/1-8 GTKO.fcs
- Fig.4/Fig.4A/FCS/1-8 WT.fcs
- Fig.4/Fig.4A/FCS/2-1 GTKO.fcs
- Fig.4/Fig.4A/FCS/2-1 WT.fcs
- Fig.4/Fig.4A/FCS/4-1 GTKO.fcs
- Fig.4/Fig.4A/FCS/4-1 WT.fcs
- Fig.4/Fig.4A/FCS/8-1 GTKO.fcs
- Fig.4/Fig.4A/FCS/8-1 WT.fcs
- Fig.4/Fig.4A/FCS/no bead GTKO.fcs
- Fig.4/Fig.4A/FCS/no beads WT.fcs
- Fig.4/Fig.4A/Source data.xlsx
- Fig.4/Fig.4B/
- Fig.4/Fig.4B/FCS/
- Fig.4/Fig.4B/FCS/anti-CD3/
- Fig.4/Fig.4B/FCS/anti-CD3/B1 0.5ug WT.fcs
- Fig.4/Fig.4B/FCS/anti-CD3/B3 0.5ug GTKO.fcs
- Fig.4/Fig.4B/FCS/anti-CD3/C1 0.1ug WT.fcs
- Fig.4/Fig.4B/FCS/anti-CD3/C3 0.1ug GTKO.fcs
- Fig.4/Fig.4B/FCS/anti-CD3/D1 0.02ug WT.fcs
- Fig.4/Fig.4B/FCS/anti-CD3/D3 0.02ug GTKO.fcs
- Fig.4/Fig.4B/FCS/Kb-OVA/
- Fig.4/Fig.4B/FCS/Kb-OVA/E1 0.5ug WT.fcs
- Fig.4/Fig.4B/FCS/Kb-OVA/E3 0.5ug GTKO.fcs
- Fig.4/Fig.4B/FCS/Kb-OVA/F1 0.1ug WT.fcs
- Fig.4/Fig.4B/FCS/Kb-OVA/F3 0.1ug GTKO.fcs
- Fig.4/Fig.4B/FCS/Kb-OVA/G1 0.02ug WT.fcs
- Fig.4/Fig.4B/FCS/Kb-OVA/G3 0.02ug GTKO.fcs
- Fig.4/Fig.4B/Source data.xlsx
- Fig.4/Fig.4E/
- Fig.4/Fig.4E/FCS/
- Fig.4/Fig.4E/FCS/F2 WT.fcs
- Fig.4/Fig.4E/FCS/G2 GTKO.fcs
- Fig.4/Fig.4E/Source data.xlsx
