# Supplementary material for: ABIN1 is a negative regulator of effector functions in cytotoxic T cells
Source: EMBO Rep. 2024 Jun 14;25(8):17. doi: 10.1038/s44319-024-00179-6 (PMC11315980; doi:10.1038/s44319-024-00179-6)
Supplement: Supplementary file 9 — Source data Fig. 4 [file 44319_2024_179_MOESM9_ESM.zip › Fig.4/Fig.4A/Source data.xlsx]

## Sheet: Fig.4A
	CD25							CD44							CD69
conc.	WT			GTKO			conc.	WT			GTKO			conc.	WT			GTKO
1:16	12.5	1.77	7.34	15.8	5.5	11.6	1:16	16	7.74	14	22.3	10.7	19	1:16	19.9	4.28	13.7	23.3	10.2	18
1:8	21.8	3.33	11.4	25.3	7.18	24.6	1:8	21.8	9.26	16.8	28.8	11.2	27.9	1:8	31.4	7.35	18.1	35.2	13.3	33
1:4	35.5	9.05	23.6	53.5	26.6	41.3	1:4	31	12.5	22.9	47.9	25.6	38.8	1:4	47.2	17.4	33.7	63.6	38.2	51.2
1:2	57.5	19.4	33	71.1	51.5	50.4	1:2	45.3	17.7	27.9	58.8	41.4	46.7	1:2	69.9	31	43.5	80.8	64.3	61.8
1:1	77.7	43.9	45.8	88.7	80.4	73.9	1:1	59	32.6	34.8	74.4	60.9	65.4	1:1	85.7	59.4	55.5	93.9	88.3	81
2:1	88.9	63.4	63.5	94.8	90.5	91.8	2:1	69.2	45.4	47.9	82	72.4	79.9	2:1	95.1	77.2	71.7	97.1	95.1	94.5
4:1	94.7	92.4	96.1	97.2	96.8	96.4	4:1	75.7	68.1	72.9	85.3	81.2	88.5	4:1	98.8	96.2	97.8	98.6	98.3	97.1
8:1	97.1	96.8	99	98.1	95.8	97.5	8:1	79.1	72.1	75.7	87.1	77.2	89.3	8:1	99.6	98.5	99.7	99.1	97.2	97.8
