# Supplementary material for: ABIN1 is a negative regulator of effector functions in cytotoxic T cells
Source: EMBO Rep. 2024 Jun 14;25(8):17. doi: 10.1038/s44319-024-00179-6 (PMC11315980; doi:10.1038/s44319-024-00179-6)
Supplement: Supplementary file 9 — Source data Fig. 4 [file 44319_2024_179_MOESM9_ESM.zip › Fig.4/Fig.4B/Source data.xlsx]

## Sheet: Fig.4B
anti-CD3 0.1ug/ml								anti-CD3 0.5ug/ml
	WT			GTKO					WT				GTKO
undivided	0.91	34.75	52.05	0.875	0.415	13.675		undivided	2.98	0.0985	1.035	0.975	0.3	0.093	0.33	0.445
division 1	46.35	20.6	16.9	27.85	15.35	5.45		division 1	13.8	0.43	3.825	2.175	0.84	0.3	0.52	0.49
division 2	31.3	17.95	18.9	21.45	5.88	11.905		division 2	27	1.055	12.94	5.685	2.56	0.975	1.47	1.225
proliferated	20.05	23.15	8.81	48.35	76.3	67.1		proliferated	53.3	98.3	80.35	90.3	95.9	98.5	97.55	97.65
Kb-OVA 0.1 ug/ml										Kb-OVA 0.5 ug/ml
	WT				GTKO						WT				GTKO
undivided	3.265	9.31	8.35	1.835	1.55	0.315	4.055	0.34		undivided	1.21	4.16	1.425	1.54	0.47	0.79	0.415	0.245
division 1	2.88	3.885	5.115	1.22	1.36	1.375	2.31	0.4		division 1	0.89	2.18	0.81	1.015	0.36	0.61	0.38	0.21
division 2	5.575	5.745	7.5	2.395	2.455	0.835	4	0.815		division 2	1.365	4.2	1.795	1.86	0.565	1.245	0.65	0.565
proliferated	87.5	80.2	78	94.35	94.2	97.3	88.85	98.3		proliferated	96.1	89.05	95.5	95.4	98.35	97.15	98.45	98.95
