# Supplementary material for: ABIN1 is a negative regulator of effector functions in cytotoxic T cells
Source: EMBO Rep. 2024 Jun 14;25(8):17. doi: 10.1038/s44319-024-00179-6 (PMC11315980; doi:10.1038/s44319-024-00179-6)
Supplement: Supplementary file 9 — Source data Fig. 4 [file 44319_2024_179_MOESM9_ESM.zip › Fig.4/Fig.4E/Source data.xlsx]

## Sheet: Fig.4E
GzmB					IFNg
WT non-act	GTKO non-act	WT act	GTKO act		WT non-act	GTKO non-act	WT act	GTKO act
0.058	0.21	16.9	34.9		0.067	0.14	3.27	3.38
0.044	0.24	10.6	20.2		0.064	0.14	2.55	3.02
0.071	0.27	8.87	21.6		0.072	0.15	2	3.16
0.063	0.29	14.7	22.7		0.064	0.14	2.27	4.73
0.079	0.18	12.2	16.5		0.092	0.12	2.04	3.5
0.12	0.37	5.55	5.62		0.095	0.11	1.97	4.34
0.038	0.17	4.15	9.69		0.023	0.06	1.35	2.26
0.066	0.098	2.48	9.13		0.035	0.05	1.36	1.81
