# Supplementary material for: ABIN1 is a negative regulator of effector functions in cytotoxic T cells
Source: EMBO Rep. 2024 Jun 14;25(8):17. doi: 10.1038/s44319-024-00179-6 (PMC11315980; doi:10.1038/s44319-024-00179-6)
Supplement: Supplementary file 10 — Source data Fig. 5 [file 44319_2024_179_MOESM10_ESM.zip]

Archive with 85 entries (72 files):
- Fig.5/Fig.5A/
- Fig.5/Fig.5A/FCS/
- Fig.5/Fig.5A/FCS/D6 WT p-p38.fcs
- Fig.5/Fig.5A/FCS/D8 GTKO p-p38.fcs
- Fig.5/Fig.5A/Source data.xlsx
- Fig.5/Fig.5B/
- Fig.5/Fig.5B/FCS/
- Fig.5/Fig.5B/FCS/IkB GTKO 0.1nM.fcs
- Fig.5/Fig.5B/FCS/IkB GTKO no OVA.fcs
- Fig.5/Fig.5B/FCS/IkB WT 0.1nM.fcs
- Fig.5/Fig.5B/FCS/IkB WT no OVA.fcs
- Fig.5/Fig.5B/FCS/pERK GTKO 0.1nM.fcs
- Fig.5/Fig.5B/FCS/pERK GTKO ctrl T2Kb no OVA.fcs
- Fig.5/Fig.5B/FCS/pERK WT 0.1nM.fcs
- Fig.5/Fig.5B/FCS/pERK WT ctrl T2Kb no OVA.fcs
- Fig.5/Fig.5B/FCS/pp38 GTKO 0.1nM.fcs
- Fig.5/Fig.5B/FCS/pp38 GTKO ctrl T2Kb no OVA.fcs
- Fig.5/Fig.5B/FCS/pp38 WT 0.1nM.fcs
- Fig.5/Fig.5B/FCS/pp38 WT ctrl T2Kb no OVA.fcs
- Fig.5/Fig.5B/Source data.xlsx
- Fig.5/Fig.5C/
- Fig.5/Fig.5C/Microscopy/
- Fig.5/Fig.5C/Microscopy/NFAT/
- Fig.5/Fig.5C/Microscopy/NFAT/GTKO 0.1uM OVA_BF.png
- Fig.5/Fig.5C/Microscopy/NFAT/GTKO 0.1uM OVA_Ch02.png
- Fig.5/Fig.5C/Microscopy/NFAT/GTKO 0.1uM OVA_Ch07.png
- Fig.5/Fig.5C/Microscopy/NFAT/GTKO 0.1uM OVA_overlay.png
- Fig.5/Fig.5C/Microscopy/NFAT/GTKO 1uM OVA_BF.png
- Fig.5/Fig.5C/Microscopy/NFAT/GTKO 1uM OVA_Ch02.png
- Fig.5/Fig.5C/Microscopy/NFAT/GTKO 1uM OVA_Ch07.png
- Fig.5/Fig.5C/Microscopy/NFAT/GTKO 1uM OVA_overlay.png
- Fig.5/Fig.5C/Microscopy/NFAT/GTKO no OVA_BF.png
- Fig.5/Fig.5C/Microscopy/NFAT/GTKO no OVA_Ch02.png
- Fig.5/Fig.5C/Microscopy/NFAT/GTKO no OVA_Ch07.png
- Fig.5/Fig.5C/Microscopy/NFAT/GTKO no OVA_overlay.png
- Fig.5/Fig.5C/Microscopy/NFAT/WT 0.1uM OVA_BF.png
- Fig.5/Fig.5C/Microscopy/NFAT/WT 0.1uM OVA_Ch02.png
- Fig.5/Fig.5C/Microscopy/NFAT/WT 0.1uM OVA_Ch07.png
- Fig.5/Fig.5C/Microscopy/NFAT/WT 0.1uM OVA_overlay.png
- Fig.5/Fig.5C/Microscopy/NFAT/WT 1uM OVA_BF.png
- Fig.5/Fig.5C/Microscopy/NFAT/WT 1uM OVA_Ch02.png
- Fig.5/Fig.5C/Microscopy/NFAT/WT 1uM OVA_Ch07.png
- Fig.5/Fig.5C/Microscopy/NFAT/WT 1uM OVA_overlay.png
- Fig.5/Fig.5C/Microscopy/NFAT/WT no OVA_BF.png
- Fig.5/Fig.5C/Microscopy/NFAT/WT no OVA_Ch02.png
- Fig.5/Fig.5C/Microscopy/NFAT/WT no OVA_Ch07.png
- Fig.5/Fig.5C/Microscopy/NFAT/WT no OVA_overlay.png
- Fig.5/Fig.5C/Microscopy/NFkB/
- Fig.5/Fig.5C/Microscopy/NFkB/GTKO 0.1nM OVA_BF.png
- Fig.5/Fig.5C/Microscopy/NFkB/GTKO 0.1nM OVA_Ch02.png
- Fig.5/Fig.5C/Microscopy/NFkB/GTKO 0.1nM OVA_Ch07.png
- Fig.5/Fig.5C/Microscopy/NFkB/GTKO 0.1nM OVA_overlay.png
- Fig.5/Fig.5C/Microscopy/NFkB/GTKO 1uM OVA_BF.png
- Fig.5/Fig.5C/Microscopy/NFkB/GTKO 1uM OVA_Ch02.png
- Fig.5/Fig.5C/Microscopy/NFkB/GTKO 1uM OVA_Ch07.png
- Fig.5/Fig.5C/Microscopy/NFkB/GTKO 1uM OVA_overlay.png
- Fig.5/Fig.5C/Microscopy/NFkB/GTKO no OVA_BF.png
- Fig.5/Fig.5C/Microscopy/NFkB/GTKO no OVA_Ch02.png
- Fig.5/Fig.5C/Microscopy/NFkB/GTKO no OVA_Ch07.png
- Fig.5/Fig.5C/Microscopy/NFkB/GTKO no OVA_overlay.png
- Fig.5/Fig.5C/Microscopy/NFkB/WT 0.1nM OVA_BF.png
- Fig.5/Fig.5C/Microscopy/NFkB/WT 0.1nM OVA_Ch02.png
- Fig.5/Fig.5C/Microscopy/NFkB/WT 0.1nM OVA_Ch07.png
- Fig.5/Fig.5C/Microscopy/NFkB/WT 0.1nM OVA_overlay.png
- Fig.5/Fig.5C/Microscopy/NFkB/WT 1uM OVA_BF.png
- Fig.5/Fig.5C/Microscopy/NFkB/WT 1uM OVA_Ch02.png
- Fig.5/Fig.5C/Microscopy/NFkB/WT 1uM OVA_Ch07.png
- Fig.5/Fig.5C/Microscopy/NFkB/WT 1uM OVA_overlay.png
- Fig.5/Fig.5C/Microscopy/NFkB/WT no OVA_BF.png
- Fig.5/Fig.5C/Microscopy/NFkB/WT no OVA_Ch02.png
- Fig.5/Fig.5C/Microscopy/NFkB/WT no OVA_Ch07.png
- Fig.5/Fig.5C/Microscopy/NFkB/WT no OVA_overlay.png
- Fig.5/Fig.5C/Source data.xlsx
- Fig.5/Fig.5D/
- Fig.5/Fig.5D/FCS/
- Fig.5/Fig.5D/FCS/C10 GTKO DMSO.fcs
- Fig.5/Fig.5D/FCS/C3 WT 12.5.fcs
- Fig.5/Fig.5D/FCS/C5 WT DMSO.fcs
- Fig.5/Fig.5D/FCS/C8 GTKO 12.5.fcs
- Fig.5/Fig.5G/
- Fig.5/Fig.5G/Source data.xlsx
- Fig.5/Fig.5H/
- Fig.5/Fig.5H/Source data.xlsx
- Fig.5/Fig.5I/
- Fig.5/Fig.5I/Source data.xlsx
