# Supplementary material for: ABIN1 is a negative regulator of effector functions in cytotoxic T cells
Source: EMBO Rep. 2024 Jun 14;25(8):17. doi: 10.1038/s44319-024-00179-6 (PMC11315980; doi:10.1038/s44319-024-00179-6)
Supplement: Supplementary file 10 — Source data Fig. 5 [file 44319_2024_179_MOESM10_ESM.zip › Fig.5/Fig.5A/Source data.xlsx]

## Sheet: Fig.5A
pp38
WT	GTKO
7206	9656
4306	8555
6634	8229
