# Supplementary material for: ABIN1 is a negative regulator of effector functions in cytotoxic T cells
Source: EMBO Rep. 2024 Jun 14;25(8):17. doi: 10.1038/s44319-024-00179-6 (PMC11315980; doi:10.1038/s44319-024-00179-6)
Supplement: Supplementary file 10 — Source data Fig. 5 [file 44319_2024_179_MOESM10_ESM.zip › Fig.5/Fig.5B/Source data.xlsx]

## Sheet: Fig.5B
p-p38
WT no OVA	WT 0.1nM	WT 1uM	GTKO no OVA	GTKO 0.1nM	GTKO 1uM
14568	19716	14758	19958	23060	15664
10925	14910	20844	12304	18562	26311
16174	16776	11627	16795	20703	17492
		19590			19746
IkB
WT no OVA	WT 0.1nM	WT 1uM	GTKO no OVA	GTKO 0.1nM	GTKO 1uM
11988	10904	8728	11869	11075	9266
3980	4330	10806	3914	3821	12567
6998	5428	3279	6855	5402	3841
		5166			4932
pERK
WT no OVA	WT 0.1nM	WT 1uM	GTKO no OVA	GTKO 0.1nM	GTKO 1uM
15585	38550	41578	14735	42660	40452
18761	23580	41391	15884	39919	52837
7297	33426	22073	17689	19706	31008
		56086			46865
