# Supplementary material for: ABIN1 is a negative regulator of effector functions in cytotoxic T cells
Source: EMBO Rep. 2024 Jun 14;25(8):17. doi: 10.1038/s44319-024-00179-6 (PMC11315980; doi:10.1038/s44319-024-00179-6)
Supplement: Supplementary file 10 — Source data Fig. 5 [file 44319_2024_179_MOESM10_ESM.zip › Fig.5/Fig.5C/Source data.xlsx]

## Sheet: Fig.5C
NF-kB
WT no OVA	WT 0.1nM	WT 1uM	GTKO no OVA	GTKO 0.1nM	GTKO 1uM
-0.1409	0.8021	0.5829	-0.175	1.042	0.5365
0.5293	0.7716	0.6723	0.4605	1.179	1.016
0.01554	0.6931	0.6593	-0.009595	1.123	0.9686
		0.6823			0.9961
NFAT
WT no OVA	WT 0.1nM	WT 1uM	GTKO no OVA	GTKO 0.1nM	GTKO 1uM
-0.3807	0.9643	1.736	-0.4251	1.004	1.918
0.1068	1.45	1.474	-0.06897	1.511	1.403
-0.2096	1.719	1.49	-0.3364	1.96	1.586
		1.614			2.046
