# Supplementary material for: ABIN1 is a negative regulator of effector functions in cytotoxic T cells
Source: EMBO Rep. 2024 Jun 14;25(8):17. doi: 10.1038/s44319-024-00179-6 (PMC11315980; doi:10.1038/s44319-024-00179-6)
Supplement: Supplementary file 10 — Source data Fig. 5 [file 44319_2024_179_MOESM10_ESM.zip › Fig.5/Fig.5H/Source data.xlsx]

## Sheet: Fig.5H
GzmB
WT ctrl	GTKO ctrl	WT activated	GTKO activated	WT p38i	GTKO p38i
0.021	0.11	12.1	11.5	1.1	5.84
0.043	0.11	13.4	27.6	1.09	6.51
0.039	0.036	13.2	27.5	0.98	5.31
0.036	0.097	9.45	20.4	1.52	6.73
0.13	0.11	21.1	30.2	4.8	12.4
0.11	1.82	18.2	17.9	3.53	7.18
0.1	1.41	20	25.2	3.4	9.89
0.051	0.23	20.3	24.1	3.44	7.96
IFNg
WT ctrl	GTKO ctrl	WT activated	GTKO activated	WT p38i	GTKO p38i
0.057	0.11	5.25	5.17	0.62	7.54
0.12	0.12	3.38	18.4	0.72	7.49
0.078	0.096	6.05	18.1	0.78	5.82
0.02	0.024	4.25	13.7	0.75	5.09
0.017	0.045	1.68	20.9	0.49	10.3
0.00842	0.041	1.06	7.37	0.37	6.4
0.00824	0.032	1.09	7.23	0.39	5.9
0.00685	0.034	1.22	6.46	0.36	4.91
CD25
WT ctrl	GTKO ctrl	WT activated	GTKO activated	WT p38i	GTKO p38i
0.38	0.51	73.3	72.3	22.6	46
0.47	0.43	79.6	87.8	23.4	48.3
0.36	0.51	75.5	85.5	21.2	41.9
0.33	0.43	49.7	65.8	9.74	20.6
1.03	0.78	66.7	73.5	26.6	32.7
0.83	2.38	71.3	73.7	23.2	33.7
0.9	1.99	69.5	75	26.3	38.8
1.42	2.32	72.8	81.5	30.6	46.1
