# Supplementary material for: ABIN1 is a negative regulator of effector functions in cytotoxic T cells
Source: EMBO Rep. 2024 Jun 14;25(8):17. doi: 10.1038/s44319-024-00179-6 (PMC11315980; doi:10.1038/s44319-024-00179-6)
Supplement: Supplementary file 10 — Source data Fig. 5 [file 44319_2024_179_MOESM10_ESM.zip › Fig.5/Fig.5I/Source data.xlsx]

## Sheet: Fig.5I
time (minutes)	WT non-act				WT act				GTKO non-act				GTKO act
1.55	7.74	7.33	6.96		8.76	7.34	7.03		11.89	9.49	7.6		13.1	8.89	7.75
8.41	7.69	7.04	6.69		8.69	7.26	6.71		11.59	9.28	7.09		12.55	8.57	7.32
15.27	7.61	7.05	6.71		8.49	7.2	6.79		11.18	9.05	7.11		12.29	8.53	7.32
31.27	7.57	6.98	6.7		16.55	15.49	13.86		11.08	8.6	6.93		21.06	16.72	13.77
47.17	7.04	6.62	6.47		16.73	16.14	13.89		10.57	8.41	6.53		21.52	17.53	13.52
63.08	6.84	6.42	6.29		15.82	15.47	13.05		9.89	8.11	6.27		20.31	16.56	12.49
78.98	6.6	6.3	6.06		15.48	15.16	12.77		9.51	7.72	5.93		19.8	16.08	11.92
85.94	5.59	4.7	4.81		19.41	18.92	14.59		7.87	6.02	4.6		24.64	21	14.45
92.81	5.93	5.53	5.43		19.44	19.14	15.01		8.05	6.33	4.83		24.15	21.22	14.67
99.67	6.32	6.01	6.1		19.71	19.36	15.7		8.23	6.71	5.22		24.52	21.45	15.34
106.63	2.88	2.83	2.66		4.37	3.57	3.87		4.11	3.42	2.22		5.75	4.06	3.65
113.5	2.96	2.73	2.66		3.72	3.03	3.42		4.21	3.18	2.27		4.78	3.15	3.2
120.38	2.79	2.74	2.81		3.63	2.96	3.31		3.99	3.33	2.36		4.74	3.26	3.17
127.26	2.62	2.74	2.59		3.32	2.99	3.2		3.82	3.33	2.27		4.63	3.44	3.01
134.13	2.54	2.4	2.47		3.15	2.64	3.03		3.62	2.99	2.13		4.36	3.05	2.94
time (minutes)	GTKO non-act				GTKO act				GTKO act+p38i
1.55	11.89	9.49	7.6		13.1	8.89	7.75		11.65	9.65	8.05
8.41	11.59	9.28	7.09		12.55	8.57	7.32		11.38	9.43	7.63
15.27	11.18	9.05	7.11		12.29	8.53	7.32		10.83	9.15	7.54
31.27	11.08	8.6	6.93		21.06	16.72	13.77		17.82	16.51	13.08
47.17	10.57	8.41	6.53		21.52	17.53	13.52		18.22	17.09	12.76
63.08	9.89	8.11	6.27		20.31	16.56	12.49		17.61	16.91	12.12
78.98	9.51	7.72	5.93		19.8	16.08	11.92		16.89	16.14	11.42
85.94	7.87	6.02	4.6		24.64	21	14.45		17.52	17.63	11.09
92.81	8.05	6.33	4.83		24.15	21.22	14.67		17.1	17.39	11
99.67	8.23	6.71	5.22		24.52	21.45	15.34		17.19	17.46	11.4
106.63	4.11	3.42	2.22		5.75	4.06	3.65		4.35	4.53	3.11
113.5	4.21	3.18	2.27		4.78	3.15	3.2		3.74	3.71	2.86
120.38	3.99	3.33	2.36		4.74	3.26	3.17		3.78	3.63	2.84
127.26	3.82	3.33	2.27		4.63	3.44	3.01		3.72	3.86	2.71
134.13	3.62	2.99	2.13		4.36	3.05	2.94		3.71	3.68	2.69
time (minutes)	WT non-act				WT act				WT act+p38i
1.55	7.74	7.33			7.34	7.03			9.22	6.86
8.41	7.69	7.04			7.26	6.71			9.22	7.02
15.27	7.61	7.05			7.2	6.79			8.96	6.93
31.27	7.57	6.98			15.49	13.86			15.9	13.93
47.17	7.04	6.62			16.14	13.89			16.25	14.85
63.08	6.84	6.42			15.47	13.05			15.85	14.8
78.98	6.6	6.3			15.16	12.77			15.42	14.3
85.94	5.59	4.7			18.92	14.59			16.22	15.52
92.81	5.93	5.53			19.14	15.01			16.32	15.53
99.67	6.32	6.01			19.36	15.7			16.48	15.87
106.63	2.88	2.83			3.57	3.87			4.06	3.6
113.5	2.96	2.73			3.03	3.42			3.58	3.03
120.38	2.79	2.74			2.96	3.31			3.5	3.09
127.26	2.62	2.74			2.99	3.2			3.38	3.14
134.13	2.54	2.4			2.64	3.03			3.23	2.8
