# Supplementary material for: ABIN1 is a negative regulator of effector functions in cytotoxic T cells
Source: EMBO Rep. 2024 Jun 14;25(8):17. doi: 10.1038/s44319-024-00179-6 (PMC11315980; doi:10.1038/s44319-024-00179-6)
Supplement: Supplementary file 11 — Source data Fig. 6 [file 44319_2024_179_MOESM11_ESM.zip]

Archive with 36 entries (27 files):
- Fig.6/Fig.6A/
- Fig.6/Fig.6A/Source data.xlsx
- Fig.6/Fig.6B/
- Fig.6/Fig.6B/Source data.xlsx
- Fig.6/Fig.6C/
- Fig.6/Fig.6C/Source data.xlsx
- Fig.6/Fig.6D/
- Fig.6/Fig.6D/Source data.xlsx
- Fig.6/Fig.6E/
- Fig.6/Fig.6E/Source data.xlsx
- Fig.6/Fig.6G/
- Fig.6/Fig.6G/Source data.xlsx
- Fig.6/Fig.6H/
- Fig.6/Fig.6H/Source data.xlsx
- Fig.6/Fig.6I/
- Fig.6/Fig.6I/Microscopy/
- Fig.6/Fig.6I/Microscopy/CTRL_Ch1_DAPI.tif
- Fig.6/Fig.6I/Microscopy/CTRL_Ch2_Insulin AF488.tif
- Fig.6/Fig.6I/Microscopy/CTRL_Ch3_CD8 AF555.tif
- Fig.6/Fig.6I/Microscopy/CTRL_Ch4_CD4 AF647.tif
- Fig.6/Fig.6I/Microscopy/GTKO 1000_Ch1_DAPI.tif
- Fig.6/Fig.6I/Microscopy/GTKO 1000_Ch2_Insulin AF488.tif
- Fig.6/Fig.6I/Microscopy/GTKO 1000_Ch3_CD8 AF555.tif
- Fig.6/Fig.6I/Microscopy/GTKO 1000_Ch4_CD4 AF647.tif
- Fig.6/Fig.6I/Microscopy/GTKO 250_Ch1_DAPI.tif
- Fig.6/Fig.6I/Microscopy/GTKO 250_Ch2_Insulin AF488.tif
- Fig.6/Fig.6I/Microscopy/GTKO 250_Ch3_CD8 AF555.tif
- Fig.6/Fig.6I/Microscopy/GTKO 250_Ch4_CD4 AF647.tif
- Fig.6/Fig.6I/Microscopy/WT 1000_Ch1_DAPI.tif
- Fig.6/Fig.6I/Microscopy/WT 1000_Ch2_Insulin AF488.tif
- Fig.6/Fig.6I/Microscopy/WT 1000_Ch3_CD8 AF555.tif
- Fig.6/Fig.6I/Microscopy/WT 1000_Ch4_CD4 AF647.tif
- Fig.6/Fig.6I/Microscopy/WT 250_Ch1_DAPI.tif
- Fig.6/Fig.6I/Microscopy/WT 250_Ch2_Insulin AF488.tif
- Fig.6/Fig.6I/Microscopy/WT 250_Ch3_CD8 AF555.tif
- Fig.6/Fig.6I/Microscopy/WT 250_Ch4_CD4 AF647.tif
