# Supplementary material for: ABIN1 is a negative regulator of effector functions in cytotoxic T cells
Source: EMBO Rep. 2024 Jun 14;25(8):17. doi: 10.1038/s44319-024-00179-6 (PMC11315980; doi:10.1038/s44319-024-00179-6)
Supplement: Supplementary file 11 — Source data Fig. 6 [file 44319_2024_179_MOESM11_ESM.zip › Fig.6/Fig.6C/Source data.xlsx]

## Sheet: Fig.6C
Tumor infiltration		dLNs infiltration		ndLNs infiltration		spleen infiltration
WT	GTKO	WT	GTKO	WT	GTKO	WT	GTKO
0	1.44828	0.445378	1.66667	0.551724	1.43478	0.5	1.63158
0.223301	3.03704	0.43038	1.16667	0.39	1.27778	1.25714	1.06452
0	0.475862	0.583333	1.38461	0.516129	1.6129	0.590909	1.58621
0.799163	1.32	0.480769	1.38461	0.551724	1.5	1.36364	1.59375
0.107407	3.83065	0.255814	2.03448	0.603774	2.17857	0.269231	2.06667
0.205628	2.76404	1.075	1.15385	1.04762	1.14925	0.147368	0.931034
0.143478	1.95349	0.93617	1.21154	0.848101	1.1	0	0.61194
0.927374	2.37615	0.841772	0.989691	0.981818	1.12162	0.514286	1.11702
1.73214	1.40816	1.12281	1.05634	1.01695	1.13333	0.6	0.824324
0.283019	2.15686	1.72881	1.55102	1.85714	1.32075	1.60465	1.16667
0.934211	3.03419	2.21705	1.38596	1.91026	1.47368	1.31081	1.3
1.53125	2.375	1.94915	1.58586	2.20635	1.58929	1.46154	1.47222
1	5.11321	1.69355	1.25	1.67692	1.2	1.44	1
1.35714	3.74286	1.94915	1.4386	1.78182	1.4507	1.57895	1.62857
	5.01754	0.454545	1.13149	0.402062	1.0098	0.333333	1.21333
		1.3	1.1	1.33333	1.34783	1.55814	0.916667
		1.6	1.7193	0.730159	2.03846	0.426829	1.67857
		0.507042	1.47514	0.925	1.72	0.471698	1.43243
			1.23922	0.93617	1.84127	0.652778	1.43182
