# Supplementary material for: ABIN1 is a negative regulator of effector functions in cytotoxic T cells
Source: EMBO Rep. 2024 Jun 14;25(8):17. doi: 10.1038/s44319-024-00179-6 (PMC11315980; doi:10.1038/s44319-024-00179-6)
Supplement: Supplementary file 11 — Source data Fig. 6 [file 44319_2024_179_MOESM11_ESM.zip › Fig.6/Fig.6D/Source data.xlsx]

## Sheet: Fig.6D
Tumor volume
WT 200k	GTKO 200k	WT 100k	GTKO 100k	WT 50k	GTKO 50k	WT 30k	GTKO 30k	ctrl
108	108	126	100	500	162	500	384	500
64	36	112.5	220.5	500	500	500	352	500
62.5	62.5	112.5	324	196	32	500	384	500
72	72	256	4	256	171.5	405	62.5	500
		36	40	32	4	269.5	220.5	500
		1	13.5	13.5	1	171.5	32	500
		108	75	62.5	32	171.5	500	500
		13.5	6	90	0.5	245	500	500
		18	18	13.5	108	48	100	500
				62.5	445.5	384	64	500
				40	40			4
				108	108			500
								500
								500
								500
								500
								500
								500
								500
								500
								500
