# Supplementary material for: ABIN1 is a negative regulator of effector functions in cytotoxic T cells
Source: EMBO Rep. 2024 Jun 14;25(8):17. doi: 10.1038/s44319-024-00179-6 (PMC11315980; doi:10.1038/s44319-024-00179-6)
Supplement: Supplementary file 11 — Source data Fig. 6 [file 44319_2024_179_MOESM11_ESM.zip › Fig.6/Fig.6E/Source data.xlsx]

## Sheet: Fig.6E
OT-I T cells			SLEC
WT	GTKO		WT	GTKO
9.68	17.6		1.93	13
11.7	14.8		5.24	13
8	15.4		1.83	14.8
10.2	13.4		2.04	12.1
9.51	10.4		2.26	8.96
11.4	20.3		2.13	6.48
15.1	20.5		2.85	7.32
