# Supplementary material for: ABIN1 is a negative regulator of effector functions in cytotoxic T cells
Source: EMBO Rep. 2024 Jun 14;25(8):17. doi: 10.1038/s44319-024-00179-6 (PMC11315980; doi:10.1038/s44319-024-00179-6)
Supplement: Supplementary file 11 — Source data Fig. 6 [file 44319_2024_179_MOESM11_ESM.zip › Fig.6/Fig.6G/Source data.xlsx]

## Sheet: Fig.6G
Day	GTKO 250 cells	GTKO 1000 cells	WT 250 cells	WT 1000 cells
8				1
7		1
14			0
7	1
14			0
14			0
7	1
9				1
6		1
7	1
8				1
6		1
8				1
6		1
14			0
7	1
8	1
7		1
14			0
8				1
8				1
7		1
7				1
8	1
8	1
6		1
14			0
14				0
14			0
7	1
14			0
