# Supplementary material for: ABIN1 is a negative regulator of effector functions in cytotoxic T cells
Source: EMBO Rep. 2024 Jun 14;25(8):17. doi: 10.1038/s44319-024-00179-6 (PMC11315980; doi:10.1038/s44319-024-00179-6)
Supplement: Supplementary file 11 — Source data Fig. 6 [file 44319_2024_179_MOESM11_ESM.zip › Fig.6/Fig.6H/Source data.xlsx]

## Sheet: Fig.6H
Day7
GTKO 250 cells	GTKO 1000 cells	WT 250 cells	WT 1000 cells
26	27.6	9.2	7.5
27	27.3	8.6	9.6
28.4	28.3	7.3	11.3
28.5	25	9.9	11.3
8	27.5	6.3	11
7.3	25.7	7	7.6
8	30	6	23.8
25		6	7.2
